# Supplementary material for: Dysregulated lipid metabolism and hypomyelination in postnatal peroxisome-deficient Pex2 knockout Zellweger mice
Source: Front Mol Neurosci. 2026 Feb 24;19:1636268. doi: 10.3389/fnmol.2026.1636268 (PMC12971716; doi:10.3389/fnmol.2026.1636268)
Supplement: Supplementary file 1 [file Table_3.xlsx]

## Sheet: SC diff_exp_analysis
TABLE S3.
Protein_Id	IDcolumn	Description	Gene	log2 fold change	p.value	FDR
sp|A0A1W2P872|NOVA2_MOUSE	A0A1W2P872	RNA-binding protein Nova-2	Nova2	0.581139	0.0172862	0.103027
sp|A2A432|CUL4B_MOUSE	A2A432	Cullin-4B	Cul4b	0.0924089	0.538811	0.735012
sp|A2A5R2|BIG2_MOUSE	A2A5R2	Brefeldin A-inhibited guanine nucleotide-exchange protein 2	Arfgef2	-0.0781201	0.80015	0.896498
sp|A2A690|TANC2_MOUSE	A2A690	Protein TANC2	Tanc2	-0.0426935	0.811497	0.902464
sp|A2A699|F1712_MOUSE	A2A699	Protein FAM171A2	Fam171a2	0.620296	0.0532565	0.199786
sp|A2A8L5|PTPRF_MOUSE	A2A8L5	Receptor-type tyrosine-protein phosphatase F	Ptprf	-0.00791301	0.987826	0.995735
sp|A2A8U2|TM201_MOUSE	A2A8U2	Transmembrane protein 201	Tmem201	-0.358647	0.5777	0.765895
sp|A2A8Z1|OSBL9_MOUSE	A2A8Z1	Oxysterol-binding protein-related protein 9	Osbpl9	-0.238771	0.555276	0.746981
sp|A2ADY9|DDI2_MOUSE	A2ADY9	Protein DDI1 homolog 2	Ddi2	-0.84994	0.00728277	0.0653503
sp|A2AG50|MA7D2_MOUSE	A2AG50	MAP7 domain-containing protein 2	Map7d2	-0.173787	0.307227	0.540531
sp|A2AGT5|CKAP5_MOUSE	A2AGT5	Cytoskeleton-associated protein 5	Ckap5	-0.0449796	0.679927	0.829878
sp|A2AHC3|CAMP1_MOUSE	A2AHC3	Calmodulin-regulated spectrin-associated protein 1	Camsap1	0.238613	0.21157	0.440754
sp|A2AI08|TPRN_MOUSE	A2AI08	Taperin	Tprn	-0.0914232	0.638606	0.80229
sp|A2AJI0|MA7D1_MOUSE	A2AJI0	MAP7 domain-containing protein 1	Map7d1	-0.352858	0.0421112	0.174733
sp|A2AKG8|FOCAD_MOUSE	A2AKG8	Focadhesin	Focad	0.41159	0.226244	0.460604
sp|A2ALS5|RPGP1_MOUSE	A2ALS5	Rap1 GTPase-activating protein 1	Rap1gap	-0.21154	0.0234339	0.122546
sp|A2APX8|SCN1A_MOUSE	A2APX8	Sodium channel protein type 1 subunit alpha	Scn1a	0.0566088	0.791536	0.89081
sp|A2AQ25|SKT_MOUSE	A2AQ25	Sickle tail protein	Skt	0.0578255	0.868196	0.932044
sp|A2ASQ1|AGRIN_MOUSE	A2ASQ1	Agrin	Agrn	-0.452373	0.0654026	0.225412
sp|A2ASS6|TITIN_MOUSE	A2ASS6	Titin	Ttn	-1.20159	0.0331798	0.153572
sp|A2ASZ8|SCMC2_MOUSE	A2ASZ8	Calcium-binding mitochondrial carrier protein SCaMC-2	Slc25a25	0.01458	0.948099	0.973965
sp|A2AWA9|RBGP1_MOUSE	A2AWA9	Rab GTPase-activating protein 1	Rabgap1	0.16157	0.257267	0.493349
sp|A2BDX3|MOCS3_MOUSE	A2BDX3	Adenylyltransferase and sulfurtransferase MOCS3	Mocs3	-0.239195	0.0961802	0.280601
sp|A2RSJ4|UH1BL_MOUSE	A2RSJ4	UHRF1-binding protein 1-like	Uhrf1bp1l	0.520234	0.151445	0.364282
sp|A2RT62|FXL16_MOUSE	A2RT62	F-box/LRR-repeat protein 16	Fbxl16	-0.793307	0.037195	0.163245
sp|A6X919|D19L1_MOUSE	A6X919	Probable C-mannosyltransferase DPY19L1	Dpy19l1	-1.02556	0.00138329	0.0278664
sp|B0F2B4|NLGN4_MOUSE	B0F2B4	Neuroligin 4-like	Nlgn4l	-0.190954	0.545245	0.739909
sp|B0V2N1|PTPRS_MOUSE	B0V2N1	Receptor-type tyrosine-protein phosphatase S	Ptprs	0.0772815	0.704746	0.846325
sp|B1AXV0|FRS1L_MOUSE	B1AXV0	DOMON domain-containing protein FRRS1L	Frrs1l	-0.0824422	0.743204	0.863428
sp|B1AY13|UBP24_MOUSE	B1AY13	Ubiquitin carboxyl-terminal hydrolase 24	Usp24	-0.0992794	0.750058	0.866952
sp|B1AZP2|DLGP4_MOUSE	B1AZP2	Disks large-associated protein 4	Dlgap4	-0.37574	0.25759	0.493625
sp|B2RPU2|PLHD1_MOUSE	B2RPU2	Pleckstrin homology domain-containing family D member 1	Plekhd1	0.26005	0.733526	0.857894
sp|B2RUJ5|APBA1_MOUSE	B2RUJ5	Amyloid-beta A4 precursor protein-binding family A member 1	Apba1	0.493962	0.00717017	0.0649566
sp|B2RXC1|TPC11_MOUSE	B2RXC1	Trafficking protein particle complex subunit 11	Trappc11	0.18454	0.717615	0.851877
sp|B2RXS4|PLXB2_MOUSE	B2RXS4	Plexin-B2	Plxnb2	0.768714	0.040354	0.171685
sp|B2RY56|RBM25_MOUSE	B2RY56	RNA-binding protein 25	Rbm25	0.219747	0.329242	0.556891
sp|B9EHT4|CLIP3_MOUSE	B9EHT4	CAP-Gly domain-containing linker protein 3	Clip3	0.346473	0.0965538	0.280999
sp|B9EJ80|PDZD8_MOUSE	B9EJ80	PDZ domain-containing protein 8	Pdzd8	0.131161	0.644264	0.80513
sp|B9EJA2|CTTB2_MOUSE	B9EJA2	Cortactin-binding protein 2	Cttnbp2	1.25915	0.0318688	0.150527
sp|B9EKR1|PTPRZ_MOUSE	B9EKR1	Receptor-type tyrosine-protein phosphatase zeta	Ptprz1	0.327927	0.00618698	0.0610964
sp|C0HK79|ARXS1_MOUSE	C0HK79	Adipocyte-related X-chromosome expressed sequence 1	Arxes1	-0.514711	0.058321	0.210929
sp|C0HKD8|MFA1A_MOUSE	C0HKD8	Microfibrillar-associated protein 1A	Mfap1a	0.107256	0.761565	0.87449
sp|D3YVE8|S35G2_MOUSE	D3YVE8	Solute carrier family 35 member G2	Slc35g2	-0.0589955	0.829931	0.91211
sp|D3YVF0|AKAP5_MOUSE	D3YVF0	A-kinase anchor protein 5	Akap5	0.460411	0.000127705	0.0085754
sp|D3YXK2|SAFB1_MOUSE	D3YXK2	Scaffold attachment factor B1	Safb	0.272359	0.00931971	0.07448
sp|D3YZP9|CCDC6_MOUSE	D3YZP9	Coiled-coil domain-containing protein 6	Ccdc6	0.374583	0.0260791	0.131505
sp|D3YZU1|SHAN1_MOUSE	D3YZU1	SH3 and multiple ankyrin repeat domains protein 1	Shank1	0.664418	0.0190058	0.108925
sp|D3Z7P3|GLSK_MOUSE	D3Z7P3	Glutaminase kidney isoform, mitochondrial	Gls	0.149581	0.289215	0.523942
sp|E9PUL5|PRRT2_MOUSE	E9PUL5	Proline-rich transmembrane protein 2	Prrt2	-0.936246	0.173374	0.39221
sp|E9PV24|FIBA_MOUSE	E9PV24	Fibrinogen alpha chain	Fga	-3.00274	0.000566668	0.0190259
sp|E9PVA8|GCN1_MOUSE	E9PVA8	eIF-2-alpha kinase activator GCN1	Gcn1	-0.0696683	0.586995	0.77212
sp|E9PZ19|TUTLB_MOUSE	E9PZ19	Protein turtle homolog B	Igsf9b	-0.0932337	0.951953	0.975933
sp|E9Q3L2|PI4KA_MOUSE	E9Q3L2	Phosphatidylinositol 4-kinase alpha	Pi4ka	0.141496	0.618314	0.790853
sp|E9Q414|APOB_MOUSE	E9Q414	Apolipoprotein B-100	Apob	-2.75332	0.0220245	0.11895
sp|E9Q4P1|WDFY1_MOUSE	E9Q4P1	WD repeat and FYVE domain-containing protein 1	Wdfy1	0.665142	0.126595	0.331201
sp|E9Q5C9|NOLC1_MOUSE	E9Q5C9	Nucleolar and coiled-body phosphoprotein 1	Nolc1	-0.415286	0.148974	0.360823
sp|E9Q5K9|YTDC1_MOUSE	E9Q5K9	YTH domain-containing protein 1	Ythdc1	0.157786	0.833199	0.913819
sp|E9Q6J5|BD1L1_MOUSE	E9Q6J5	Biorientation of chromosomes in cell division protein 1-like 1	Bod1l	-0.516785	0.0466785	0.183874
sp|E9Q6P5|TTC7B_MOUSE	E9Q6P5	Tetratricopeptide repeat protein 7B	Ttc7b	0.237064	0.380166	0.606186
sp|E9Q7G0|NUMA1_MOUSE	E9Q7G0	Nuclear mitotic apparatus protein 1	Numa1	0.146451	0.452191	0.666058
sp|E9Q7T7|CHADL_MOUSE	E9Q7T7	Chondroadherin-like protein	Chadl	-1.14761	0.0392913	0.168409
sp|E9Q7X7|NRX2A_MOUSE	E9Q7X7	Neurexin-2	Nrxn2	0.482448	0.0237632	0.123827
sp|E9Q8I9|FRY_MOUSE	E9Q8I9	Protein furry homolog	Fry	0.2335	0.69487	0.839721
sp|E9QAT4|SC16A_MOUSE	E9QAT4	Protein transport protein Sec16A	Sec16a	-1.90125	0.038766	0.167225
sp|F6SEU4|SYGP1_MOUSE	F6SEU4	Ras/Rap GTPase-activating protein SynGAP	Syngap1	0.502741	0.0167804	0.101059
sp|F6ZDS4|TPR_MOUSE	F6ZDS4	Nucleoprotein TPR	Tpr	0.0271794	0.872566	0.935181
sp|F8VPU2|FARP1_MOUSE	F8VPU2	FERM, ARHGEF and pleckstrin domain-containing protein 1	Farp1	0.496656	0.00406857	0.047891
sp|G3X9K3|BIG1_MOUSE	G3X9K3	Brefeldin A-inhibited guanine nucleotide-exchange protein 1	Arfgef1	-0.215592	0.33979	0.568861
sp|G3XA57|RFIP2_MOUSE	G3XA57	Rab11 family-interacting protein 2	Rab11fip2	-0.31094	0.334486	0.562699
sp|G5E829|AT2B1_MOUSE	G5E829	Plasma membrane calcium-transporting ATPase 1	Atp2b1	0.326535	0.0239751	0.124319
sp|G5E870|TRIPC_MOUSE	G5E870	E3 ubiquitin-protein ligase TRIP12	Trip12	-0.140263	0.567771	0.757718
sp|G5E8K5|ANK3_MOUSE	G5E8K5	Ankyrin-3	Ank3	-0.498855	0.0177446	0.104522
sp|O08529|CAN2_MOUSE	O08529	Calpain-2 catalytic subunit	Capn2	-0.0256372	0.809113	0.90053
sp|O08532|CA2D1_MOUSE	O08532	Voltage-dependent calcium channel subunit alpha-2/delta-1	Cacna2d1	0.394681	0.0121913	0.0857218
sp|O08539|BIN1_MOUSE	O08539	Myc box-dependent-interacting protein 1	Bin1	-0.164183	0.152678	0.36659
sp|O08547|SC22B_MOUSE	O08547	Vesicle-trafficking protein SEC22b	Sec22b	0.235277	0.270408	0.506905
sp|O08553|DPYL2_MOUSE	O08553	Dihydropyrimidinase-related protein 2	Dpysl2	0.0806739	0.385028	0.610166
sp|O08576|RUN3A_MOUSE	O08576	RUN domain-containing protein 3A	Rundc3a	-0.093864	0.459404	0.671507
sp|O08579|EMD_MOUSE	O08579	Emerin	Emd	-0.198252	0.418833	0.639215
sp|O08582|GTPB1_MOUSE	O08582	GTP-binding protein 1	Gtpbp1	-0.430739	0.19105	0.415403
sp|O08585|CLCA_MOUSE	O08585	Clathrin light chain A	Clta	0.227269	0.279866	0.514447
sp|O08599|STXB1_MOUSE	O08599	Syntaxin-binding protein 1	Stxbp1	0.0844435	0.359249	0.587662
sp|O08600|NUCG_MOUSE	O08600	Endonuclease G, mitochondrial	Endog	-0.166045	0.468041	0.679055
sp|O08648|M3K4_MOUSE	O08648	Mitogen-activated protein kinase kinase kinase 4	Map3k4	0.00280542	0.997198	0.998776
sp|O08663|MAP2_MOUSE	O08663	Methionine aminopeptidase 2	Metap2	0.144895	0.185189	0.406829
sp|O08688|CAN5_MOUSE	O08688	Calpain-5	Capn5	-0.0616768	0.601963	0.781544
sp|O08709|PRDX6_MOUSE	O08709	Peroxiredoxin-6	Prdx6	0.314212	0.017065	0.102108
sp|O08739|AMPD3_MOUSE	O08739	AMP deaminase 3	Ampd3	-0.120824	0.366952	0.592659
sp|O08749|DLDH_MOUSE	O08749	Dihydrolipoyl dehydrogenase, mitochondrial	Dld	-0.073396	0.451016	0.665684
sp|O08756|HCD2_MOUSE	O08756	3-hydroxyacyl-CoA dehydrogenase type-2	Hsd17b10	0.163668	0.180404	0.400908
sp|O08759|UBE3A_MOUSE	O08759	Ubiquitin-protein ligase E3A	Ube3a	0.0575418	0.706057	0.847459
sp|O08784|TCOF_MOUSE	O08784	Treacle protein	Tcof1	0.71467	0.0211409	0.116044
sp|O08788|DCTN1_MOUSE	O08788	Dynactin subunit 1	Dctn1	0.0980112	0.205915	0.433843
sp|O08795|GLU2B_MOUSE	O08795	Glucosidase 2 subunit beta	Prkcsh	-0.358414	0.00949029	0.0752904
sp|O08807|PRDX4_MOUSE	O08807	Peroxiredoxin-4	Prdx4	-0.00730917	0.965534	0.982226
sp|O08810|U5S1_MOUSE	O08810	116 kDa U5 small nuclear ribonucleoprotein component	Eftud2	0.105309	0.443218	0.660057
sp|O08842|GFRA2_MOUSE	O08842	GDNF family receptor alpha-2	Gfra2	0.591211	0.102032	0.290533
sp|O08848|RO60_MOUSE	O08848	RNA-binding protein Ro60	RO60	-0.47635	0.0312903	0.148666
sp|O08914|FAAH1_MOUSE	O08914	Fatty-acid amide hydrolase 1	Faah	-0.136907	0.817193	0.9062
sp|O08915|AIP_MOUSE	O08915	AH receptor-interacting protein	Aip	0.796468	0.00771406	0.0677123
sp|O08917|FLOT1_MOUSE	O08917	Flotillin-1	Flot1	-0.176977	0.247957	0.484265
sp|O08919|NUMBL_MOUSE	O08919	Numb-like protein	Numbl	0.248896	0.686361	0.834948
sp|O08989|RASM_MOUSE	O08989	Ras-related protein M-Ras	Mras	-0.28067	0.0374487	0.163511
sp|O09005|DEGS1_MOUSE	O09005	Sphingolipid delta(4)-desaturase DES1	Degs1	-0.601003	0.0426601	0.175864
sp|O09012|PEX5_MOUSE	O09012	Peroxisomal targeting signal 1 receptor	Pex5	1.65647	0.000850389	0.0215685
sp|O09044|SNP23_MOUSE	O09044	Synaptosomal-associated protein 23	Snap23	0	1	1
sp|O09061|PSB1_MOUSE	O09061	Proteasome subunit beta type-1	Psmb1	0.0858374	0.451273	0.665684
sp|O09111|NDUBB_MOUSE	O09111	NADH dehydrogenase [ubiquinone] 1 beta subcomplex subunit 11, mitochondrial	Ndufb11	-0.386769	0.0153098	0.0961834
sp|O09114|PTGDS_MOUSE	O09114	Prostaglandin-H2 D-isomerase	Ptgds	0.889769	0.00144261	0.0282149
sp|O09117|SYPL1_MOUSE	O09117	Synaptophysin-like protein 1	Sypl1	-0.689028	0.0520079	0.196382
sp|O09126|SEM4D_MOUSE	O09126	Semaphorin-4D	Sema4d	-0.132739	0.36593	0.591863
sp|O09167|RL21_MOUSE	O09167	60S ribosomal protein L21	Rpl21	-0.29755	0.00779752	0.068032
sp|O09172|GSH0_MOUSE	O09172	Glutamate--cysteine ligase regulatory subunit	Gclm	-0.45004	0.0100062	0.0770838
sp|O35083|PLCA_MOUSE	O35083	1-acyl-sn-glycerol-3-phosphate acyltransferase alpha	Agpat1	0.0946287	0.291942	0.526515
sp|O35114|SCRB2_MOUSE	O35114	Lysosome membrane protein 2	Scarb2	0.256475	0.062953	0.21941
sp|O35129|PHB2_MOUSE	O35129	Prohibitin-2	Phb2	-0.0149071	0.871142	0.934709
sp|O35136|NCAM2_MOUSE	O35136	Neural cell adhesion molecule 2	Ncam2	0.217305	0.101295	0.289444
sp|O35143|ATIF1_MOUSE	O35143	ATPase inhibitor, mitochondrial	Atp5if1	-2.57773	1.52566e-05	0.00290036
sp|O35215|DOPD_MOUSE	O35215	D-dopachrome decarboxylase	Ddt	0.0619936	0.793574	0.891609
sp|O35226|PSMD4_MOUSE	O35226	26S proteasome non-ATPase regulatory subunit 4	Psmd4	0.207977	0.15819	0.37403
sp|O35239|PTN9_MOUSE	O35239	Tyrosine-protein phosphatase non-receptor type 9	Ptpn9	0.970721	0.076748	0.245606
sp|O35250|EXOC7_MOUSE	O35250	Exocyst complex component 7	Exoc7	0.53407	0.00273946	0.0381954
sp|O35286|DHX15_MOUSE	O35286	ATP-dependent RNA helicase DHX15	Dhx15	0.121908	0.400945	0.624191
sp|O35295|PURB_MOUSE	O35295	Transcriptional activator protein Pur-beta	Purb	-0.0273162	0.777741	0.883427
sp|O35326|SRSF5_MOUSE	O35326	Serine/arginine-rich splicing factor 5	Srsf5	0.272971	0.0204528	0.113976
sp|O35343|IMA3_MOUSE	O35343	Importin subunit alpha-3	Kpna4	-0.355411	0.225719	0.460001
sp|O35344|IMA4_MOUSE	O35344	Importin subunit alpha-4	Kpna3	-0.213578	0.252633	0.48865
sp|O35345|IMA7_MOUSE	O35345	Importin subunit alpha-7	Kpna6	-0.082732	0.637313	0.801165
sp|O35350|CAN1_MOUSE	O35350	Calpain-1 catalytic subunit	Capn1	-2.3954	0.000110543	0.00795317
sp|O35375|NRP2_MOUSE	O35375	Neuropilin-2	Nrp2	0.578594	0.0416819	0.174051
sp|O35382|EXOC4_MOUSE	O35382	Exocyst complex component 4	Exoc4	0.116727	0.236062	0.47044
sp|O35386|PAHX_MOUSE	O35386	Phytanoyl-CoA dioxygenase, peroxisomal	Phyh	4.8515	9.94176e-08	0.000100138
sp|O35387|HAX1_MOUSE	O35387	HCLS1-associated protein X-1	Hax1	0.42924	0.165519	0.383043
sp|O35393|EFNB3_MOUSE	O35393	Ephrin-B3	Efnb3	-0.182879	0.546179	0.740678
sp|O35405|PLD3_MOUSE	O35405	5'-3' exonuclease PLD3	Pld3	0.286193	0.0427106	0.175864
sp|O35409|FOLH1_MOUSE	O35409	Glutamate carboxypeptidase 2	Folh1	0.41282	0.173562	0.392272
sp|O35435|PYRD_MOUSE	O35435	Dihydroorotate dehydrogenase (quinone), mitochondrial	Dhodh	-0.23696	0.421184	0.641327
sp|O35454|CLCN6_MOUSE	O35454	H(+)/Cl(-) exchange transporter 6	Clcn6	0.102403	0.563801	0.753547
sp|O35459|ECH1_MOUSE	O35459	Delta(3,5)-Delta(2,4)-dienoyl-CoA isomerase, mitochondrial	Ech1	-0.381307	0.0214028	0.116687
sp|O35465|FKBP8_MOUSE	O35465	Peptidyl-prolyl cis-trans isomerase FKBP8	Fkbp8	-0.0921876	0.672135	0.82261
sp|O35474|EDIL3_MOUSE	O35474	EGF-like repeat and discoidin I-like domain-containing protein 3	Edil3	1.15015	0.00455301	0.0509689
sp|O35593|PSDE_MOUSE	O35593	26S proteasome non-ATPase regulatory subunit 14	Psmd14	0.145616	0.408094	0.630185
sp|O35598|ADA10_MOUSE	O35598	Disintegrin and metalloproteinase domain-containing protein 10	Adam10	-0.0983331	0.799382	0.896135
sp|O35609|SCAM3_MOUSE	O35609	Secretory carrier-associated membrane protein 3	Scamp3	0.0321048	0.85185	0.923602
sp|O35621|PMM1_MOUSE	O35621	Phosphomannomutase 1	Pmm1	0.0284461	0.856816	0.925251
sp|O35633|VIAAT_MOUSE	O35633	Vesicular inhibitory amino acid transporter	Slc32a1	-0.0972979	0.427011	0.646534
sp|O35643|AP1B1_MOUSE	O35643	AP-1 complex subunit beta-1	Ap1b1	0.00584303	0.947974	0.973965
sp|O35658|C1QBP_MOUSE	O35658	Complement component 1 Q subcomponent-binding protein, mitochondrial	C1qbp	0.294623	0.019101	0.10916
sp|O35678|MGLL_MOUSE	O35678	Monoglyceride lipase	Mgll	-0.766182	0.000108448	0.00795317
sp|O35681|SYT3_MOUSE	O35681	Synaptotagmin-3	Syt3	0.322866	0.127577	0.331831
sp|O35685|NUDC_MOUSE	O35685	Nuclear migration protein nudC	Nudc	-0.271667	0.0412235	0.17332
sp|O35691|PININ_MOUSE	O35691	Pinin	Pnn	0.491652	0.130422	0.335683
sp|O35704|SPTC1_MOUSE	O35704	Serine palmitoyltransferase 1	Sptlc1	-0.202699	0.261178	0.496379
sp|O35737|HNRH1_MOUSE	O35737	Heterogeneous nuclear ribonucleoprotein H	Hnrnph1	0.208966	0.0158447	0.0979118
sp|O35841|API5_MOUSE	O35841	Apoptosis inhibitor 5	Api5	0.0431391	0.686811	0.835114
sp|O35857|TIM44_MOUSE	O35857	Mitochondrial import inner membrane translocase subunit TIM44	Timm44	-0.0301285	0.829625	0.91211
sp|O35864|CSN5_MOUSE	O35864	COP9 signalosome complex subunit 5	Cops5	0.221821	0.0428886	0.176145
sp|O35874|SATT_MOUSE	O35874	Neutral amino acid transporter A	Slc1a4	0.240914	0.32523	0.554086
sp|O35887|CALU_MOUSE	O35887	Calumenin	Calu	-0.236481	0.0306091	0.146814
sp|O35900|LSM2_MOUSE	O35900	U6 snRNA-associated Sm-like protein LSm2	Lsm2	0.469545	0.0161698	0.0992235
sp|O35926|CD5R2_MOUSE	O35926	Cyclin-dependent kinase 5 activator 2	Cdk5r2	0.00818383	0.988389	0.995803
sp|O35927|CTND2_MOUSE	O35927	Catenin delta-2	Ctnnd2	0.300053	0.033578	0.154649
sp|O35954|PITM1_MOUSE	O35954	Membrane-associated phosphatidylinositol transfer protein 1	Pitpnm1	0.255178	0.0550784	0.203605
sp|O35969|GAMT_MOUSE	O35969	Guanidinoacetate N-methyltransferase	Gamt	-1.63827	0.00768709	0.0677123
sp|O35972|RM23_MOUSE	O35972	39S ribosomal protein L23, mitochondrial	Mrpl23	-0.553483	0.309271	0.541763
sp|O54692|ZW10_MOUSE	O54692	Centromere/kinetochore protein zw10 homolog	Zw10	-0.317706	0.215197	0.445086
sp|O54724|CAVN1_MOUSE	O54724	Caveolae-associated protein 1	Cavin1	-0.822408	0.006527	0.0623158
sp|O54734|OST48_MOUSE	O54734	Dolichyl-diphosphooligosaccharide--protein glycosyltransferase 48 kDa subunit	Ddost	-0.125009	0.184089	0.405741
sp|O54774|AP3D1_MOUSE	O54774	AP-3 complex subunit delta-1	Ap3d1	0.0651754	0.534188	0.732729
sp|O54829|RGS7_MOUSE	O54829	Regulator of G-protein signaling 7	Rgs7	0.171467	0.0916081	0.271989
sp|O54865|GCYB1_MOUSE	O54865	Guanylate cyclase soluble subunit beta-1	Gucy1b1	0.0966115	0.515009	0.717983
sp|O54879|HMGB3_MOUSE	O54879	High mobility group protein B3	Hmgb3	1.26727	0.000311064	0.0144055
sp|O54901|OX2G_MOUSE	O54901	OX-2 membrane glycoprotein	Cd200	0.355241	0.0401982	0.171204
sp|O54931|AKAP2_MOUSE	O54931	A-kinase anchor protein 2	Akap2	0.0328469	0.866106	0.9315
sp|O54941|SMCE1_MOUSE	O54941	SWI/SNF-related matrix-associated actin-dependent regulator of chromatin subfamily E member 1	Smarce1	-0.214834	0.628707	0.797312
sp|O54946|DNJB6_MOUSE	O54946	DnaJ homolog subfamily B member 6	Dnajb6	0.571425	0.0118901	0.0846383
sp|O54983|CRYM_MOUSE	O54983	Ketimine reductase mu-crystallin	Crym	0.307886	0.532499	0.731482
sp|O54984|GET3_MOUSE	O54984	ATPase GET3	Get3	0.144133	0.376029	0.602154
sp|O54988|SLK_MOUSE	O54988	STE20-like serine/threonine-protein kinase	Slk	0.202306	0.191762	0.415797
sp|O54991|CNTP1_MOUSE	O54991	Contactin-associated protein 1	Cntnap1	-0.0101265	0.938513	0.969031
sp|O55013|TPPC3_MOUSE	O55013	Trafficking protein particle complex subunit 3	Trappc3	-0.0407303	0.894201	0.943992
sp|O55017|CAC1B_MOUSE	O55017	Voltage-dependent N-type calcium channel subunit alpha-1B	Cacna1b	-0.12401	0.717527	0.851877
sp|O55022|PGRC1_MOUSE	O55022	Membrane-associated progesterone receptor component 1	Pgrmc1	0.59652	0.0103812	0.078967
sp|O55023|IMPA1_MOUSE	O55023	Inositol monophosphatase 1	Impa1	0.161632	0.143062	0.352752
sp|O55026|ENTP2_MOUSE	O55026	Ectonucleoside triphosphate diphosphohydrolase 2	Entpd2	-0.920719	0.100975	0.288941
sp|O55042|SYUA_MOUSE	O55042	Alpha-synuclein	Snca	0.254608	0.162467	0.380168
sp|O55091|IMPCT_MOUSE	O55091	Protein IMPACT	Impact	0.126176	0.455207	0.668135
sp|O55100|SNG1_MOUSE	O55100	Synaptogyrin-1	Syngr1	-0.142365	0.493627	0.70202
sp|O55103|PRAX_MOUSE	O55103	Periaxin	Prx	-1.77646	0.3054	0.538729
sp|O55106|STRN_MOUSE	O55106	Striatin	Strn	-0.110772	0.420932	0.641245
sp|O55125|NIPS1_MOUSE	O55125	Protein NipSnap homolog 1	Nipsnap1	0.590358	0.00125678	0.0263187
sp|O55126|NIPS2_MOUSE	O55126	Protein NipSnap homolog 2	Nipsnap2	0.157239	0.17155	0.390243
sp|O55128|SAP18_MOUSE	O55128	Histone deacetylase complex subunit SAP18	Sap18	0.224435	0.454449	0.667751
sp|O55135|IF6_MOUSE	O55135	Eukaryotic translation initiation factor 6	Eif6	-0.0462743	0.815865	0.906042
sp|O55142|RL35A_MOUSE	O55142	60S ribosomal protein L35a	Rpl35a	-0.068723	0.504661	0.711417
sp|O55176|PJA1_MOUSE	O55176	E3 ubiquitin-protein ligase Praja-1	Pja1	0.206151	0.674057	0.823961
sp|O55201|SPT5H_MOUSE	O55201	Transcription elongation factor SPT5	Supt5h	0.605501	0.597192	0.778668
sp|O55222|ILK_MOUSE	O55222	Integrin-linked protein kinase	Ilk	-0.459061	0.0485393	0.187502
sp|O55234|PSB5_MOUSE	O55234	Proteasome subunit beta type-5	Psmb5	-0.0419058	0.763474	0.874868
sp|O55242|SGMR1_MOUSE	O55242	Sigma non-opioid intracellular receptor 1	Sigmar1	-1.25051	0.0311373	0.148289
sp|O70133|DHX9_MOUSE	O70133	ATP-dependent RNA helicase A	Dhx9	0.114856	0.272974	0.508466
sp|O70152|DPM1_MOUSE	O70152	Dolichol-phosphate mannosyltransferase subunit 1	Dpm1	-0.371831	0.0553276	0.203615
sp|O70166|STMN3_MOUSE	O70166	Stathmin-3	Stmn3	0.757696	2.49273e-05	0.00334773
sp|O70172|PI42A_MOUSE	O70172	Phosphatidylinositol 5-phosphate 4-kinase type-2 alpha	Pip4k2a	-0.485933	0.299841	0.533595
sp|O70194|EIF3D_MOUSE	O70194	Eukaryotic translation initiation factor 3 subunit D	Eif3d	0.0677248	0.632944	0.798545
sp|O70250|PGAM2_MOUSE	O70250	Phosphoglycerate mutase 2	Pgam2	-4.23708	0.0238681	0.124083
sp|O70251|EF1B_MOUSE	O70251	Elongation factor 1-beta	Eef1b	0.244259	0.0105403	0.0796752
sp|O70252|HMOX2_MOUSE	O70252	Heme oxygenase 2	Hmox2	0.351225	0.0113896	0.0825712
sp|O70305|ATX2_MOUSE	O70305	Ataxin-2	Atxn2	-0.213054	0.0183129	0.106468
sp|O70310|NMT1_MOUSE	O70310	Glycylpeptide N-tetradecanoyltransferase 1	Nmt1	-0.0735017	0.52844	0.728639
sp|O70318|E41L2_MOUSE	O70318	Band 4.1-like protein 2	Epb41l2	-0.234846	0.0127108	0.087099
sp|O70325|GPX4_MOUSE	O70325	Phospholipid hydroperoxide glutathione peroxidase	Gpx4	0.0132442	0.923206	0.960735
sp|O70378|EMC8_MOUSE	O70378	ER membrane protein complex subunit 8	Emc8	0.0188568	0.946903	0.973232
sp|O70435|PSA3_MOUSE	O70435	Proteasome subunit alpha type-3	Psma3	0.0808458	0.486278	0.695497
sp|O70439|STX7_MOUSE	O70439	Syntaxin-7	Stx7	0.0391286	0.773699	0.881072
sp|O70480|VAMP4_MOUSE	O70480	Vesicle-associated membrane protein 4	Vamp4	-0.763253	0.20007	0.426483
sp|O70481|UBR1_MOUSE	O70481	E3 ubiquitin-protein ligase UBR1	Ubr1	-0.154684	0.578284	0.766416
sp|O70492|SNX3_MOUSE	O70492	Sorting nexin-3	Snx3	0.193203	0.150237	0.362965
sp|O70493|SNX12_MOUSE	O70493	Sorting nexin-12	Snx12	-0.150267	0.206155	0.433959
sp|O70503|DHB12_MOUSE	O70503	Very-long-chain 3-oxoacyl-CoA reductase	Hsd17b12	-0.48595	0.00483854	0.0538451
sp|O70572|NSMA_MOUSE	O70572	Sphingomyelin phosphodiesterase 2	Smpd2	0.0946238	0.73407	0.857894
sp|O70589|CSKP_MOUSE	O70589	Peripheral plasma membrane protein CASK	Cask	0.14476	0.228892	0.463187
sp|O70591|PFD2_MOUSE	O70591	Prefoldin subunit 2	Pfdn2	0.23539	0.194349	0.418734
sp|O88196|TTC3_MOUSE	O88196	E3 ubiquitin-protein ligase TTC3	Ttc3	0.978509	0.00922618	0.0740484
sp|O88271|CFDP1_MOUSE	O88271	Craniofacial development protein 1	Cfdp1	-0.289592	0.0276724	0.137475
sp|O88291|ZN326_MOUSE	O88291	DBIRD complex subunit ZNF326	Znf326	0.133233	0.564547	0.753914
sp|O88307|SORL_MOUSE	O88307	Sortilin-related receptor	Sorl1	-0.0484902	0.873078	0.935291
sp|O88322|NID2_MOUSE	O88322	Nidogen-2	Nid2	-0.959537	0.0740954	0.240363
sp|O88342|WDR1_MOUSE	O88342	WD repeat-containing protein 1	Wdr1	-0.012919	0.880744	0.938264
sp|O88343|S4A4_MOUSE	O88343	Electrogenic sodium bicarbonate cotransporter 1	Slc4a4	0.104436	0.302496	0.535012
sp|O88384|VTI1B_MOUSE	O88384	Vesicle transport through interaction with t-SNAREs homolog 1B	Vti1b	-0.337892	0.234183	0.469438
sp|O88398|AVIL_MOUSE	O88398	Advillin	Avil	0.203921	0.431579	0.651003
sp|O88444|ADCY1_MOUSE	O88444	Adenylate cyclase type 1	Adcy1	-0.30832	0.45375	0.666984
sp|O88447|KLC1_MOUSE	O88447	Kinesin light chain 1	Klc1	-0.308963	0.00502533	0.0551691
sp|O88448|KLC2_MOUSE	O88448	Kinesin light chain 2	Klc2	0.0499091	0.595595	0.77835
sp|O88455|DHCR7_MOUSE	O88455	7-dehydrocholesterol reductase	Dhcr7	-0.359083	0.109959	0.305582
sp|O88456|CPNS1_MOUSE	O88456	Calpain small subunit 1	Capns1	0.150652	0.550137	0.744038
sp|O88485|DC1I1_MOUSE	O88485	Cytoplasmic dynein 1 intermediate chain 1	Dync1i1	-0.114046	0.386482	0.611361
sp|O88487|DC1I2_MOUSE	O88487	Cytoplasmic dynein 1 intermediate chain 2	Dync1i2	0.0131198	0.926624	0.962704
sp|O88507|CNTFR_MOUSE	O88507	Ciliary neurotrophic factor receptor subunit alpha	Cntfr	-0.313631	0.0965957	0.280999
sp|O88531|PPT1_MOUSE	O88531	Palmitoyl-protein thioesterase 1	Ppt1	-0.151448	0.239186	0.474147
sp|O88532|ZFR_MOUSE	O88532	Zinc finger RNA-binding protein	Zfr	-0.183469	0.150267	0.362965
sp|O88533|DDC_MOUSE	O88533	Aromatic-L-amino-acid decarboxylase	Ddc	-0.802724	0.00675174	0.0628239
sp|O88543|CSN3_MOUSE	O88543	COP9 signalosome complex subunit 3	Cops3	0.34829	0.0413792	0.173663
sp|O88544|CSN4_MOUSE	O88544	COP9 signalosome complex subunit 4	Cops4	0.190708	0.329949	0.557853
sp|O88545|CSN6_MOUSE	O88545	COP9 signalosome complex subunit 6	Cops6	0.255754	0.26425	0.498863
sp|O88569|ROA2_MOUSE	O88569	Heterogeneous nuclear ribonucleoproteins A2/B1	Hnrnpa2b1	0.0139234	0.873688	0.935543
sp|O88643|PAK1_MOUSE	O88643	Serine/threonine-protein kinase PAK 1	Pak1	-0.00906398	0.93335	0.965708
sp|O88653|LTOR3_MOUSE	O88653	Ragulator complex protein LAMTOR3	Lamtor3	0.144638	0.320383	0.551545
sp|O88685|PRS6A_MOUSE	O88685	26S proteasome regulatory subunit 6A	Psmc3	0.249237	0.0244915	0.126346
sp|O88696|CLPP_MOUSE	O88696	ATP-dependent Clp protease proteolytic subunit, mitochondrial	Clpp	-0.245929	0.445195	0.661879
sp|O88712|CTBP1_MOUSE	O88712	C-terminal-binding protein 1	Ctbp1	-0.0408348	0.732416	0.857894
sp|O88735|MAP7_MOUSE	O88735	Ensconsin	Map7	-0.298267	0.395419	0.620952
sp|O88736|DHB7_MOUSE	O88736	3-keto-steroid reductase/17-beta-hydroxysteroid dehydrogenase 7	Hsd17b7	-0.505167	0.159588	0.375793
sp|O88737|BSN_MOUSE	O88737	Protein bassoon	Bsn	0.257943	0.168537	0.387686
sp|O88738|BIRC6_MOUSE	O88738	Baculoviral IAP repeat-containing protein 6	Birc6	-0.347118	0.253571	0.489055
sp|O88741|GDAP1_MOUSE	O88741	Ganglioside-induced differentiation-associated protein 1	Gdap1	0.185872	0.0928544	0.273673
sp|O88746|TOM1_MOUSE	O88746	Target of Myb protein 1	Tom1	-0.4441	0.396261	0.620952
sp|O88809|DCX_MOUSE	O88809	Neuronal migration protein doublecortin	Dcx	0.546687	0.0450355	0.181086
sp|O88834|SHD_MOUSE	O88834	SH2 domain-containing adapter protein D	Shd	0.144165	0.457339	0.669716
sp|O88844|IDHC_MOUSE	O88844	Isocitrate dehydrogenase [NADP] cytoplasmic	Idh1	-0.0925078	0.364875	0.591215
sp|O88845|AKA10_MOUSE	O88845	A-kinase anchor protein 10, mitochondrial	Akap10	1.86702	0.0483009	0.18712
sp|O88848|ARL6_MOUSE	O88848	ADP-ribosylation factor-like protein 6	Arl6	0.59941	0.0722503	0.237242
sp|O88910|MPP3_MOUSE	O88910	MAGUK p55 subfamily member 3	Mpp3	1.2765	0.0394453	0.168889
sp|O88935|SYN1_MOUSE	O88935	Synapsin-1	Syn1	0.0837611	0.380898	0.606186
sp|O88952|LIN7C_MOUSE	O88952	Protein lin-7 homolog C	Lin7c	0.408215	0.00516367	0.0559258
sp|O88958|GNPI1_MOUSE	O88958	Glucosamine-6-phosphate isomerase 1	Gnpda1	-0.333404	0.0959313	0.280078
sp|O88967|YMEL1_MOUSE	O88967	ATP-dependent zinc metalloprotease YME1L1	Yme1l1	-0.0383963	0.866764	0.9315
sp|O88990|ACTN3_MOUSE	O88990	Alpha-actinin-3	Actn3	-1.74089	0.00403763	0.0453656
sp|O88998|NOE1_MOUSE	O88998	Noelin	Olfm1	0.221791	0.171933	0.390467
sp|O89001|CBPD_MOUSE	O89001	Carboxypeptidase D	Cpd	-0.570585	0.0328003	0.152792
sp|O89017|LGMN_MOUSE	O89017	Legumain	Lgmn	0.729812	0.205171	0.432794
sp|O89020|AFAM_MOUSE	O89020	Afamin	Afm	-4.26376	0.0300857	0.144941
sp|O89023|TPP1_MOUSE	O89023	Tripeptidyl-peptidase 1	Tpp1	-0.723356	0.0751761	0.243216
sp|O89026|ROBO1_MOUSE	O89026	Roundabout homolog 1	Robo1	1.05717	0.000980707	0.0239811
sp|O89051|ITM2B_MOUSE	O89051	Integral membrane protein 2B	Itm2b	0.0268608	0.957798	0.978937
sp|O89053|COR1A_MOUSE	O89053	Coronin-1A	Coro1a	0.34626	0.00917763	0.0738058
sp|O89086|RBM3_MOUSE	O89086	RNA-binding protein 3	Rbm3	0.582143	0.00220319	0.0351384
sp|O89112|LANC1_MOUSE	O89112	Glutathione S-transferase LANCL1	Lancl1	0.14457	0.240077	0.474384
sp|P00397|COX1_MOUSE	P00397	Cytochrome c oxidase subunit 1	Mtco1	0.214226	0.661394	0.814661
sp|P00405|COX2_MOUSE	P00405	Cytochrome c oxidase subunit 2	Mtco2	0.0550649	0.730131	0.857411
sp|P00493|HPRT_MOUSE	P00493	Hypoxanthine-guanine phosphoribosyltransferase	Hprt1	0.201363	0.0459841	0.182581
sp|P01029|CO4B_MOUSE	P01029	Complement C4-B	C4b	-1.11288	0.139581	0.345989
sp|P01831|THY1_MOUSE	P01831	Thy-1 membrane glycoprotein	Thy1	-0.0724257	0.633162	0.798545
sp|P01837|IGKC_MOUSE	P01837	Immunoglobulin kappa constant	Igkc	-2.12194	0.0271982	0.135621
sp|P01863|GCAA_MOUSE	P01863	Ig gamma-2A chain C region, A allele	Ighg	-2.8537	0.00133538	0.0273109
sp|P01864|GCAB_MOUSE	P01864	Ig gamma-2A chain C region secreted form		-2.87552	0.000375031	0.0156643
sp|P01867|IGG2B_MOUSE	P01867	Immunoglobulin heavy constant gamma 2B	Ighg2b	-1.64998	0.00332867	0.0424405
sp|P01868|IGHG1_MOUSE	P01868	Ig gamma-1 chain C region secreted form	Ighg1	-1.24852	0.234263	0.469438
sp|P02468|LAMC1_MOUSE	P02468	Laminin subunit gamma-1	Lamc1	-1.77315	0.00496491	0.0548044
sp|P02469|LAMB1_MOUSE	P02469	Laminin subunit beta-1	Lamb1	-2.66682	0.00665875	0.059482
sp|P02772|FETA_MOUSE	P02772	Alpha-fetoprotein	Afp	1.06857	0.00582747	0.0585508
sp|P03888|NU1M_MOUSE	P03888	NADH-ubiquinone oxidoreductase chain 1	Mtnd1	-0.216526	0.293993	0.528557
sp|P03987|IGHG3_MOUSE	P03987	Ig gamma-3 chain C region		-0.850075	0.396506	0.620952
sp|P04117|FABP4_MOUSE	P04117	Fatty acid-binding protein, adipocyte	Fabp4	-0.555426	0.358086	0.586652
sp|P04370|MBP_MOUSE	P04370	Myelin basic protein	Mbp	-1.3047	0.0190378	0.108953
sp|P04627|ARAF_MOUSE	P04627	Serine/threonine-protein kinase A-Raf	Araf	0.39946	0.00424517	0.049008
sp|P04919|B3AT_MOUSE	P04919	Band 3 anion transport protein	Slc4a1	-1.8278	0.000925557	0.0236017
sp|P05132|KAPCA_MOUSE	P05132	cAMP-dependent protein kinase catalytic subunit alpha	Prkaca	0.148918	0.199158	0.424779
sp|P05201|AATC_MOUSE	P05201	Aspartate aminotransferase, cytoplasmic	Got1	0.110117	0.265987	0.50148
sp|P05202|AATM_MOUSE	P05202	Aspartate aminotransferase, mitochondrial	Got2	0.0753849	0.464352	0.675023
sp|P05977|MYL1_MOUSE	P05977	Myosin light chain 1/3, skeletal muscle isoform	Myl1	-1.75102	0.419085	0.639339
sp|P06728|APOA4_MOUSE	P06728	Apolipoprotein A-IV	Apoa4	-1.69034	0.0224776	0.120268
sp|P06801|MAOX_MOUSE	P06801	NADP-dependent malic enzyme	Me1	-0.495831	0.0173203	0.103078
sp|P06837|NEUM_MOUSE	P06837	Neuromodulin	Gap43	0.0392791	0.73098	0.857635
sp|P06909|CFAH_MOUSE	P06909	Complement factor H	Cfh	-2.08825	0.0217271	0.113594
sp|P07214|SPRC_MOUSE	P07214	SPARC	Sparc	0.625598	0.076192	0.244328
sp|P07309|TTHY_MOUSE	P07309	Transthyretin	Ttr	-2.22714	0.000590464	0.0194998
sp|P07310|KCRM_MOUSE	P07310	Creatine kinase M-type	Ckm	-3.09304	0.00151271	0.02848
sp|P07356|ANXA2_MOUSE	P07356	Annexin A2	Anxa2	-0.244303	0.114611	0.31264
sp|P07742|RIR1_MOUSE	P07742	Ribonucleoside-diphosphate reductase large subunit	Rrm1	-0.191925	0.555587	0.74715
sp|P07901|HS90A_MOUSE	P07901	Heat shock protein HSP 90-alpha	Hsp90aa1	-0.241845	0.0102903	0.0785222
sp|P08003|PDIA4_MOUSE	P08003	Protein disulfide-isomerase A4	Pdia4	-0.572898	8.12343e-05	0.00681861
sp|P08032|SPTA1_MOUSE	P08032	Spectrin alpha chain, erythrocytic 1	Spta1	-1.60413	0.0138183	0.0906741
sp|P08113|ENPL_MOUSE	P08113	Endoplasmin	Hsp90b1	-0.41827	0.000512281	0.0178059
sp|P08122|CO4A2_MOUSE	P08122	Collagen alpha-2(IV) chain	Col4a2	0.188739	0.563898	0.753547
sp|P08226|APOE_MOUSE	P08226	Apolipoprotein E	Apoe	-0.787183	0.0127919	0.0872698
sp|P08249|MDHM_MOUSE	P08249	Malate dehydrogenase, mitochondrial	Mdh2	0.147268	0.0912885	0.27144
sp|P08551|NFL_MOUSE	P08551	Neurofilament light polypeptide	Nefl	-0.332584	0.0507964	0.19271
sp|P08553|NFM_MOUSE	P08553	Neurofilament medium polypeptide	Nefm	-0.623349	0.00141019	0.0282149
sp|P08775|RPB1_MOUSE	P08775	DNA-directed RNA polymerase II subunit RPB1	Polr2a	0.406923	0.398581	0.62195
sp|P09103|PDIA1_MOUSE	P09103	Protein disulfide-isomerase	P4hb	-0.38537	0.000641824	0.0204672
sp|P09242|PPBT_MOUSE	P09242	Alkaline phosphatase, tissue-nonspecific isozyme	Alpl	-0.0776522	0.772181	0.88009
sp|P09405|NUCL_MOUSE	P09405	Nucleolin	Ncl	0.116122	0.168887	0.387686
sp|P09528|FRIH_MOUSE	P09528	Ferritin heavy chain	Fth1	-0.675067	0.00144116	0.0282149
sp|P09671|SODM_MOUSE	P09671	Superoxide dismutase [Mn], mitochondrial	Sod2	-0.0790055	0.659008	0.812716
sp|P0C027|NUD10_MOUSE	P0C027	Diphosphoinositol polyphosphate phosphohydrolase 3-alpha	Nudt10	-0.203248	0.160339	0.376899
sp|P0C0A3|CHMP6_MOUSE	P0C0A3	Charged multivesicular body protein 6	Chmp6	0.506878	0.00648334	0.062268
sp|P0DP60|LYNX1_MOUSE	P0DP60	Ly-6/neurotoxin-like protein 1	Lynx1	0.276005	0.169746	0.388363
sp|P10493|NID1_MOUSE	P10493	Nidogen-1	Nid1	-1.21357	0.010657	0.0798882
sp|P10518|HEM2_MOUSE	P10518	Delta-aminolevulinic acid dehydratase	Alad	-0.656336	0.00334558	0.0424615
sp|P10605|CATB_MOUSE	P10605	Cathepsin B	Ctsb	0.0363894	0.816699	0.9062
sp|P10852|4F2_MOUSE	P10852	4F2 cell-surface antigen heavy chain	Slc3a2	0.0325653	0.683152	0.832552
sp|P10922|H10_MOUSE	P10922	Histone H1.0	H1-0	-0.712808	0.000934139	0.0236707
sp|P11031|TCP4_MOUSE	P11031	Activated RNA polymerase II transcriptional coactivator p15	Sub1	0.207282	0.168987	0.387686
sp|P11103|PARP1_MOUSE	P11103	Poly [ADP-ribose] polymerase 1	Parp1	0.0277433	0.776999	0.882834
sp|P11276|FINC_MOUSE	P11276	Fibronectin	Fn1	-3.28284	1.70732e-05	0.00290036
sp|P11352|GPX1_MOUSE	P11352	Glutathione peroxidase 1	Gpx1	-0.174158	0.316703	0.548343
sp|P11438|LAMP1_MOUSE	P11438	Lysosome-associated membrane glycoprotein 1	Lamp1	-0.164547	0.204352	0.432423
sp|P11531|DMD_MOUSE	P11531	Dystrophin	Dmd	-0.784221	0.00273975	0.0381954
sp|P11627|L1CAM_MOUSE	P11627	Neural cell adhesion molecule L1	L1cam	0.44018	0.00906371	0.0734762
sp|P11798|KCC2A_MOUSE	P11798	Calcium/calmodulin-dependent protein kinase type II subunit alpha	Camk2a	0.0807999	0.692134	0.838302
sp|P11859|ANGT_MOUSE	P11859	Angiotensinogen	Agt	1.71555	0.000218929	0.0116061
sp|P11983|TCPA_MOUSE	P11983	T-complex protein 1 subunit alpha	Tcp1	0.0298116	0.71402	0.850183
sp|P12023|A4_MOUSE	P12023	Amyloid-beta precursor protein	App	0.097534	0.384963	0.610166
sp|P12246|SAMP_MOUSE	P12246	Serum amyloid P-component	Apcs	-0.780306	0.216616	0.446874
sp|P12367|KAP2_MOUSE	P12367	cAMP-dependent protein kinase type II-alpha regulatory subunit	Prkar2a	0.485976	0.012733	0.087099
sp|P12382|PFKAL_MOUSE	P12382	ATP-dependent 6-phosphofructokinase, liver type	Pfkl	0.182431	0.144609	0.354614
sp|P12787|COX5A_MOUSE	P12787	Cytochrome c oxidase subunit 5A, mitochondrial	Cox5a	-0.833382	0.0183957	0.106642
sp|P12815|PDCD6_MOUSE	P12815	Programmed cell death protein 6	Pdcd6	-0.118675	0.668492	0.820394
sp|P12849|KAP1_MOUSE	P12849	cAMP-dependent protein kinase type I-beta regulatory subunit	Prkar1b	-0.156829	0.224837	0.459539
sp|P12960|CNTN1_MOUSE	P12960	Contactin-1	Cntn1	0.353301	0.00164445	0.0295781
sp|P12970|RL7A_MOUSE	P12970	60S ribosomal protein L7a	Rpl7a	-0.208907	0.0384754	0.166229
sp|P13439|UMPS_MOUSE	P13439	Uridine 5'-monophosphate synthase	Umps	-0.177489	0.702186	0.84487
sp|P13634|CAH1_MOUSE	P13634	Carbonic anhydrase 1	Ca1	-0.606723	0.096695	0.281085
sp|P14094|AT1B1_MOUSE	P14094	Sodium/potassium-transporting ATPase subunit beta-1	Atp1b1	0.0483704	0.620919	0.792675
sp|P14115|RL27A_MOUSE	P14115	60S ribosomal protein L27a	Rpl27a	-0.328606	0.00637536	0.0618947
sp|P14131|RS16_MOUSE	P14131	40S ribosomal protein S16	Rps16	-0.164502	0.071896	0.236862
sp|P14148|RL7_MOUSE	P14148	60S ribosomal protein L7	Rpl7	-0.212864	0.0548484	0.203297
sp|P14152|MDHC_MOUSE	P14152	Malate dehydrogenase, cytoplasmic	Mdh1	0.141918	0.105358	0.296847
sp|P14206|RSSA_MOUSE	P14206	40S ribosomal protein SA	Rpsa	0.2268	0.141681	0.351605
sp|P14231|AT1B2_MOUSE	P14231	Sodium/potassium-transporting ATPase subunit beta-2	Atp1b2	0.269338	0.0595658	0.211603
sp|P14576|SRP54_MOUSE	P14576	Signal recognition particle 54 kDa protein	Srp54	0.125453	0.511533	0.717107
sp|P14602|HSPB1_MOUSE	P14602	Heat shock protein beta-1	Hspb1	1.06462	0.250669	0.48711
sp|P14685|PSMD3_MOUSE	P14685	26S proteasome non-ATPase regulatory subunit 3	Psmd3	0.0389804	0.621132	0.792696
sp|P14733|LMNB1_MOUSE	P14733	Lamin-B1	Lmnb1	0.0317375	0.771457	0.879514
sp|P14869|RLA0_MOUSE	P14869	60S acidic ribosomal protein P0	Rplp0	-0.140396	0.101143	0.289216
sp|P14873|MAP1B_MOUSE	P14873	Microtubule-associated protein 1B	Map1b	-0.0177264	0.803585	0.897993
sp|P15105|GLNA_MOUSE	P15105	Glutamine synthetase	Glul	0.725953	6.48013e-05	0.00580187
sp|P15116|CADH2_MOUSE	P15116	Cadherin-2	Cdh2	0.0685685	0.580044	0.767487
sp|P15327|PMGE_MOUSE	P15327	Bisphosphoglycerate mutase	Bpgm	-1.8328	2.28539e-06	0.00129926
sp|P15532|NDKA_MOUSE	P15532	Nucleoside diphosphate kinase A	Nme1	-0.035841	0.749295	0.866952
sp|P16014|SCG1_MOUSE	P16014	Secretogranin-1	Chgb	-0.0490092	0.922611	0.960735
sp|P16015|CAH3_MOUSE	P16015	Carbonic anhydrase 3	Ca3	-2.32175	8.65942e-05	0.00712017
sp|P16045|LEG1_MOUSE	P16045	Galectin-1	Lgals1	-1.05998	0.0975651	0.281785
sp|P16254|SRP14_MOUSE	P16254	Signal recognition particle 14 kDa protein	Srp14	-0.100463	0.599735	0.780618
sp|P16332|MUTA_MOUSE	P16332	Methylmalonyl-CoA mutase, mitochondrial	Mmut	0.280849	0.172782	0.391969
sp|P16546|SPTN1_MOUSE	P16546	Spectrin alpha chain, non-erythrocytic 1	Sptan1	0.0354546	0.648036	0.807839
sp|P16675|PPGB_MOUSE	P16675	Lysosomal protective protein	Ctsa	-0.0852276	0.704266	0.846325
sp|P17095|HMGA1_MOUSE	P17095	High mobility group protein HMG-I/HMG-Y	Hmga1	0.160656	0.269459	0.505659
sp|P17182|ENOA_MOUSE	P17182	Alpha-enolase	Eno1	-0.114113	0.188033	0.411061
sp|P17183|ENOG_MOUSE	P17183	Gamma-enolase	Eno2	-0.0960388	0.495988	0.704383
sp|P17225|PTBP1_MOUSE	P17225	Polypyrimidine tract-binding protein 1	Ptbp1	-0.865802	0.0416262	0.174051
sp|P17426|AP2A1_MOUSE	P17426	AP-2 complex subunit alpha-1	Ap2a1	0.042455	0.592511	0.775577
sp|P17427|AP2A2_MOUSE	P17427	AP-2 complex subunit alpha-2	Ap2a2	0.139579	0.160913	0.378029
sp|P17751|TPIS_MOUSE	P17751	Triosephosphate isomerase	Tpi1	0.0153329	0.858037	0.925595
sp|P17809|GTR1_MOUSE	P17809	Solute carrier family 2, facilitated glucose transporter member 1	Slc2a1	0.122116	0.599917	0.780618
sp|P17918|PCNA_MOUSE	P17918	Proliferating cell nuclear antigen	Pcna	-2.00565	0.00039012	0.0156643
sp|P18052|PTPRA_MOUSE	P18052	Receptor-type tyrosine-protein phosphatase alpha	Ptpra	0.211621	0.352364	0.580407
sp|P18572|BASI_MOUSE	P18572	Basigin	Bsg	-0.325527	0.0412545	0.17332
sp|P18608|HMGN1_MOUSE	P18608	Non-histone chromosomal protein HMG-14	Hmgn1	-0.785176	0.0219411	0.114223
sp|P18760|COF1_MOUSE	P18760	Cofilin-1	Cfl1	0.179616	0.0234228	0.122546
sp|P19096|FAS_MOUSE	P19096	Fatty acid synthase	Fasn	-0.762163	1.84115e-05	0.00290036
sp|P19221|THRB_MOUSE	P19221	Prothrombin	F2	-2.64329	0.0144245	0.0926896
sp|P19324|SERPH_MOUSE	P19324	Serpin H1	Serpinh1	-1.6253	3.67613e-06	0.00148111
sp|P19536|COX5B_MOUSE	P19536	Cytochrome c oxidase subunit 5B, mitochondrial	Cox5b	-0.37734	0.275099	0.509951
sp|P19783|COX41_MOUSE	P19783	Cytochrome c oxidase subunit 4 isoform 1, mitochondrial	Cox4i1	0.228211	0.183763	0.405466
sp|P19973|LSP1_MOUSE	P19973	Lymphocyte-specific protein 1	Lsp1	-0.3004	0.643826	0.804833
sp|P20029|BIP_MOUSE	P20029	Endoplasmic reticulum chaperone BiP	Hspa5	-0.369936	0.000954583	0.0238883
sp|P20060|HEXB_MOUSE	P20060	Beta-hexosaminidase subunit beta	Hexb	0.503699	0.0971745	0.281464
sp|P20065|TYB4_MOUSE	P20065	Thymosin beta-4	Tmsb4x	0.0529255	0.843717	0.919485
sp|P20108|PRDX3_MOUSE	P20108	Thioredoxin-dependent peroxide reductase, mitochondrial	Prdx3	0.0895651	0.57236	0.761418
sp|P20918|PLMN_MOUSE	P20918	Plasminogen	Plg	-4.90492	2.30588e-05	0.00334402
sp|P21460|CYTC_MOUSE	P21460	Cystatin-C	Cst3	0.0119354	0.938736	0.969031
sp|P21550|ENOB_MOUSE	P21550	Beta-enolase	Eno3	-3.09517	0.00991464	0.0769674
sp|P21614|VTDB_MOUSE	P21614	Vitamin D-binding protein	Gc	-4.71683	9.8763e-06	0.00259939
sp|P21619|LMNB2_MOUSE	P21619	Lamin-B2	Lmnb2	0.0139976	0.91788	0.957855
sp|P21661|NEC2_MOUSE	P21661	Neuroendocrine convertase 2	Pcsk2	0.643632	0.0104592	0.0793599
sp|P21836|ACES_MOUSE	P21836	Acetylcholinesterase	Ache	0.102306	0.527679	0.72795
sp|P21995|EMB_MOUSE	P21995	Embigin	Emb	-0.634976	0.15593	0.370645
sp|P22315|HEMH_MOUSE	P22315	Ferrochelatase, mitochondrial	Fech	-0.135061	0.394259	0.620253
sp|P23116|EIF3A_MOUSE	P23116	Eukaryotic translation initiation factor 3 subunit A	Eif3a	-0.134851	0.0818485	0.253863
sp|P23198|CBX3_MOUSE	P23198	Chromobox protein homolog 3	Cbx3	0.207849	0.0901146	0.269141
sp|P23242|CXA1_MOUSE	P23242	Gap junction alpha-1 protein	Gja1	0.430663	0.468701	0.679279
sp|P23492|PNPH_MOUSE	P23492	Purine nucleoside phosphorylase	Pnp	-0.670786	0.000896595	0.0233477
sp|P23506|PIMT_MOUSE	P23506	Protein-L-isoaspartate(D-aspartate) O-methyltransferase	Pcmt1	0.566506	0.00528476	0.0562697
sp|P23591|FCL_MOUSE	P23591	GDP-L-fucose synthase	Gfus	1.51148	0.195862	0.420292
sp|P23780|BGAL_MOUSE	P23780	Beta-galactosidase	Glb1	0.396971	0.407125	0.629435
sp|P23818|GRIA1_MOUSE	P23818	Glutamate receptor 1	Gria1	0.90813	0.127058	0.331568
sp|P23819|GRIA2_MOUSE	P23819	Glutamate receptor 2	Gria2	0.240957	0.157522	0.373109
sp|P24270|CATA_MOUSE	P24270	Catalase	Cat	0.710934	0.0001666	0.00991121
sp|P24288|BCAT1_MOUSE	P24288	Branched-chain-amino-acid aminotransferase, cytosolic	Bcat1	0.136351	0.438765	0.656193
sp|P24369|PPIB_MOUSE	P24369	Peptidyl-prolyl cis-trans isomerase B	Ppib	-0.227704	0.0546212	0.203015
sp|P24452|CAPG_MOUSE	P24452	Macrophage-capping protein	Capg	-0.319506	0.581302	0.767639
sp|P24472|GSTA4_MOUSE	P24472	Glutathione S-transferase A4	Gsta4	-0.00259796	0.988208	0.995803
sp|P24526|MYP2_MOUSE	P24526	Myelin P2 protein	Pmp2	-3.57923	0.042034	0.174593
sp|P24547|IMDH2_MOUSE	P24547	Inosine-5'-monophosphate dehydrogenase 2	Impdh2	-0.203694	0.103838	0.294416
sp|P24668|MPRD_MOUSE	P24668	Cation-dependent mannose-6-phosphate receptor	M6pr	-0.355707	0.0327974	0.152792
sp|P25444|RS2_MOUSE	P25444	40S ribosomal protein S2	Rps2	-0.161196	0.168804	0.387686
sp|P25976|UBF1_MOUSE	P25976	Nucleolar transcription factor 1	Ubtf	0.012388	0.966776	0.982381
sp|P26039|TLN1_MOUSE	P26039	Talin-1	Tln1	-0.687664	0.00107137	0.024456
sp|P26231|CTNA1_MOUSE	P26231	Catenin alpha-1	Ctnna1	0.218537	0.122323	0.325529
sp|P26339|CMGA_MOUSE	P26339	Chromogranin-A	Chga	1.0079	0.00273429	0.0381954
sp|P26350|PTMA_MOUSE	P26350	Prothymosin alpha	Ptma	-2.47144	0.0249444	0.128349
sp|P26369|U2AF2_MOUSE	P26369	Splicing factor U2AF 65 kDa subunit	U2af2	0.113681	0.168967	0.387686
sp|P26516|PSMD7_MOUSE	P26516	26S proteasome non-ATPase regulatory subunit 7	Psmd7	0.057052	0.434064	0.653774
sp|P26638|SYSC_MOUSE	P26638	Serine--tRNA ligase, cytoplasmic	Sars1	-0.176101	0.0670213	0.229321
sp|P26645|MARCS_MOUSE	P26645	Myristoylated alanine-rich C-kinase substrate	Marcks	-0.592705	0.0180466	0.105616
sp|P26883|FKB1A_MOUSE	P26883	Peptidyl-prolyl cis-trans isomerase FKBP1A	Fkbp1a	-0.232111	0.0427765	0.175864
sp|P27545|CERS1_MOUSE	P27545	Ceramide synthase 1	Cers1	0.219069	0.342682	0.570208
sp|P27546|MAP4_MOUSE	P27546	Microtubule-associated protein 4	Map4	-0.798928	0.000654876	0.0205225
sp|P27573|MYP0_MOUSE	P27573	Myelin protein P0	Mpz	-4.60946	0.0140808	0.0915023
sp|P27612|PLAP_MOUSE	P27612	Phospholipase A-2-activating protein	Plaa	-0.261031	0.030552	0.146715
sp|P27659|RL3_MOUSE	P27659	60S ribosomal protein L3	Rpl3	-0.212762	0.0206342	0.114356
sp|P27671|RGRF1_MOUSE	P27671	Ras-specific guanine nucleotide-releasing factor 1	Rasgrf1	0.254427	0.0872906	0.263244
sp|P27773|PDIA3_MOUSE	P27773	Protein disulfide-isomerase A3	Pdia3	-0.477672	0.000166108	0.00991121
sp|P28271|ACOHC_MOUSE	P28271	Cytoplasmic aconitate hydratase	Aco1	-0.191456	0.0467118	0.183874
sp|P28352|APEX1_MOUSE	P28352	DNA-(apurinic or apyrimidinic site) endonuclease	Apex1	0.405675	0.013104	0.0884356
sp|P28571|SC6A9_MOUSE	P28571	Sodium- and chloride-dependent glycine transporter 1	Slc6a9	0.0281223	0.83181	0.91303
sp|P28650|PURA1_MOUSE	P28650	Adenylosuccinate synthetase isozyme 1	Adss1	-0.864455	0.0433207	0.176845
sp|P28651|CAH8_MOUSE	P28651	Carbonic anhydrase-related protein	Ca8	-0.0136937	0.950767	0.994863
sp|P28652|KCC2B_MOUSE	P28652	Calcium/calmodulin-dependent protein kinase type II subunit beta	Camk2b	0.175341	0.0909344	0.270787
sp|P28656|NP1L1_MOUSE	P28656	Nucleosome assembly protein 1-like 1	Nap1l1	-0.345201	0.0134813	0.0894827
sp|P28658|ATX10_MOUSE	P28658	Ataxin-10	Atxn10	0.177986	0.143029	0.352752
sp|P28659|CELF1_MOUSE	P28659	CUGBP Elav-like family member 1	Celf1	-0.200547	0.427973	0.646867
sp|P28661|SEPT4_MOUSE	P28661	Septin-4	Septin4	0.0666655	0.808078	0.900372
sp|P28663|SNAB_MOUSE	P28663	Beta-soluble NSF attachment protein	Napb	0.469914	0.00248955	0.0365294
sp|P28667|MRP_MOUSE	P28667	MARCKS-related protein	Marcksl1	0.110419	0.21444	0.443978
sp|P29341|PABP1_MOUSE	P29341	Polyadenylate-binding protein 1	Pabpc1	-0.0758096	0.375137	0.601443
sp|P29533|VCAM1_MOUSE	P29533	Vascular cell adhesion protein 1	Vcam1	0.484954	0.0156664	0.0975581
sp|P29699|FETUA_MOUSE	P29699	Alpha-2-HS-glycoprotein	Ahsg	-1.43184	0.00181015	0.0314357
sp|P29758|OAT_MOUSE	P29758	Ornithine aminotransferase, mitochondrial	Oat	-0.00503543	0.964413	0.982226
sp|P29788|VTNC_MOUSE	P29788	Vitronectin	Vtn	-2.46549	0.000379765	0.0149832
sp|P30275|KCRU_MOUSE	P30275	Creatine kinase U-type, mitochondrial	Ckmt1	0.0242731	0.795801	0.893364
sp|P30412|PPIC_MOUSE	P30412	Peptidyl-prolyl cis-trans isomerase C	Ppic	-0.913532	0.0404064	0.166995
sp|P30416|FKBP4_MOUSE	P30416	Peptidyl-prolyl cis-trans isomerase FKBP4	Fkbp4	-0.460168	0.00107746	0.024456
sp|P30681|HMGB2_MOUSE	P30681	High mobility group protein B2	Hmgb2	0.0611838	0.707856	0.847786
sp|P30999|CTND1_MOUSE	P30999	Catenin delta-1	Ctnnd1	-0.146299	0.322088	0.551975
sp|P31230|AIMP1_MOUSE	P31230	Aminoacyl tRNA synthase complex-interacting multifunctional protein 1	Aimp1	-0.0346009	0.750754	0.866952
sp|P31324|KAP3_MOUSE	P31324	cAMP-dependent protein kinase type II-beta regulatory subunit	Prkar2b	0.36732	0.00511358	0.0555327
sp|P31648|SC6A1_MOUSE	P31648	Sodium- and chloride-dependent GABA transporter 1	Slc6a1	0.0215677	0.847399	0.921611
sp|P31650|S6A11_MOUSE	P31650	Sodium- and chloride-dependent GABA transporter 3	Slc6a11	-0.159136	0.0804835	0.250787
sp|P31725|S10A9_MOUSE	P31725	Protein S100-A9	S100a9	-1.749	0.00556682	0.0572432
sp|P31750|AKT1_MOUSE	P31750	RAC-alpha serine/threonine-protein kinase	Akt1	0.115276	0.277916	0.512929
sp|P31786|ACBP_MOUSE	P31786	Acyl-CoA-binding protein	Dbi	0.368739	0.00224321	0.0351384
sp|P31938|MP2K1_MOUSE	P31938	Dual specificity mitogen-activated protein kinase kinase 1	Map2k1	-0.071446	0.502485	0.709857
sp|P32020|SCP2_MOUSE	P32020	Sterol carrier protein 2	Scp2	-1.24121	2.32397e-05	0.00334402
sp|P32037|GTR3_MOUSE	P32037	Solute carrier family 2, facilitated glucose transporter member 3	Slc2a3	0.39113	0.0110064	0.081586
sp|P32067|LA_MOUSE	P32067	Lupus La protein homolog	Ssb	-0.0225248	0.811524	0.902464
sp|P32233|DRG1_MOUSE	P32233	Developmentally-regulated GTP-binding protein 1	Drg1	-0.69871	0.117926	0.318447
sp|P32848|PRVA_MOUSE	P32848	Parvalbumin alpha	Pvalb	-0.0417384	0.944529	0.971674
sp|P32883|RASK_MOUSE	P32883	GTPase KRas	Kras	0.0533925	0.603328	0.781544
sp|P32921|SYWC_MOUSE	P32921	Tryptophan--tRNA ligase, cytoplasmic	Wars1	-0.234601	0.0725986	0.237337
sp|P33175|KIF5A_MOUSE	P33175	Kinesin heavy chain isoform 5A	Kif5a	-0.663705	0.0391151	0.168011
sp|P34022|RANG_MOUSE	P34022	Ran-specific GTPase-activating protein	Ranbp1	-0.157509	0.242237	0.477016
sp|P34914|HYES_MOUSE	P34914	Bifunctional epoxide hydrolase 2	Ephx2	-0.940337	0.0929817	0.273791
sp|P35123|UBP4_MOUSE	P35123	Ubiquitin carboxyl-terminal hydrolase 4	Usp4	-0.0535561	0.826021	0.910793
sp|P35235|PTN11_MOUSE	P35235	Tyrosine-protein phosphatase non-receptor type 11	Ptpn11	0.104172	0.341568	0.569337
sp|P35278|RAB5C_MOUSE	P35278	Ras-related protein Rab-5C	Rab5c	-0.0656941	0.448487	0.665054
sp|P35282|RAB21_MOUSE	P35282	Ras-related protein Rab-21	Rab21	0.0206432	0.8432	0.919436
sp|P35288|RAB23_MOUSE	P35288	Ras-related protein Rab-23	Rab23	0.364673	0.00221104	0.0351384
sp|P35290|RAB24_MOUSE	P35290	Ras-related protein Rab-24	Rab24	0.231743	0.533895	0.732729
sp|P35293|RAB18_MOUSE	P35293	Ras-related protein Rab-18	Rab18	-0.14011	0.138908	0.348699
sp|P35438|NMDZ1_MOUSE	P35438	Glutamate receptor ionotropic, NMDA 1	Grin1	0.244047	0.139898	0.349457
sp|P35486|ODPA_MOUSE	P35486	Pyruvate dehydrogenase E1 component subunit alpha, somatic form, mitochondrial	Pdha1	0.0778112	0.366976	0.592659
sp|P35505|FAAA_MOUSE	P35505	Fumarylacetoacetase	Fah	-0.514554	0.116346	0.316301
sp|P35550|FBRL_MOUSE	P35550	rRNA 2'-O-methyltransferase fibrillarin	Fbl	0.163954	0.461273	0.672666
sp|P35564|CALX_MOUSE	P35564	Calnexin	Canx	-0.183975	0.0445978	0.179864
sp|P35762|CD81_MOUSE	P35762	CD81 antigen	Cd81	0.213873	0.0789518	0.249097
sp|P35802|GPM6A_MOUSE	P35802	Neuronal membrane glycoprotein M6-a	Gpm6a	-0.479065	0.0566535	0.206194
sp|P35803|GPM6B_MOUSE	P35803	Neuronal membrane glycoprotein M6-b	Gpm6b	0.592044	0.000391327	0.0156643
sp|P35821|PTN1_MOUSE	P35821	Tyrosine-protein phosphatase non-receptor type 1	Ptpn1	0.116993	0.702014	0.84487
sp|P35922|FMR1_MOUSE	P35922	Synaptic functional regulator FMR1	Fmr1	0.0760817	0.788324	0.889929
sp|P35951|LDLR_MOUSE	P35951	Low-density lipoprotein receptor	Ldlr	-0.306454	0.308439	0.541763
sp|P35979|RL12_MOUSE	P35979	60S ribosomal protein L12	Rpl12	-0.169646	0.0796401	0.24951
sp|P35980|RL18_MOUSE	P35980	60S ribosomal protein L18	Rpl18	-0.288063	0.0216398	0.117502
sp|P36552|HEM6_MOUSE	P36552	Oxygen-dependent coproporphyrinogen-III oxidase, mitochondrial	Cpox	-1.25692	0.00400525	0.0476022
sp|P36916|GNL1_MOUSE	P36916	Guanine nucleotide-binding protein-like 1	Gnl1	-0.222745	0.133229	0.340164
sp|P36993|PPM1B_MOUSE	P36993	Protein phosphatase 1B	Ppm1b	-0.00443157	0.965056	0.982226
sp|P37040|NCPR_MOUSE	P37040	NADPH--cytochrome P450 reductase	Por	0.235529	0.0729371	0.238139
sp|P38585|TTL_MOUSE	P38585	Tubulin--tyrosine ligase	Ttl	0.72264	0.00844056	0.0702625
sp|P38647|GRP75_MOUSE	P38647	Stress-70 protein, mitochondrial	Hspa9	0.074468	0.348027	0.576022
sp|P39447|ZO1_MOUSE	P39447	Tight junction protein ZO-1	Tjp1	-0.899137	0.00182969	0.0315035
sp|P40124|CAP1_MOUSE	P40124	Adenylyl cyclase-associated protein 1	Cap1	-0.0732894	0.377292	0.602977
sp|P40237|CD82_MOUSE	P40237	CD82 antigen	Cd82	-0.913675	0.0377882	0.164238
sp|P40336|VP26A_MOUSE	P40336	Vacuolar protein sorting-associated protein 26A	Vps26a	-0.149949	0.224054	0.458464
sp|P40630|TFAM_MOUSE	P40630	Transcription factor A, mitochondrial	Tfam	0.259504	0.239374	0.474147
sp|P41105|RL28_MOUSE	P41105	60S ribosomal protein L28	Rpl28	-0.341331	0.00522881	0.0562697
sp|P41234|ABCA2_MOUSE	P41234	ATP-binding cassette sub-family A member 2	Abca2	-1.05629	0.0147807	0.0942269
sp|P42125|ECI1_MOUSE	P42125	Enoyl-CoA delta isomerase 1, mitochondrial	Eci1	-0.0915783	0.658349	0.812716
sp|P42208|SEPT2_MOUSE	P42208	Septin-2	Septin2	-0.661106	0.000139523	0.0087834
sp|P42225|STAT1_MOUSE	P42225	Signal transducer and activator of transcription 1	Stat1	-0.385176	0.310205	0.543163
sp|P42227|STAT3_MOUSE	P42227	Signal transducer and activator of transcription 3	Stat3	0.277524	0.133163	0.340164
sp|P42567|EPS15_MOUSE	P42567	Epidermal growth factor receptor substrate 15	Eps15	-0.529593	0.10057	0.288602
sp|P42669|PURA_MOUSE	P42669	Transcriptional activator protein Pur-alpha	Pura	-0.104225	0.258402	0.493625
sp|P42859|HD_MOUSE	P42859	Huntingtin	Htt	-0.0270607	0.828379	0.911878
sp|P42932|TCPQ_MOUSE	P42932	T-complex protein 1 subunit theta	Cct8	0.0215887	0.825097	0.910133
sp|P43006|EAA2_MOUSE	P43006	Excitatory amino acid transporter 2	Slc1a2	-0.0128714	0.958737	0.97961
sp|P43024|CX6A1_MOUSE	P43024	Cytochrome c oxidase subunit 6A1, mitochondrial	Cox6a1	-0.270619	0.669985	0.821576
sp|P43276|H15_MOUSE	P43276	Histone H1.5	H1-5	-0.735716	0.00571667	0.0580163
sp|P43406|ITAV_MOUSE	P43406	Integrin alpha-V	Itgav	-0.714157	0.0482582	0.18712
sp|P45376|ALDR_MOUSE	P45376	Aldo-keto reductase family 1 member B1	Akr1b1	-0.0714254	0.402925	0.625695
sp|P45591|COF2_MOUSE	P45591	Cofilin-2	Cfl2	-0.101898	0.321866	0.551829
sp|P45878|FKBP2_MOUSE	P45878	Peptidyl-prolyl cis-trans isomerase FKBP2	Fkbp2	-0.110006	0.42763	0.646867
sp|P45952|ACADM_MOUSE	P45952	Medium-chain specific acyl-CoA dehydrogenase, mitochondrial	Acadm	0.0390359	0.732914	0.857894
sp|P46061|RAGP1_MOUSE	P46061	Ran GTPase-activating protein 1	Rangap1	0.263279	0.576815	0.764972
sp|P46096|SYT1_MOUSE	P46096	Synaptotagmin-1	Syt1	0.15881	0.214934	0.44477
sp|P46097|SYT2_MOUSE	P46097	Synaptotagmin-2	Syt2	0.0344779	0.689242	0.836445
sp|P46414|CDN1B_MOUSE	P46414	Cyclin-dependent kinase inhibitor 1B	Cdkn1b	-0.134589	0.751271	0.866952
sp|P46471|PRS7_MOUSE	P46471	26S proteasome regulatory subunit 7	Psmc2	-0.00409598	0.967444	0.982812
sp|P46660|AINX_MOUSE	P46660	Alpha-internexin	Ina	-0.0688461	0.593445	0.776043
sp|P46664|PURA2_MOUSE	P46664	Adenylosuccinate synthetase isozyme 2	Adss2	0.0605583	0.547003	0.741048
sp|P46737|BRCC3_MOUSE	P46737	Lys-63-specific deubiquitinase BRCC36	Brcc3	-0.220744	0.732138	0.857894
sp|P46978|STT3A_MOUSE	P46978	Dolichyl-diphosphooligosaccharide--protein glycosyltransferase subunit STT3A	Stt3a	-0.447342	0.0615241	0.21649
sp|P47226|TES_MOUSE	P47226	Testin	Tes	-3.31175	0.12384	0.327826
sp|P47746|CNR1_MOUSE	P47746	Cannabinoid receptor 1	Cnr1	-2.21315	0.227311	0.461378
sp|P47753|CAZA1_MOUSE	P47753	F-actin-capping protein subunit alpha-1	Capza1	-0.0215519	0.828121	0.911878
sp|P47754|CAZA2_MOUSE	P47754	F-actin-capping protein subunit alpha-2	Capza2	-0.00781376	0.920632	0.9592
sp|P47757|CAPZB_MOUSE	P47757	F-actin-capping protein subunit beta	Capzb	-0.0114322	0.886103	0.942089
sp|P47758|SRPRB_MOUSE	P47758	Signal recognition particle receptor subunit beta	Srprb	-0.730941	0.00113316	0.0249482
sp|P47791|GSHR_MOUSE	P47791	Glutathione reductase, mitochondrial	Gsr	-0.142668	0.326783	0.554912
sp|P47802|MTX1_MOUSE	P47802	Metaxin-1	Mtx1	0.229235	0.525489	0.727309
sp|P47809|MP2K4_MOUSE	P47809	Dual specificity mitogen-activated protein kinase kinase 4	Map2k4	-0.162317	0.157875	0.373504
sp|P47857|PFKAM_MOUSE	P47857	ATP-dependent 6-phosphofructokinase, muscle type	Pfkm	-0.159067	0.104296	0.295091
sp|P47867|SCG3_MOUSE	P47867	Secretogranin-3	Scg3	1.83341	5.45466e-05	0.00511775
sp|P47911|RL6_MOUSE	P47911	60S ribosomal protein L6	Rpl6	-0.270307	0.0131014	0.0884356
sp|P47915|RL29_MOUSE	P47915	60S ribosomal protein L29	Rpl29	-1.02938	0.000712286	0.0212921
sp|P47934|CACP_MOUSE	P47934	Carnitine O-acetyltransferase	Crat	0.0883261	0.664412	0.817169
sp|P47941|CRKL_MOUSE	P47941	Crk-like protein	Crkl	-0.0604748	0.436272	0.655873
sp|P47962|RL5_MOUSE	P47962	60S ribosomal protein L5	Rpl5	-0.319204	0.0028395	0.0389365
sp|P47963|RL13_MOUSE	P47963	60S ribosomal protein L13	Rpl13	-0.302588	0.0283548	0.139319
sp|P48024|EIF1_MOUSE	P48024	Eukaryotic translation initiation factor 1	Eif1	-0.129459	0.461996	0.672951
sp|P48168|GLRB_MOUSE	P48168	Glycine receptor subunit beta	Glrb	0.405342	0.00758176	0.0672839
sp|P48193|EPB41_MOUSE	P48193	Protein 4.1	Epb41	-0.284381	0.383967	0.609056
sp|P48318|DCE1_MOUSE	P48318	Glutamate decarboxylase 1	Gad1	-0.412496	0.202872	0.429517
sp|P48320|DCE2_MOUSE	P48320	Glutamate decarboxylase 2	Gad2	0.121979	0.361142	0.588383
sp|P48428|TBCA_MOUSE	P48428	Tubulin-specific chaperone A	Tbca	0.396374	0.0411945	0.17332
sp|P48453|PP2BB_MOUSE	P48453	Serine/threonine-protein phosphatase 2B catalytic subunit beta isoform	Ppp3cb	0.417223	0.00695325	0.0638719
sp|P48678|LMNA_MOUSE	P48678	Prelamin-A/C	Lmna	0.0633821	0.489616	0.698535
sp|P48722|HS74L_MOUSE	P48722	Heat shock 70 kDa protein 4L	Hspa4l	-0.254829	0.0551376	0.203615
sp|P48758|CBR1_MOUSE	P48758	Carbonyl reductase [NADPH] 1	Cbr1	0.11113	0.134176	0.34215
sp|P48774|GSTM5_MOUSE	P48774	Glutathione S-transferase Mu 5	Gstm5	0.125595	0.161758	0.37957
sp|P49025|CTRO_MOUSE	P49025	Citron Rho-interacting kinase	Cit	-0.211412	0.320395	0.551545
sp|P49070|CAMLG_MOUSE	P49070	Guided entry of tail-anchored proteins factor CAMLG	Camlg	0.789323	0.0414932	0.17396
sp|P49222|EPB42_MOUSE	P49222	Protein 4.2	Epb42	-1.91893	0.158712	0.374605
sp|P49312|ROA1_MOUSE	P49312	Heterogeneous nuclear ribonucleoprotein A1	Hnrnpa1	-0.0201281	0.876459	0.93667
sp|P49442|INPP_MOUSE	P49442	Inositol polyphosphate 1-phosphatase	Inpp1	0.199641	0.297969	0.531202
sp|P49443|PPM1A_MOUSE	P49443	Protein phosphatase 1A	Ppm1a	0.183167	0.113799	0.311056
sp|P49722|PSA2_MOUSE	P49722	Proteasome subunit alpha type-2	Psma2	0.0119486	0.900413	0.947692
sp|P50114|S100B_MOUSE	P50114	Protein S100-B	S100b	-0.972234	0.0181138	0.105616
sp|P50136|ODBA_MOUSE	P50136	2-oxoisovalerate dehydrogenase subunit alpha, mitochondrial	Bckdha	0.192481	0.305814	0.538987
sp|P50171|DHB8_MOUSE	P50171	(3R)-3-hydroxyacyl-CoA dehydrogenase	Hsd17b8	0.190127	0.220354	0.452271
sp|P50247|SAHH_MOUSE	P50247	Adenosylhomocysteinase	Ahcy	-0.0888827	0.340561	0.569108
sp|P50396|GDIA_MOUSE	P50396	Rab GDP dissociation inhibitor alpha	Gdi1	0.134266	0.112089	0.308558
sp|P50428|ARSA_MOUSE	P50428	Arylsulfatase A	Arsa	0.572831	0.0106446	0.0798882
sp|P50516|VATA_MOUSE	P50516	V-type proton ATPase catalytic subunit A	Atp6v1a	0.122133	0.225525	0.459839
sp|P50544|ACADV_MOUSE	P50544	Very long-chain specific acyl-CoA dehydrogenase, mitochondrial	Acadvl	0.0288952	0.840361	0.917316
sp|P50580|PA2G4_MOUSE	P50580	Proliferation-associated protein 2G4	Pa2g4	-0.0756845	0.404358	0.627081
sp|P50586|TUB_MOUSE	P50586	Tubby protein	Tub	-0.13848	0.506907	0.713303
sp|P51150|RAB7A_MOUSE	P51150	Ras-related protein Rab-7a	Rab7a	-0.00409915	0.960552	0.980011
sp|P51174|ACADL_MOUSE	P51174	Long-chain specific acyl-CoA dehydrogenase, mitochondrial	Acadl	0.233285	0.0232666	0.122538
sp|P51410|RL9_MOUSE	P51410	60S ribosomal protein L9	Rpl9	-0.173873	0.0941147	0.276175
sp|P51660|DHB4_MOUSE	P51660	Peroxisomal multifunctional enzyme type 2	Hsd17b4	-3.4561	4.67677e-08	8.01352e-05
sp|P51830|ADCY9_MOUSE	P51830	Adenylate cyclase type 9	Adcy9	0.103252	0.493608	0.70202
sp|P51855|GSHB_MOUSE	P51855	Glutathione synthetase	Gss	-0.666589	0.0614452	0.216401
sp|P51859|HDGF_MOUSE	P51859	Hepatoma-derived growth factor	Hdgf	0.0411075	0.719926	0.852146
sp|P51863|VA0D1_MOUSE	P51863	V-type proton ATPase subunit d 1	Atp6v0d1	-0.968977	0.00381218	0.046176
sp|P51880|FABP7_MOUSE	P51880	Fatty acid-binding protein, brain	Fabp7	-0.304503	0.0405291	0.172067
sp|P52019|ERG1_MOUSE	P52019	Squalene monooxygenase	Sqle	-1.76756	0.0608553	0.214887
sp|P52194|CLGN_MOUSE	P52194	Calmegin	Clgn	0.424651	0.582253	0.76839
sp|P52196|THTR_MOUSE	P52196	Thiosulfate sulfurtransferase	Tst	-0.471714	0.000672998	0.0205417
sp|P52479|UBP10_MOUSE	P52479	Ubiquitin carboxyl-terminal hydrolase 10	Usp10	-0.276423	0.0488981	0.188527
sp|P52480|KPYM_MOUSE	P52480	Pyruvate kinase PKM	Pkm	0.0327025	0.681951	0.831592
sp|P52503|NDUS6_MOUSE	P52503	NADH dehydrogenase [ubiquinone] iron-sulfur protein 6, mitochondrial	Ndufs6	0.389951	0.146328	0.35774
sp|P52760|RIDA_MOUSE	P52760	2-iminobutanoate/2-iminopropanoate deaminase	Rida	-0.317367	0.186693	0.409465
sp|P52825|CPT2_MOUSE	P52825	Carnitine O-palmitoyltransferase 2, mitochondrial	Cpt2	0.0130645	0.949297	0.97445
sp|P52875|TM165_MOUSE	P52875	Transmembrane protein 165	Tmem165	-0.834518	0.0540242	0.20165
sp|P52927|HMGA2_MOUSE	P52927	High mobility group protein HMGI-C	Hmga2	-0.0208369	0.969777	0.984686
sp|P53026|RL10A_MOUSE	P53026	60S ribosomal protein L10a	Rpl10a	-0.0900711	0.404096	0.626917
sp|P53395|ODB2_MOUSE	P53395	Lipoamide acyltransferase component of branched-chain alpha-keto acid dehydrogenase complex, mitochondrial	Dbt	-0.150753	0.339126	0.568125
sp|P53702|CCHL_MOUSE	P53702	Holocytochrome c-type synthase	Hccs	0.299101	0.119604	0.321256
sp|P53798|FDFT_MOUSE	P53798	Squalene synthase	Fdft1	0.471099	0.0630403	0.219414
sp|P53810|PIPNA_MOUSE	P53810	Phosphatidylinositol transfer protein alpha isoform	Pitpna	0.0965697	0.29051	0.524856
sp|P53811|PIPNB_MOUSE	P53811	Phosphatidylinositol transfer protein beta isoform	Pitpnb	-0.0274716	0.790113	0.890784
sp|P53986|MOT1_MOUSE	P53986	Monocarboxylate transporter 1	Slc16a1	-0.737926	0.00528225	0.0562697
sp|P53994|RAB2A_MOUSE	P53994	Ras-related protein Rab-2A	Rab2a	0.102663	0.351598	0.579857
sp|P53995|APC1_MOUSE	P53995	Anaphase-promoting complex subunit 1	Anapc1	1.141	0.398394	0.62195
sp|P54071|IDHP_MOUSE	P54071	Isocitrate dehydrogenase [NADP], mitochondrial	Idh2	0.360383	0.00154979	0.0289079
sp|P54103|DNJC2_MOUSE	P54103	DnaJ homolog subfamily C member 2	Dnajc2	-2.66155	0.0218931	0.118399
sp|P54116|STOM_MOUSE	P54116	Stomatin	Stom	-1.49973	0.0388966	0.16345
sp|P54320|ELN_MOUSE	P54320	Elastin	Eln	1.1324	0.00636836	0.0618947
sp|P54728|RD23B_MOUSE	P54728	UV excision repair protein RAD23 homolog B	Rad23b	-0.175216	0.148739	0.360571
sp|P54729|NUB1_MOUSE	P54729	NEDD8 ultimate buster 1	Nub1	-1.61513	0.188304	0.411344
sp|P54731|FAF1_MOUSE	P54731	FAS-associated factor 1	Faf1	-0.105081	0.486074	0.695452
sp|P54775|PRS6B_MOUSE	P54775	26S proteasome regulatory subunit 6B	Psmc4	0.13169	0.182303	0.403246
sp|P54797|TNG2_MOUSE	P54797	Transport and Golgi organization 2 homolog	Tango2	-0.0361426	0.838508	0.917033
sp|P54818|GALC_MOUSE	P54818	Galactocerebrosidase	Galc	0.52724	0.102036	0.290533
sp|P54822|PUR8_MOUSE	P54822	Adenylosuccinate lyase	Adsl	-0.0864919	0.361045	0.588383
sp|P54823|DDX6_MOUSE	P54823	Probable ATP-dependent RNA helicase DDX6	Ddx6	0.188214	0.04966	0.189649
sp|P54830|PTN5_MOUSE	P54830	Tyrosine-protein phosphatase non-receptor type 5	Ptpn5	-0.86842	0.213704	0.443763
sp|P54869|HMCS2_MOUSE	P54869	Hydroxymethylglutaryl-CoA synthase, mitochondrial	Hmgcs2	1.28968	0.00282932	0.0389365
sp|P54923|ADPRH_MOUSE	P54923	ADP-ribosylhydrolase ARH1	Adprh	0.0130798	0.918457	0.957924
sp|P55012|S12A2_MOUSE	P55012	Solute carrier family 12 member 2	Slc12a2	-0.60306	0.020139	0.113324
sp|P55066|NCAN_MOUSE	P55066	Neurocan core protein	Ncan	0.210318	0.0589597	0.211603
sp|P55088|AQP4_MOUSE	P55088	Aquaporin-4	Aqp4	-0.364233	0.0532149	0.199786
sp|P55096|ABCD3_MOUSE	P55096	ATP-binding cassette sub-family D member 3	Abcd3	-1.31609	5.96688e-08	8.01352e-05
sp|P55302|AMRP_MOUSE	P55302	Alpha-2-macroglobulin receptor-associated protein	Lrpap1	-0.00931591	0.907606	0.952526
sp|P55937|GOGA3_MOUSE	P55937	Golgin subfamily A member 3	Golga3	0.28504	0.411038	0.632303
sp|P56135|ATPK_MOUSE	P56135	ATP synthase subunit f, mitochondrial	Atp5mf	0.158539	0.150962	0.363776
sp|P56212|ARP19_MOUSE	P56212	cAMP-regulated phosphoprotein 19	Arpp19	-0.213903	0.288596	0.523191
sp|P56375|ACYP2_MOUSE	P56375	Acylphosphatase-2	Acyp2	-0.60952	0.00330814	0.0423127
sp|P56376|ACYP1_MOUSE	P56376	Acylphosphatase-1	Acyp1	-0.368311	0.00843746	0.0702625
sp|P56380|AP4A_MOUSE	P56380	Bis(5'-nucleosyl)-tetraphosphatase [asymmetrical]	Nudt2	-0.132553	0.684377	0.833541
sp|P56391|CX6B1_MOUSE	P56391	Cytochrome c oxidase subunit 6B1	Cox6b1	0.373301	0.00290428	0.0393985
sp|P56399|UBP5_MOUSE	P56399	Ubiquitin carboxyl-terminal hydrolase 5	Usp5	-0.0227558	0.765199	0.875848
sp|P56480|ATPB_MOUSE	P56480	ATP synthase subunit beta, mitochondrial	Atp5f1b	0.0512722	0.55869	0.749072
sp|P56528|CD38_MOUSE	P56528	ADP-ribosyl cyclase/cyclic ADP-ribose hydrolase 1	Cd38	-0.377382	0.27529	0.509951
sp|P56812|PDCD5_MOUSE	P56812	Programmed cell death protein 5	Pdcd5	0.311571	0.00785428	0.0682002
sp|P56959|FUS_MOUSE	P56959	RNA-binding protein FUS	Fus	0.24507	0.0461126	0.182853
sp|P57716|NICA_MOUSE	P57716	Nicastrin	Ncstn	-0.461351	0.00450396	0.0509529
sp|P57722|PCBP3_MOUSE	P57722	Poly(rC)-binding protein 3	Pcbp3	0.326699	0.0930304	0.273791
sp|P57724|PCBP4_MOUSE	P57724	Poly(rC)-binding protein 4	Pcbp4	-0.164103	0.534052	0.732729
sp|P57746|VATD_MOUSE	P57746	V-type proton ATPase subunit D	Atp6v1d	0.0984961	0.409451	0.630852
sp|P57759|ERP29_MOUSE	P57759	Endoplasmic reticulum resident protein 29	Erp29	0.00495752	0.979179	0.989742
sp|P57776|EF1D_MOUSE	P57776	Elongation factor 1-delta	Eef1d	-0.25091	0.00970401	0.0761516
sp|P57780|ACTN4_MOUSE	P57780	Alpha-actinin-4	Actn4	-0.132645	0.0926057	0.273139
sp|P57784|RU2A_MOUSE	P57784	U2 small nuclear ribonucleoprotein A'	Snrpa1	-0.00720359	0.939333	0.969161
sp|P58021|TM9S2_MOUSE	P58021	Transmembrane 9 superfamily member 2	Tm9sf2	0.0715203	0.505681	0.712374
sp|P58044|IDI1_MOUSE	P58044	Isopentenyl-diphosphate Delta-isomerase 1	Idi1	-0.186463	0.546909	0.741048
sp|P58059|RT21_MOUSE	P58059	28S ribosomal protein S21, mitochondrial	Mrps21	0.511763	0.0252218	0.128678
sp|P58252|EF2_MOUSE	P58252	Elongation factor 2	Eef2	-0.476265	0.00074256	0.0218229
sp|P58321|UCHL4_MOUSE	P58321	Ubiquitin carboxyl-terminal hydrolase isozyme L4	Uchl4	-0.843797	0.234367	0.469438
sp|P58389|PTPA_MOUSE	P58389	Serine/threonine-protein phosphatase 2A activator	Ptpa	0.452674	0.00842691	0.0702625
sp|P58404|STRN4_MOUSE	P58404	Striatin-4	Strn4	0.236784	0.104004	0.294546
sp|P58871|TB182_MOUSE	P58871	182 kDa tankyrase-1-binding protein	Tnks1bp1	-0.141603	0.554931	0.746981
sp|P59016|VP33B_MOUSE	P59016	Vacuolar protein sorting-associated protein 33B	Vps33b	-0.259164	0.214231	0.443978
sp|P59017|B2L13_MOUSE	P59017	Bcl-2-like protein 13	Bcl2l13	0.178201	0.578837	0.766842
sp|P59235|NUP43_MOUSE	P59235	Nucleoporin Nup43	Nup43	-0.489052	0.126359	0.331026
sp|P59279|RAB2B_MOUSE	P59279	Ras-related protein Rab-2B	Rab2b	0.300883	0.457062	0.669716
sp|P59325|IF5_MOUSE	P59325	Eukaryotic translation initiation factor 5	Eif5	-0.0862458	0.362632	0.588953
sp|P59764|DOCK4_MOUSE	P59764	Dedicator of cytokinesis protein 4	Dock4	-0.264619	0.711341	0.84985
sp|P59808|SASH1_MOUSE	P59808	SAM and SH3 domain-containing protein 1	Sash1	0.0983309	0.949218	0.97445
sp|P59999|ARPC4_MOUSE	P59999	Actin-related protein 2/3 complex subunit 4	Arpc4	0.126527	0.293743	0.528345
sp|P60122|RUVB1_MOUSE	P60122	RuvB-like 1	Ruvbl1	0.152869	0.145972	0.357159
sp|P60202|MYPR_MOUSE	P60202	Myelin proteolipid protein	Plp1	-1.31896	0.0025091	0.0365294
sp|P60229|EIF3E_MOUSE	P60229	Eukaryotic translation initiation factor 3 subunit E	Eif3e	-0.245595	0.0187759	0.108069
sp|P60335|PCBP1_MOUSE	P60335	Poly(rC)-binding protein 1	Pcbp1	-0.196133	0.0340581	0.156019
sp|P60487|PLPP_MOUSE	P60487	Chronophin	Pdxp	-0.0514319	0.641847	0.804606
sp|P60670|NPL4_MOUSE	P60670	Nuclear protein localization protein 4 homolog	Nploc4	0.016106	0.912665	0.954188
sp|P60824|CIRBP_MOUSE	P60824	Cold-inducible RNA-binding protein	Cirbp	1.18407	5.36421e-05	0.00511775
sp|P60840|ENSA_MOUSE	P60840	Alpha-endosulfine	Ensa	-0.0351522	0.689053	0.836445
sp|P60867|RS20_MOUSE	P60867	40S ribosomal protein S20	Rps20	-0.166961	0.164486	0.381846
sp|P60879|SNP25_MOUSE	P60879	Synaptosomal-associated protein 25	Snap25	-0.0403756	0.818288	0.906301
sp|P60904|DNJC5_MOUSE	P60904	DnaJ homolog subfamily C member 5	Dnajc5	0.359567	0.0129891	0.0881032
sp|P61021|RAB5B_MOUSE	P61021	Ras-related protein Rab-5B	Rab5b	0.0472948	0.819447	0.906536
sp|P61082|UBC12_MOUSE	P61082	NEDD8-conjugating enzyme Ubc12	Ube2m	-0.0852403	0.405027	0.627636
sp|P61148|FGF1_MOUSE	P61148	Fibroblast growth factor 1	Fgf1	-1.64774	0.00876118	0.0723104
sp|P61161|ARP2_MOUSE	P61161	Actin-related protein 2	Actr2	0.12914	0.28626	0.521651
sp|P61164|ACTZ_MOUSE	P61164	Alpha-centractin	Actr1a	0.121002	0.107827	0.3019
sp|P61202|CSN2_MOUSE	P61202	COP9 signalosome complex subunit 2	Cops2	-0.097555	0.261589	0.49644
sp|P61211|ARL1_MOUSE	P61211	ADP-ribosylation factor-like protein 1	Arl1	-0.00373059	0.974051	0.986787
sp|P61222|ABCE1_MOUSE	P61222	ATP-binding cassette sub-family E member 1	Abce1	-0.249066	0.044543	0.179823
sp|P61226|RAP2B_MOUSE	P61226	Ras-related protein Rap-2b	Rap2b	-0.167664	0.711138	0.84985
sp|P61255|RL26_MOUSE	P61255	60S ribosomal protein L26	Rpl26	-0.44615	0.000414109	0.01589
sp|P61327|MGN_MOUSE	P61327	Protein mago nashi homolog	Magoh	0.224471	0.0399671	0.17058
sp|P61358|RL27_MOUSE	P61358	60S ribosomal protein L27	Rpl27	-0.21231	0.0724745	0.237326
sp|P61514|RL37A_MOUSE	P61514	60S ribosomal protein L37a	Rpl37a	-0.275607	0.144442	0.354496
sp|P61620|S61A1_MOUSE	P61620	Protein transport protein Sec61 subunit alpha isoform 1	Sec61a1	-0.335075	0.00531568	0.0563601
sp|P61759|PFD3_MOUSE	P61759	Prefoldin subunit 3	Vbp1	0.263825	0.0492979	0.189641
sp|P61922|GABT_MOUSE	P61922	4-aminobutyrate aminotransferase, mitochondrial	Abat	0.0629163	0.52583	0.727367
sp|P61961|UFM1_MOUSE	P61961	Ubiquitin-fold modifier 1	Ufm1	-0.542819	0.399363	0.622692
sp|P61963|DCAF7_MOUSE	P61963	DDB1- and CUL4-associated factor 7	Dcaf7	0.481954	0.0793227	0.249336
sp|P61965|WDR5_MOUSE	P61965	WD repeat-containing protein 5	Wdr5	0.926516	0.103781	0.294416
sp|P61979|HNRPK_MOUSE	P61979	Heterogeneous nuclear ribonucleoprotein K	Hnrnpk	0.0822705	0.374073	0.600215
sp|P62071|RRAS2_MOUSE	P62071	Ras-related protein R-Ras2	Rras2	-0.043455	0.80422	0.89806
sp|P62075|TIM13_MOUSE	P62075	Mitochondrial import inner membrane translocase subunit Tim13	Timm13	0.132878	0.322773	0.552913
sp|P62137|PP1A_MOUSE	P62137	Serine/threonine-protein phosphatase PP1-alpha catalytic subunit	Ppp1ca	0.119463	0.280015	0.514447
sp|P62141|PP1B_MOUSE	P62141	Serine/threonine-protein phosphatase PP1-beta catalytic subunit	Ppp1cb	-0.00927386	0.951872	0.975933
sp|P62192|PRS4_MOUSE	P62192	26S proteasome regulatory subunit 4	Psmc1	0.113523	0.208492	0.437041
sp|P62196|PRS8_MOUSE	P62196	26S proteasome regulatory subunit 8	Psmc5	0.0367629	0.703477	0.84581
sp|P62242|RS8_MOUSE	P62242	40S ribosomal protein S8	Rps8	-0.154677	0.0737088	0.239494
sp|P62245|RS15A_MOUSE	P62245	40S ribosomal protein S15a	Rps15a	-0.124168	0.239294	0.474147
sp|P62264|RS14_MOUSE	P62264	40S ribosomal protein S14	Rps14	-0.220558	0.0343119	0.156742
sp|P62267|RS23_MOUSE	P62267	40S ribosomal protein S23	Rps23	-0.275023	0.0475241	0.185178
sp|P62281|RS11_MOUSE	P62281	40S ribosomal protein S11	Rps11	-0.167433	0.0557963	0.204181
sp|P62313|LSM6_MOUSE	P62313	U6 snRNA-associated Sm-like protein LSm6	Lsm6	0.180981	0.381044	0.606186
sp|P62315|SMD1_MOUSE	P62315	Small nuclear ribonucleoprotein Sm D1	Snrpd1	-0.0370906	0.751098	0.866952
sp|P62317|SMD2_MOUSE	P62317	Small nuclear ribonucleoprotein Sm D2	Snrpd2	0.201021	0.210272	0.439185
sp|P62320|SMD3_MOUSE	P62320	Small nuclear ribonucleoprotein Sm D3	Snrpd3	0.221167	0.17015	0.388845
sp|P62334|PRS10_MOUSE	P62334	26S proteasome regulatory subunit 10B	Psmc6	0.129395	0.132663	0.33915
sp|P62484|ABI2_MOUSE	P62484	Abl interactor 2	Abi2	0.412124	0.0106875	0.0798882
sp|P62627|DLRB1_MOUSE	P62627	Dynein light chain roadblock-type 1	Dynlrb1	0.020334	0.910375	0.953445
sp|P62702|RS4X_MOUSE	P62702	40S ribosomal protein S4, X isoform	Rps4x	-0.216139	0.0550831	0.203605
sp|P62717|RL18A_MOUSE	P62717	60S ribosomal protein L18a	Rpl18a	-0.0974872	0.275686	0.510216
sp|P62743|AP2S1_MOUSE	P62743	AP-2 complex subunit sigma	Ap2s1	0.198273	0.193238	0.417304
sp|P62746|RHOB_MOUSE	P62746	Rho-related GTP-binding protein RhoB	Rhob	-0.0673651	0.590423	0.774296
sp|P62748|HPCL1_MOUSE	P62748	Hippocalcin-like protein 1	Hpcal1	0.574679	0.00227977	0.0351384
sp|P62751|RL23A_MOUSE	P62751	60S ribosomal protein L23a	Rpl23a	-0.0610376	0.71292	0.850183
sp|P62754|RS6_MOUSE	P62754	40S ribosomal protein S6	Rps6	-0.328926	0.186337	0.408905
sp|P62761|VISL1_MOUSE	P62761	Visinin-like protein 1	Vsnl1	0.73961	0.000323108	0.0144645
sp|P62806|H4_MOUSE	P62806	Histone H4	H4c1	-0.0790026	0.415292	0.635236
sp|P62830|RL23_MOUSE	P62830	60S ribosomal protein L23	Rpl23	-0.146676	0.159061	0.37499
sp|P62835|RAP1A_MOUSE	P62835	Ras-related protein Rap-1A	Rap1a	-0.58545	0.00419924	0.048617
sp|P62843|RS15_MOUSE	P62843	40S ribosomal protein S15	Rps15	-0.251611	0.0810448	0.252146
sp|P62849|RS24_MOUSE	P62849	40S ribosomal protein S24	Rps24	-0.174333	0.029631	0.14349
sp|P62852|RS25_MOUSE	P62852	40S ribosomal protein S25	Rps25	-0.283764	0.0408064	0.172699
sp|P62855|RS26_MOUSE	P62855	40S ribosomal protein S26	Rps26	-0.275684	0.0485236	0.187502
sp|P62858|RS28_MOUSE	P62858	40S ribosomal protein S28	Rps28	-0.0882932	0.281917	0.516763
sp|P62862|RS30_MOUSE	P62862	40S ribosomal protein S30	Fau	-0.21912	0.16645	0.384445
sp|P62869|ELOB_MOUSE	P62869	Elongin-B	Elob	-0.146203	0.3734	0.599374
sp|P62881|GNB5_MOUSE	P62881	Guanine nucleotide-binding protein subunit beta-5	Gnb5	0.233	0.0442566	0.179206
sp|P62889|RL30_MOUSE	P62889	60S ribosomal protein L30	Rpl30	0.153375	0.343417	0.570804
sp|P62900|RL31_MOUSE	P62900	60S ribosomal protein L31	Rpl31	-0.250592	0.0661144	0.227449
sp|P62908|RS3_MOUSE	P62908	40S ribosomal protein S3	Rps3	-0.150418	0.0776772	0.247195
sp|P62911|RL32_MOUSE	P62911	60S ribosomal protein L32	Rpl32	-0.624261	0.0552074	0.203615
sp|P62918|RL8_MOUSE	P62918	60S ribosomal protein L8	Rpl8	-0.346236	0.00310508	0.0411525
sp|P62996|TRA2B_MOUSE	P62996	Transformer-2 protein homolog beta	Tra2b	0.167693	0.178039	0.397748
sp|P63005|LIS1_MOUSE	P63005	Platelet-activating factor acetylhydrolase IB subunit beta	Pafah1b1	0.101642	0.399826	0.623172
sp|P63028|TCTP_MOUSE	P63028	Translationally-controlled tumor protein	Tpt1	-0.171834	0.230397	0.465065
sp|P63037|DNJA1_MOUSE	P63037	DnaJ homolog subfamily A member 1	Dnaja1	-0.0532612	0.738797	0.860542
sp|P63040|CPLX1_MOUSE	P63040	Complexin-1	Cplx1	0.299738	0.0829863	0.256208
sp|P63046|ST4A1_MOUSE	P63046	Sulfotransferase 4A1	Sult4a1	-0.0722126	0.775096	0.881666
sp|P63054|PCP4_MOUSE	P63054	Calmodulin regulator protein PCP4	Pcp4	0.538406	0.066163	0.227449
sp|P63073|IF4E_MOUSE	P63073	Eukaryotic translation initiation factor 4E	Eif4e	0.113697	0.271599	0.507312
sp|P63082|VATL_MOUSE	P63082	V-type proton ATPase 16 kDa proteolipid subunit c	Atp6v0c	0.235768	0.0804674	0.250787
sp|P63158|HMGB1_MOUSE	P63158	High mobility group protein B1	Hmgb1	0.0691294	0.561732	0.752399
sp|P63168|DYL1_MOUSE	P63168	Dynein light chain 1, cytoplasmic	Dynll1	0.178776	0.177266	0.397421
sp|P63216|GBG3_MOUSE	P63216	Guanine nucleotide-binding protein G(I)/G(S)/G(O) subunit gamma-3	Gng3	0.302107	0.200994	0.427112
sp|P63276|RS17_MOUSE	P63276	40S ribosomal protein S17	Rps17	-0.0425491	0.659936	0.813363
sp|P63280|UBC9_MOUSE	P63280	SUMO-conjugating enzyme UBC9	Ube2i	0.219358	0.307549	0.540862
sp|P63321|RALA_MOUSE	P63321	Ras-related protein Ral-A	Rala	0.100561	0.35259	0.580541
sp|P63323|RS12_MOUSE	P63323	40S ribosomal protein S12	Rps12	0.0696428	0.550502	0.744038
sp|P63325|RS10_MOUSE	P63325	40S ribosomal protein S10	Rps10	-0.246397	0.0859357	0.261309
sp|P63328|PP2BA_MOUSE	P63328	Serine/threonine-protein phosphatase 2B catalytic subunit alpha isoform	Ppp3ca	0.0538638	0.602976	0.781544
sp|P67778|PHB1_MOUSE	P67778	Prohibitin 1	Phb1	0.0627713	0.71252	0.850134
sp|P67871|CSK2B_MOUSE	P67871	Casein kinase II subunit beta	Csnk2b	0.22176	0.0590551	0.211603
sp|P67984|RL22_MOUSE	P67984	60S ribosomal protein L22	Rpl22	-0.15092	0.293524	0.528345
sp|P68037|UB2L3_MOUSE	P68037	Ubiquitin-conjugating enzyme E2 L3	Ube2l3	0.115043	0.208263	0.436862
sp|P68040|RACK1_MOUSE	P68040	Receptor of activated protein C kinase 1	Rack1	-0.019976	0.819026	0.906536
sp|P68181|KAPCB_MOUSE	P68181	cAMP-dependent protein kinase catalytic subunit beta	Prkacb	0.332353	0.00780114	0.068032
sp|P69566|RANB9_MOUSE	P69566	Ran-binding protein 9	Ranbp9	-0.0788221	0.658556	0.812716
sp|P70122|SBDS_MOUSE	P70122	Ribosome maturation protein SBDS	Sbds	-0.532888	0.000661154	0.0205225
sp|P70168|IMB1_MOUSE	P70168	Importin subunit beta-1	Kpnb1	-0.0573887	0.479614	0.689884
sp|P70175|DLG3_MOUSE	P70175	Disks large homolog 3	Dlg3	0.453821	0.00836467	0.0702625
sp|P70188|KIFA3_MOUSE	P70188	Kinesin-associated protein 3	Kifap3	0.470953	0.185005	0.406647
sp|P70195|PSB7_MOUSE	P70195	Proteasome subunit beta type-7	Psmb7	-0.0355133	0.835469	0.915037
sp|P70202|LXN_MOUSE	P70202	Latexin	Lxn	-0.3528	0.0595417	0.211603
sp|P70206|PLXA1_MOUSE	P70206	Plexin-A1	Plxna1	0.823214	0.000398688	0.0156643
sp|P70207|PLXA2_MOUSE	P70207	Plexin-A2	Plxna2	2.32135	0.0034812	0.0434234
sp|P70211|DCC_MOUSE	P70211	Netrin receptor DCC	Dcc	0.649425	0.18205	0.403143
sp|P70232|NCHL1_MOUSE	P70232	Neural cell adhesion molecule L1-like protein	Chl1	0.512586	0.00602423	0.0603771
sp|P70245|EBP_MOUSE	P70245	3-beta-hydroxysteroid-Delta(8),Delta(7)-isomerase	Ebp	-0.852747	0.0345082	0.157002
sp|P70290|EM55_MOUSE	P70290	55 kDa erythrocyte membrane protein	Mpp1	-0.913386	0.00643595	0.0620345
sp|P70302|STIM1_MOUSE	P70302	Stromal interaction molecule 1	Stim1	-0.483304	0.0203802	0.113897
sp|P70318|TIAR_MOUSE	P70318	Nucleolysin TIAR	Tial1	-0.110712	0.331142	0.559048
sp|P70333|HNRH2_MOUSE	P70333	Heterogeneous nuclear ribonucleoprotein H2	Hnrnph2	0.390078	0.00319067	0.0416026
sp|P70336|ROCK2_MOUSE	P70336	Rho-associated protein kinase 2	Rock2	0.0180934	0.886405	0.942089
sp|P70349|HINT1_MOUSE	P70349	Adenosine 5'-monophosphoramidase HINT1	Hint1	0.581629	0.00237374	0.0359541
sp|P70362|UFD1_MOUSE	P70362	Ubiquitin recognition factor in ER-associated degradation protein 1	Ufd1	0.045411	0.725374	0.854791
sp|P70372|ELAV1_MOUSE	P70372	ELAV-like protein 1	Elavl1	-0.051082	0.617999	0.790757
sp|P70392|RGRF2_MOUSE	P70392	Ras-specific guanine nucleotide-releasing factor 2	Rasgrf2	0.663973	8.8812e-05	0.00715647
sp|P70399|TP53B_MOUSE	P70399	TP53-binding protein 1	Tp53bp1	0.901058	0.0135977	0.089959
sp|P70408|CAD10_MOUSE	P70408	Cadherin-10	Cdh10	0.126974	0.801662	0.896889
sp|P70414|NAC1_MOUSE	P70414	Sodium/calcium exchanger 1	Slc8a1	0.172709	0.187672	0.410722
sp|P70425|RIT2_MOUSE	P70425	GTP-binding protein Rit2	Rit2	-0.263625	0.766359	0.876678
sp|P70429|EVL_MOUSE	P70429	Ena/VASP-like protein	Evl	0.220238	0.198245	0.423505
sp|P70441|NHRF1_MOUSE	P70441	Na(+)/H(+) exchange regulatory cofactor NHE-RF1	Slc9a3r1	0.27619	0.0715437	0.236352
sp|P70452|STX4_MOUSE	P70452	Syntaxin-4	Stx4	-0.557235	0.00978551	0.0762588
sp|P70460|VASP_MOUSE	P70460	Vasodilator-stimulated phosphoprotein	Vasp	-0.0822493	0.784355	0.887901
sp|P70663|SPRL1_MOUSE	P70663	SPARC-like protein 1	Sparcl1	0.176973	0.272245	0.508016
sp|P70697|DCUP_MOUSE	P70697	Uroporphyrinogen decarboxylase	Urod	-0.124607	0.713411	0.850183
sp|P70698|PYRG1_MOUSE	P70698	CTP synthase 1	Ctps1	-0.769316	1.14198e-05	0.00270649
sp|P70699|LYAG_MOUSE	P70699	Lysosomal alpha-glucosidase	Gaa	0.830021	0.00393111	0.0469984
sp|P80314|TCPB_MOUSE	P80314	T-complex protein 1 subunit beta	Cct2	0.0362833	0.683359	0.832553
sp|P80315|TCPD_MOUSE	P80315	T-complex protein 1 subunit delta	Cct4	0.0655253	0.438485	0.656193
sp|P80316|TCPE_MOUSE	P80316	T-complex protein 1 subunit epsilon	Cct5	0.0180071	0.852537	0.923823
sp|P80318|TCPG_MOUSE	P80318	T-complex protein 1 subunit gamma	Cct3	0.148652	0.0683205	0.230346
sp|P80560|PTPR2_MOUSE	P80560	Receptor-type tyrosine-protein phosphatase N2	Ptprn2	1.14419	3.72357e-07	0.000300045
sp|P81117|NUCB2_MOUSE	P81117	Nucleobindin-2	Nucb2	1.25085	0.0328034	0.152792
sp|P83093|STIM2_MOUSE	P83093	Stromal interaction molecule 2	Stim2	0.583105	0.051582	0.19514
sp|P83510|TNIK_MOUSE	P83510	Traf2 and NCK-interacting protein kinase	Tnik	0.196032	0.382851	0.608334
sp|P83887|TBG1_MOUSE	P83887	Tubulin gamma-1 chain	Tubg1	0.105907	0.4666	0.677697
sp|P83940|ELOC_MOUSE	P83940	Elongin-C	Eloc	0.105136	0.538257	0.735012
sp|P84075|HPCA_MOUSE	P84075	Neuron-specific calcium-binding protein hippocalcin	Hpca	1.63302	0.00130726	0.02701
sp|P84086|CPLX2_MOUSE	P84086	Complexin-2	Cplx2	-0.194344	0.291275	0.525548
sp|P84099|RL19_MOUSE	P84099	60S ribosomal protein L19	Rpl19	-0.415902	0.134347	0.342367
sp|P84104|SRSF3_MOUSE	P84104	Serine/arginine-rich splicing factor 3	Srsf3	0.156144	0.105506	0.296847
sp|P97300|NPTN_MOUSE	P97300	Neuroplastin	Nptn	0.0120134	0.910072	0.953375
sp|P97315|CSRP1_MOUSE	P97315	Cysteine and glycine-rich protein 1	Csrp1	-0.288171	0.0493496	0.189641
sp|P97333|NRP1_MOUSE	P97333	Neuropilin-1	Nrp1	0.908054	0.17998	0.400188
sp|P97351|RS3A_MOUSE	P97351	40S ribosomal protein S3a	Rps3a	-0.183223	0.0778791	0.247195
sp|P97352|S10AD_MOUSE	P97352	Protein S100-A13	S100a13	0.316901	0.514392	0.717983
sp|P97355|SPSY_MOUSE	P97355	Spermine synthase	Sms	0.909189	0.00266591	0.0378202
sp|P97370|AT1B3_MOUSE	P97370	Sodium/potassium-transporting ATPase subunit beta-3	Atp1b3	0.299519	0.135751	0.344982
sp|P97371|PSME1_MOUSE	P97371	Proteasome activator complex subunit 1	Psme1	0.379957	0.0467793	0.183874
sp|P97372|PSME2_MOUSE	P97372	Proteasome activator complex subunit 2	Psme2	0.217324	0.164908	0.381846
sp|P97379|G3BP2_MOUSE	P97379	Ras GTPase-activating protein-binding protein 2	G3bp2	-0.106245	0.359889	0.588233
sp|P97390|VPS45_MOUSE	P97390	Vacuolar protein sorting-associated protein 45	Vps45	-0.269914	0.105051	0.296762
sp|P97434|MPRIP_MOUSE	P97434	Myosin phosphatase Rho-interacting protein	Mprip	-0.138349	0.503548	0.710363
sp|P97441|ZNT3_MOUSE	P97441	Zinc transporter 3	Slc30a3	0.328198	0.481126	0.691072
sp|P97445|CAC1A_MOUSE	P97445	Voltage-dependent P/Q-type calcium channel subunit alpha-1A	Cacna1a	-0.557898	0.39592	0.620952
sp|P97447|FHL1_MOUSE	P97447	Four and a half LIM domains protein 1	Fhl1	-0.379961	0.139249	0.349203
sp|P97449|AMPN_MOUSE	P97449	Aminopeptidase N	Anpep	1.10352	0.150964	0.363776
sp|P97450|ATP5J_MOUSE	P97450	ATP synthase-coupling factor 6, mitochondrial	Atp5pf	0.549968	0.0222081	0.119319
sp|P97457|MLRS_MOUSE	P97457	Myosin regulatory light chain 2, skeletal muscle isoform	Mylpf	-0.74598	0.654761	0.811903
sp|P97461|RS5_MOUSE	P97461	40S ribosomal protein S5	Rps5	-0.446201	0.0331168	0.153572
sp|P97467|AMD_MOUSE	P97467	Peptidyl-glycine alpha-amidating monooxygenase	Pam	0.351377	0.411334	0.632303
sp|P97494|GSH1_MOUSE	P97494	Glutamate--cysteine ligase catalytic subunit	Gclc	-0.37232	0.0434212	0.177069
sp|P97765|WBP2_MOUSE	P97765	WW domain-binding protein 2	Wbp2	0.182075	0.407723	0.630117
sp|P97770|THUM3_MOUSE	P97770	THUMP domain-containing protein 3	Thumpd3	-0.3636	0.0619963	0.217203
sp|P97785|GFRA1_MOUSE	P97785	GDNF family receptor alpha-1	Gfra1	1.56538	0.0109278	0.0813827
sp|P97792|CXAR_MOUSE	P97792	Coxsackievirus and adenovirus receptor homolog	Cxadr	1.48835	0.0769911	0.246188
sp|P97793|ALK_MOUSE	P97793	ALK tyrosine kinase receptor	Alk	0.577415	0.245664	0.479293
sp|P97797|SHPS1_MOUSE	P97797	Tyrosine-protein phosphatase non-receptor type substrate 1	Sirpa	0.0148828	0.957588	0.978937
sp|P97798|NEO1_MOUSE	P97798	Neogenin	Neo1	0.373165	0.0682594	0.230333
sp|P97807|FUMH_MOUSE	P97807	Fumarate hydratase, mitochondrial	Fh	-0.169299	0.140281	0.349747
sp|P97820|M4K4_MOUSE	P97820	Mitogen-activated protein kinase kinase kinase kinase 4	Map4k4	-0.461549	0.0530013	0.199342
sp|P97822|AN32E_MOUSE	P97822	Acidic leucine-rich nuclear phosphoprotein 32 family member E	Anp32e	0.435028	0.00225816	0.0351384
sp|P97825|JUPI1_MOUSE	P97825	Jupiter microtubule associated homolog 1	Jpt1	0.260565	0.0834326	0.257204
sp|P97855|G3BP1_MOUSE	P97855	Ras GTPase-activating protein-binding protein 1	G3bp1	-0.3343	0.0164932	0.100371
sp|P97864|CASP7_MOUSE	P97864	Caspase-7	Casp7	1.18399	0.0714669	0.236352
sp|P97927|LAMA4_MOUSE	P97927	Laminin subunit alpha-4	Lama4	0	1	1
sp|P97950|RB33A_MOUSE	P97950	Ras-related protein Rab-33A	Rab33a	0.696425	0.00883469	0.0726133
sp|P98191|CDS1_MOUSE	P98191	Phosphatidate cytidylyltransferase 1	Cds1	0.716436	0.127452	0.331831
sp|P98192|GNPAT_MOUSE	P98192	Dihydroxyacetone phosphate acyltransferase	Gnpat	-0.967664	0.00545611	0.0540663
sp|P98200|AT8A2_MOUSE	P98200	Phospholipid-transporting ATPase IB	Atp8a2	-0.262141	0.552136	0.745416
sp|P98203|ARVC_MOUSE	P98203	Armadillo repeat protein deleted in velo-cardio-facial syndrome homolog	Arvcf	0.300667	0.330375	0.558106
sp|P99026|PSB4_MOUSE	P99026	Proteasome subunit beta type-4	Psmb4	-0.0187145	0.879911	0.938191
sp|P99027|RLA2_MOUSE	P99027	60S acidic ribosomal protein P2	Rplp2	0.209197	0.175964	0.395994
sp|P99029|PRDX5_MOUSE	P99029	Peroxiredoxin-5, mitochondrial	Prdx5	0.195309	0.235012	0.469824
sp|Q00493|CBPE_MOUSE	Q00493	Carboxypeptidase E	Cpe	0.979415	0.000138077	0.0087834
sp|Q00915|RET1_MOUSE	Q00915	Retinol-binding protein 1	Rbp1	0.100337	0.643349	0.804735
sp|Q01065|PDE1B_MOUSE	Q01065	Calcium/calmodulin-dependent 3',5'-cyclic nucleotide phosphodiesterase 1B	Pde1b	0.329113	0.126917	0.331568
sp|Q01097|NMDE2_MOUSE	Q01097	Glutamate receptor ionotropic, NMDA 2B	Grin2b	1.77929	0.0108221	0.0807447
sp|Q01149|CO1A2_MOUSE	Q01149	Collagen alpha-2(I) chain	Col1a2	-2.92637	0.000463353	0.0174698
sp|Q01237|HMDH_MOUSE	Q01237	3-hydroxy-3-methylglutaryl-coenzyme A reductase	Hmgcr	-2.07233	0.00485127	0.0538451
sp|Q01338|ADA2A_MOUSE	Q01338	Alpha-2A adrenergic receptor	Adra2a	-1.11034	0.0969052	0.28129
sp|Q01339|APOH_MOUSE	Q01339	Beta-2-glycoprotein 1	Apoh	-4.1606	9.49952e-05	0.00731303
sp|Q01405|SC23A_MOUSE	Q01405	Protein transport protein Sec23A	Sec23a	-0.0262747	0.782376	0.887029
sp|Q01730|RSU1_MOUSE	Q01730	Ras suppressor protein 1	Rsu1	-0.150327	0.258961	0.493625
sp|Q01768|NDKB_MOUSE	Q01768	Nucleoside diphosphate kinase B	Nme2	0.0563393	0.575943	0.76432
sp|Q02248|CTNB1_MOUSE	Q02248	Catenin beta-1	Ctnnb1	0.217856	0.0669136	0.229247
sp|Q02357|ANK1_MOUSE	Q02357	Ankyrin-1	Ank1	-0.726974	0.0189967	0.108925
sp|Q02788|CO6A2_MOUSE	Q02788	Collagen alpha-2(VI) chain	Col6a2	-1.85231	0.0468048	0.180321
sp|Q02819|NUCB1_MOUSE	Q02819	Nucleobindin-1	Nucb1	1.57242	0.0175542	0.104009
sp|Q03141|MARK3_MOUSE	Q03141	MAP/microtubule affinity-regulating kinase 3	Mark3	-0.0158529	0.889983	0.942376
sp|Q03157|APLP1_MOUSE	Q03157	Amyloid beta precursor like protein 1	Aplp1	0.084536	0.793298	0.891609
sp|Q03173|ENAH_MOUSE	Q03173	Protein enabled homolog	Enah	-0.19015	0.128407	0.332916
sp|Q03517|SCG2_MOUSE	Q03517	Secretogranin-2	Scg2	0.881901	5.46198e-05	0.00511775
sp|Q03958|PFD6_MOUSE	Q03958	Prefoldin subunit 6	Pfdn6	0.716077	0.0461558	0.182853
sp|Q04447|KCRB_MOUSE	Q04447	Creatine kinase B-type	Ckb	0.209349	0.0558632	0.20424
sp|Q04857|CO6A1_MOUSE	Q04857	Collagen alpha-1(VI) chain	Col6a1	-1.69942	0.00719379	0.064986
sp|Q05186|RCN1_MOUSE	Q05186	Reticulocalbin-1	Rcn1	-0.255048	0.31277	0.545757
sp|Q05512|MARK2_MOUSE	Q05512	Serine/threonine-protein kinase MARK2	Mark2	-0.0884321	0.625274	0.79458
sp|Q05793|PGBM_MOUSE	Q05793	Basement membrane-specific heparan sulfate proteoglycan core protein	Hspg2	-1.345	0.0278876	0.138373
sp|Q05816|FABP5_MOUSE	Q05816	Fatty acid-binding protein 5	Fabp5	-0.154871	0.16798	0.38696
sp|Q05909|PTPRG_MOUSE	Q05909	Receptor-type tyrosine-protein phosphatase gamma	Ptprg	0.0368923	0.900993	0.947737
sp|Q05920|PYC_MOUSE	Q05920	Pyruvate carboxylase, mitochondrial	Pc	0.0475593	0.622154	0.792855
sp|Q05BC3|EMAL1_MOUSE	Q05BC3	Echinoderm microtubule-associated protein-like 1	Eml1	-1.17761	0.000227138	0.0116938
sp|Q05D44|IF2P_MOUSE	Q05D44	Eukaryotic translation initiation factor 5B	Eif5b	-0.164747	0.437752	0.656193
sp|Q06185|ATP5I_MOUSE	Q06185	ATP synthase subunit e, mitochondrial	Atp5me	0.117979	0.316097	0.547918
sp|Q06335|APLP2_MOUSE	Q06335	Amyloid beta precursor like protein 2	Aplp2	0.413043	0.0700698	0.233122
sp|Q06890|CLUS_MOUSE	Q06890	Clusterin	Clu	-0.290881	0.35463	0.582235
sp|Q07076|ANXA7_MOUSE	Q07076	Annexin A7	Anxa7	-0.0059379	0.965189	0.982226
sp|Q07417|ACADS_MOUSE	Q07417	Short-chain specific acyl-CoA dehydrogenase, mitochondrial	Acads	-0.328862	0.48277	0.692693
sp|Q07456|AMBP_MOUSE	Q07456	Protein AMBP	Ambp	-2.39335	0.000117241	0.00828712
sp|Q07646|MEST_MOUSE	Q07646	Mesoderm-specific transcript protein	Mest	-0.660489	0.296097	0.52974
sp|Q07813|BAX_MOUSE	Q07813	Apoptosis regulator BAX	Bax	-0.185836	0.362706	0.588953
sp|Q08274|DMWD_MOUSE	Q08274	Dystrophia myotonica WD repeat-containing protein	Dmwd	-1.44342	0.137892	0.347255
sp|Q08288|LYAR_MOUSE	Q08288	Cell growth-regulating nucleolar protein	Lyar	-1.1327	0.093132	0.27389
sp|Q08331|CALB2_MOUSE	Q08331	Calretinin	Calb2	0.515564	0.0365395	0.16184
sp|Q08509|EPS8_MOUSE	Q08509	Epidermal growth factor receptor kinase substrate 8	Eps8	-0.563628	0.00877632	0.0723104
sp|Q08642|PADI2_MOUSE	Q08642	Protein-arginine deiminase type-2	Padi2	-1.29256	0.12511	0.329242
sp|Q08943|SSRP1_MOUSE	Q08943	FACT complex subunit SSRP1	Ssrp1	-0.00265277	0.990287	0.996131
sp|Q09143|SL7A1_MOUSE	Q09143	High affinity cationic amino acid transporter 1	Slc7a1	-0.0855779	0.838432	0.917033
sp|Q0GNC1|INF2_MOUSE	Q0GNC1	Inverted formin-2	Inf2	-2.49324	0.00233152	0.0355821
sp|Q0KK55|KNDC1_MOUSE	Q0KK55	Kinase non-catalytic C-lobe domain-containing protein 1	Kndc1	0.56467	0.255881	0.491629
sp|Q0KK56|F184B_MOUSE	Q0KK56	Protein FAM184B	Fam184b	0.625469	0.192057	0.415797
sp|Q0P5W1|VPS8_MOUSE	Q0P5W1	Vacuolar protein sorting-associated protein 8 homolog	Vps8	-0.0484648	0.929341	0.963292
sp|Q0VBF8|STUM_MOUSE	Q0VBF8	Protein stum homolog	Stum	0.790078	0.000490817	0.0178059
sp|Q0VBL3|RBM15_MOUSE	Q0VBL3	RNA-binding protein 15	Rbm15	0.349516	0.501452	0.708895
sp|Q0VGU4|VGF_MOUSE	Q0VGU4	Neurosecretory protein VGF	Vgf	2.21478	3.39801e-06	0.00148111
sp|Q11011|PSA_MOUSE	Q11011	Puromycin-sensitive aminopeptidase	Npepps	0.0581122	0.548691	0.742585
sp|Q11136|PEPD_MOUSE	Q11136	Xaa-Pro dipeptidase	Pepd	-0.135519	0.281636	0.516763
sp|Q148V7|RELCH_MOUSE	Q148V7	RAB11-binding protein RELCH	Relch	0.384366	0.0872211	0.263231
sp|Q149F3|ERF3B_MOUSE	Q149F3	Eukaryotic peptide chain release factor GTP-binding subunit ERF3B	Gspt2	0.216645	0.261933	0.496452
sp|Q14C51|PTCD3_MOUSE	Q14C51	Pentatricopeptide repeat domain-containing protein 3, mitochondrial	Ptcd3	0.875124	0.293641	0.528345
sp|Q14CH7|SYAM_MOUSE	Q14CH7	Alanine--tRNA ligase, mitochondrial	Aars2	0.818968	0.035517	0.159672
sp|Q1HFZ0|NSUN2_MOUSE	Q1HFZ0	RNA cytosine C(5)-methyltransferase NSUN2	Nsun2	-0.192072	0.353463	0.581741
sp|Q2KN98|CYTSA_MOUSE	Q2KN98	Cytospin-A	Specc1l	-0.247317	0.387655	0.612735
sp|Q2NL51|GSK3A_MOUSE	Q2NL51	Glycogen synthase kinase-3 alpha	Gsk3a	0.266974	0.0416875	0.174051
sp|Q2PFD7|PSD3_MOUSE	Q2PFD7	PH and SEC7 domain-containing protein 3	Psd3	0.794314	2.48566e-05	0.00334773
sp|Q2TBE6|P4K2A_MOUSE	Q2TBE6	Phosphatidylinositol 4-kinase type 2-alpha	Pi4k2a	0.670797	0.0781942	0.247676
sp|Q2TPA8|HSDL2_MOUSE	Q2TPA8	Hydroxysteroid dehydrogenase-like protein 2	Hsdl2	-0.671799	0.00203368	0.0334436
sp|Q2YDW2|MSTO1_MOUSE	Q2YDW2	Protein misato homolog 1	Msto1	0.154368	0.632884	0.798545
sp|Q31125|S39A7_MOUSE	Q31125	Zinc transporter SLC39A7	Slc39a7	-0.337969	0.136911	0.346274
sp|Q3KNM2|MARH5_MOUSE	Q3KNM2	E3 ubiquitin-protein ligase MARCHF5	Marchf5	0.236552	0.196492	0.420875
sp|Q3TC72|FAHD2_MOUSE	Q3TC72	Fumarylacetoacetate hydrolase domain-containing protein 2A	Fahd2	-0.106989	0.238317	0.473462
sp|Q3TCJ1|ABRX2_MOUSE	Q3TCJ1	BRISC complex subunit Abraxas 2	Abraxas2	0.509744	0.136207	0.344982
sp|Q3TDD9|PPR21_MOUSE	Q3TDD9	Protein phosphatase 1 regulatory subunit 21	Ppp1r21	-0.218976	0.228706	0.463044
sp|Q3TDK6|ROGDI_MOUSE	Q3TDK6	Protein rogdi homolog	Rogdi	0.315909	0.0802625	0.25068
sp|Q3TDN2|FAF2_MOUSE	Q3TDN2	FAS-associated factor 2	Faf2	0.0495517	0.786043	0.888599
sp|Q3TDQ1|STT3B_MOUSE	Q3TDQ1	Dolichyl-diphosphooligosaccharide--protein glycosyltransferase subunit STT3B	Stt3b	0.015998	0.889767	0.942376
sp|Q3TEA8|HP1B3_MOUSE	Q3TEA8	Heterochromatin protein 1-binding protein 3	Hp1bp3	0.419286	0.0114467	0.0826502
sp|Q3TES0|IQEC3_MOUSE	Q3TES0	IQ motif and SEC7 domain-containing protein 3	Iqsec3	0.41749	0.0675208	0.229765
sp|Q3THG9|AASD1_MOUSE	Q3THG9	Alanyl-tRNA editing protein Aarsd1	Aarsd1	-0.0796826	0.551096	0.74459
sp|Q3THK7|GUAA_MOUSE	Q3THK7	GMP synthase [glutamine-hydrolyzing]	Gmps	0.00979643	0.919644	0.958574
sp|Q3TIU4|PDE12_MOUSE	Q3TIU4	2',5'-phosphodiesterase 12	Pde12	-0.274236	0.248558	0.484725
sp|Q3TIX9|SNUT2_MOUSE	Q3TIX9	U4/U6.U5 tri-snRNP-associated protein 2	Usp39	-0.992352	0.1425	0.352661
sp|Q3TJZ6|FA98A_MOUSE	Q3TJZ6	Protein FAM98A	Fam98a	-0.212061	0.452881	0.666176
sp|Q3TKT4|SMCA4_MOUSE	Q3TKT4	Transcription activator BRG1	Smarca4	-0.0399264	0.895897	0.944894
sp|Q3TLH4|PRC2C_MOUSE	Q3TLH4	Protein PRRC2C	Prrc2c	-0.730502	0.0140424	0.0914608
sp|Q3TMH2|SCRN3_MOUSE	Q3TMH2	Secernin-3	Scrn3	-0.600463	0.000317991	0.014456
sp|Q3TPX4|EXOC5_MOUSE	Q3TPX4	Exocyst complex component 5	Exoc5	0.398998	0.0899495	0.269047
sp|Q3TVA9|CC136_MOUSE	Q3TVA9	Coiled-coil domain-containing protein 136	Ccdc136	0.674687	0.00182221	0.0315035
sp|Q3TVI8|PBIP1_MOUSE	Q3TVI8	Pre-B-cell leukemia transcription factor-interacting protein 1	Pbxip1	-1.73182	0.137706	0.347227
sp|Q3TXS7|PSMD1_MOUSE	Q3TXS7	26S proteasome non-ATPase regulatory subunit 1	Psmd1	0.0880629	0.308424	0.541763
sp|Q3TY60|F131B_MOUSE	Q3TY60	Protein FAM131B	Fam131b	-1.05794	0.230553	0.465146
sp|Q3TYD6|LMTK2_MOUSE	Q3TYD6	Serine/threonine-protein kinase LMTK2	Lmtk2	0.996526	0.0674	0.229765
sp|Q3U0M1|TPPC9_MOUSE	Q3U0M1	Trafficking protein particle complex subunit 9	Trappc9	0.273415	0.0920891	0.272293
sp|Q3U0V1|FUBP2_MOUSE	Q3U0V1	Far upstream element-binding protein 2	Khsrp	0.485503	0.00250204	0.0365294
sp|Q3U1F9|PHAG1_MOUSE	Q3U1F9	Phosphoprotein associated with glycosphingolipid-enriched microdomains 1	Pag1	0.389482	0.189624	0.412783
sp|Q3U1J4|DDB1_MOUSE	Q3U1J4	DNA damage-binding protein 1	Ddb1	-0.034388	0.694401	0.839721
sp|Q3U2I3|FHI1B_MOUSE	Q3U2I3	FHF complex subunit HOOK interacting protein 1B	Fhip1b	0.085393	0.704234	0.857809
sp|Q3U2P1|SC24A_MOUSE	Q3U2P1	Protein transport protein Sec24A	Sec24a	-0.471865	0.0674899	0.229765
sp|Q3U308|CTU2_MOUSE	Q3U308	Cytoplasmic tRNA 2-thiolation protein 2	Ctu2	0.311645	0.189553	0.412783
sp|Q3U3R4|LMF1_MOUSE	Q3U3R4	Lipase maturation factor 1	Lmf1	-0.479884	0.111617	0.308229
sp|Q3U487|HECD3_MOUSE	Q3U487	E3 ubiquitin-protein ligase HECTD3	Hectd3	-0.0234446	0.849391	0.922922
sp|Q3U7R1|ESYT1_MOUSE	Q3U7R1	Extended synaptotagmin-1	Esyt1	-0.0847093	0.539526	0.735012
sp|Q3U7U3|FBX7_MOUSE	Q3U7U3	F-box only protein 7	Fbxo7	-0.334601	0.320684	0.551681
sp|Q3U9G9|LBR_MOUSE	Q3U9G9	Delta(14)-sterol reductase LBR	Lbr	-0.590396	0.00364006	0.0447128
sp|Q3UDE2|TTL12_MOUSE	Q3UDE2	Tubulin--tyrosine ligase-like protein 12	Ttll12	-0.0962429	0.339848	0.568861
sp|Q3UDP0|WDR41_MOUSE	Q3UDP0	WD repeat-containing protein 41	Wdr41	-0.146523	0.426157	0.64597
sp|Q3UE31|K0930_MOUSE	Q3UE31	Uncharacterized protein KIAA0930 homolog		-0.287704	0.266893	0.502482
sp|Q3UE37|UBE2Z_MOUSE	Q3UE37	Ubiquitin-conjugating enzyme E2 Z	Ube2z	0.606093	0.0047295	0.0527844
sp|Q3UEB3|PUF60_MOUSE	Q3UEB3	Poly(U)-binding-splicing factor PUF60	Puf60	0.0322953	0.735598	0.858802
sp|Q3UFK8|FRMD8_MOUSE	Q3UFK8	FERM domain-containing protein 8	Frmd8	-1.24742	0.170533	0.389123
sp|Q3UFS0|ZY11B_MOUSE	Q3UFS0	Protein zyg-11 homolog B	Zyg11b	0.00630457	0.954247	0.977595
sp|Q3UFY7|5NT3B_MOUSE	Q3UFY7	7-methylguanosine phosphate-specific 5'-nucleotidase	Nt5c3b	0.512292	0.0171636	0.102447
sp|Q3UGC7|EI3JA_MOUSE	Q3UGC7	Eukaryotic translation initiation factor 3 subunit J-A	Eif3j1	-0.235966	0.261769	0.496452
sp|Q3UGR5|HDHD2_MOUSE	Q3UGR5	Haloacid dehalogenase-like hydrolase domain-containing protein 2	Hdhd2	-0.00830909	0.962191	0.980938
sp|Q3UGS4|MCRI1_MOUSE	Q3UGS4	Mapk-regulated corepressor-interacting protein 1	Mcrip1	-0.368932	0.0618163	0.217067
sp|Q3UGX3|NAT8L_MOUSE	Q3UGX3	N-acetylaspartate synthetase	Nat8l	-0.439421	0.120209	0.322327
sp|Q3UGY8|BIG3_MOUSE	Q3UGY8	Brefeldin A-inhibited guanine nucleotide-exchange protein 3	Arfgef3	0.173639	0.530356	0.730067
sp|Q3UH60|DIP2B_MOUSE	Q3UH60	Disco-interacting protein 2 homolog B	Dip2b	-0.153145	0.136212	0.344982
sp|Q3UH66|WNK2_MOUSE	Q3UH66	Serine/threonine-protein kinase WNK2	Wnk2	0.707536	0.00727429	0.0653503
sp|Q3UH68|LIMC1_MOUSE	Q3UH68	LIM and calponin homology domains-containing protein 1	Limch1	0.0590841	0.846741	0.921286
sp|Q3UHB1|NT5D3_MOUSE	Q3UHB1	5'-nucleotidase domain-containing protein 3	Nt5dc3	0.663554	0.0650371	0.224537
sp|Q3UHC7|DAB2P_MOUSE	Q3UHC7	Disabled homolog 2-interacting protein	Dab2ip	-0.400602	0.0593739	0.211603
sp|Q3UHD6|SNX27_MOUSE	Q3UHD6	Sorting nexin-27	Snx27	0.0890164	0.46313	0.673872
sp|Q3UHD9|AGAP2_MOUSE	Q3UHD9	Arf-GAP with GTPase, ANK repeat and PH domain-containing protein 2	Agap2	0.977316	0.00578266	0.0584863
sp|Q3UHH2|S22AN_MOUSE	Q3UHH2	Solute carrier family 22 member 23	Slc22a23	-0.0897761	0.440558	0.657411
sp|Q3UHJ0|AAK1_MOUSE	Q3UHJ0	AP2-associated protein kinase 1	Aak1	-0.135728	0.237952	0.47297
sp|Q3UHK1|MYCT_MOUSE	Q3UHK1	Proton myo-inositol cotransporter	Slc2a13	-0.806979	0.321298	0.55173
sp|Q3UHK6|TEN4_MOUSE	Q3UHK6	Teneurin-4	Tenm4	0.22474	0.408393	0.630185
sp|Q3UHL1|CAMKV_MOUSE	Q3UHL1	CaM kinase-like vesicle-associated protein	Camkv	0.0659079	0.714572	0.850269
sp|Q3UHX2|HAP28_MOUSE	Q3UHX2	28 kDa heat- and acid-stable phosphoprotein	Pdap1	0.0220445	0.851605	0.923602
sp|Q3UI43|BABA1_MOUSE	Q3UI43	BRISC and BRCA1-A complex member 1	Babam1	0.360863	0.0288345	0.141504
sp|Q3UIA2|RHG17_MOUSE	Q3UIA2	Rho GTPase-activating protein 17	Arhgap17	-0.682865	0.139282	0.349203
sp|Q3UIU2|NDUB6_MOUSE	Q3UIU2	NADH dehydrogenase [ubiquinone] 1 beta subcomplex subunit 6	Ndufb6	0.0692411	0.447782	0.664499
sp|Q3UJB9|EDC4_MOUSE	Q3UJB9	Enhancer of mRNA-decapping protein 4	Edc4	-0.249535	0.301047	0.534089
sp|Q3UJD6|UBP19_MOUSE	Q3UJD6	Ubiquitin carboxyl-terminal hydrolase 19	Usp19	-1.03696	0.0400378	0.170701
sp|Q3UJP5|CF418_MOUSE	Q3UJP5	Cilia- and flagella-associated protein 418	Cfap418	-0.213545	0.38577	0.610474
sp|Q3UJU9|RMD3_MOUSE	Q3UJU9	Regulator of microtubule dynamics protein 3	Rmdn3	-0.261063	0.288024	0.522944
sp|Q3UKJ7|SMU1_MOUSE	Q3UKJ7	WD40 repeat-containing protein SMU1	Smu1	-0.102521	0.461359	0.672666
sp|Q3ULD5|MCCB_MOUSE	Q3ULD5	Methylcrotonoyl-CoA carboxylase beta chain, mitochondrial	Mccc2	-0.0565118	0.727058	0.855775
sp|Q3UM45|PP1R7_MOUSE	Q3UM45	Protein phosphatase 1 regulatory subunit 7	Ppp1r7	0.138621	0.354521	0.582235
sp|Q3UMB9|WASC4_MOUSE	Q3UMB9	WASH complex subunit 4	Washc4	-0.162899	0.47318	0.682824
sp|Q3UMR5|MCU_MOUSE	Q3UMR5	Calcium uniporter protein, mitochondrial	Mcu	0.0658037	0.517115	0.720493
sp|Q3UMT1|PP12C_MOUSE	Q3UMT1	Protein phosphatase 1 regulatory subunit 12C	Ppp1r12c	-0.645752	0.314835	0.547453
sp|Q3UMU9|HDGR2_MOUSE	Q3UMU9	Hepatoma-derived growth factor-related protein 2	Hdgfl2	0.0915995	0.764195	0.874947
sp|Q3UMY5|EMAL4_MOUSE	Q3UMY5	Echinoderm microtubule-associated protein-like 4	Eml4	0.450985	0.0495097	0.189649
sp|Q3UNH4|GRIN1_MOUSE	Q3UNH4	G protein-regulated inducer of neurite outgrowth 1	Gprin1	0.336066	0.0249754	0.128349
sp|Q3UNZ8|QORL2_MOUSE	Q3UNZ8	Quinone oxidoreductase-like protein 2	Cryzl2	-0.178757	0.64451	0.805188
sp|Q3URD3|SLMAP_MOUSE	Q3URD3	Sarcolemmal membrane-associated protein	Slmap	-0.310606	0.370147	0.59629
sp|Q3USB7|PLCL1_MOUSE	Q3USB7	Inactive phospholipase C-like protein 1	Plcl1	-0.448917	0.345648	0.573328
sp|Q3UTJ2|SRBS2_MOUSE	Q3UTJ2	Sorbin and SH3 domain-containing protein 2	Sorbs2	-0.731894	0.0405985	0.172181
sp|Q3UU96|MRCKA_MOUSE	Q3UU96	Serine/threonine-protein kinase MRCK alpha	Cdc42bpa	0.405864	0.0865394	0.262396
sp|Q3UUG6|TBC24_MOUSE	Q3UUG6	TBC1 domain family member 24	Tbc1d24	0.311021	0.0168904	0.101418
sp|Q3UUI3|THEM4_MOUSE	Q3UUI3	Acyl-coenzyme A thioesterase THEM4	Them4	0.245514	0.1427	0.352752
sp|Q3UUQ7|PGAP1_MOUSE	Q3UUQ7	GPI inositol-deacylase	Pgap1	0.208351	0.0499267	0.190307
sp|Q3UV70|PDP1_MOUSE	Q3UV70	[Pyruvate dehydrogenase [acetyl-transferring]]-phosphatase 1, mitochondrial	Pdp1	0.474907	0.00636816	0.0618947
sp|Q3UVK0|ERMP1_MOUSE	Q3UVK0	Endoplasmic reticulum metallopeptidase 1	Ermp1	-0.828246	0.00190146	0.0320137
sp|Q3UVL4|VPS51_MOUSE	Q3UVL4	Vacuolar protein sorting-associated protein 51 homolog	Vps51	0.365268	0.0308651	0.147515
sp|Q3UVX5|GRM5_MOUSE	Q3UVX5	Metabotropic glutamate receptor 5	Grm5	0.305988	0.448019	0.664605
sp|Q3UYC0|PPM1H_MOUSE	Q3UYC0	Protein phosphatase 1H	Ppm1h	0.553919	0.0122772	0.085959
sp|Q3UYG8|MACD2_MOUSE	Q3UYG8	ADP-ribose glycohydrolase MACROD2	Macrod2	0.126376	0.545939	0.740601
sp|Q3UYV9|NCBP1_MOUSE	Q3UYV9	Nuclear cap-binding protein subunit 1	Ncbp1	0.317661	0.0957087	0.27963
sp|Q3UZV7|ELAP2_MOUSE	Q3UZV7	Endosome/lysosome-associated apoptosis and autophagy regulator family member 2	Elapor2	0.0871851	0.840338	0.917316
sp|Q3V038|TTC9A_MOUSE	Q3V038	Tetratricopeptide repeat protein 9A	Ttc9	0.294495	0.0752716	0.243216
sp|Q3V0G7|GARL3_MOUSE	Q3V0G7	GTPase-activating Rap/Ran-GAP domain-like protein 3	Garnl3	4.67604	0.000249428	0.0115827
sp|Q3V3Q7|PACS2_MOUSE	Q3V3Q7	Phosphofurin acidic cluster sorting protein 2	Pacs2	-0.646601	0.0110586	0.081586
sp|Q3V3R1|C1TM_MOUSE	Q3V3R1	Monofunctional C1-tetrahydrofolate synthase, mitochondrial	Mthfd1l	-0.00106301	0.99462	0.998088
sp|Q3V3V9|CARL2_MOUSE	Q3V3V9	Capping protein, Arp2/3 and myosin-I linker protein 2	Carmil2	-0.0634035	0.872014	0.935147
sp|Q4JIM5|ABL2_MOUSE	Q4JIM5	Tyrosine-protein kinase ABL2	Abl2	-0.189375	0.460935	0.672666
sp|Q4KML4|ABRAL_MOUSE	Q4KML4	Costars family protein ABRACL	Abracl	0.124985	0.600193	0.780618
sp|Q4KMM3|OXR1_MOUSE	Q4KMM3	Oxidation resistance protein 1	Oxr1	-0.237494	0.278627	0.513312
sp|Q4PJX1|ODR4_MOUSE	Q4PJX1	Protein odr-4 homolog	Odr4	-0.272166	0.539618	0.735012
sp|Q4V9Z5|SE6L2_MOUSE	Q4V9Z5	Seizure 6-like protein 2	Sez6l2	0.372949	0.0215829	0.117352
sp|Q4VA53|PDS5B_MOUSE	Q4VA53	Sister chromatid cohesion protein PDS5 homolog B	Pds5b	0.147392	0.721081	0.852475
sp|Q4VAA2|CDV3_MOUSE	Q4VAA2	Protein CDV3	Cdv3	-0.380844	0.022174	0.119319
sp|Q4VBD2|TAPT1_MOUSE	Q4VBD2	Transmembrane anterior posterior transformation protein 1	Tapt1	-0.0352002	0.823496	0.909253
sp|Q4VBE8|WDR18_MOUSE	Q4VBE8	WD repeat-containing protein 18	Wdr18	0.585038	0.211187	0.440181
sp|Q505F5|LRC47_MOUSE	Q505F5	Leucine-rich repeat-containing protein 47	Lrrc47	0.125942	0.257123	0.493349
sp|Q50H33|KCTD8_MOUSE	Q50H33	BTB/POZ domain-containing protein KCTD8	Kctd8	0.578875	0.0112662	0.0820825
sp|Q52KI8|SRRM1_MOUSE	Q52KI8	Serine/arginine repetitive matrix protein 1	Srrm1	0.511806	0.00605384	0.0605234
sp|Q52KR3|PRUN2_MOUSE	Q52KR3	Protein prune homolog 2	Prune2	0.0333633	0.925826	0.962123
sp|Q569Z5|DDX46_MOUSE	Q569Z5	Probable ATP-dependent RNA helicase DDX46	Ddx46	0.470249	0.394233	0.620253
sp|Q56A07|SCN2B_MOUSE	Q56A07	Sodium channel subunit beta-2	Scn2b	-2.28723	0.122544	0.325529
sp|Q59J78|NDUF2_MOUSE	Q59J78	NADH dehydrogenase [ubiquinone] 1 alpha subcomplex assembly factor 2	Ndufaf2	-0.176975	0.467829	0.678992
sp|Q5DQR4|STB5L_MOUSE	Q5DQR4	Syntaxin-binding protein 5-like	Stxbp5l	0.105114	0.537544	0.735012
sp|Q5DTY9|KCD16_MOUSE	Q5DTY9	BTB/POZ domain-containing protein KCTD16	Kctd16	0.352153	0.0762274	0.244328
sp|Q5DU25|IQEC2_MOUSE	Q5DU25	IQ motif and SEC7 domain-containing protein 2	Iqsec2	-0.0168561	0.956217	0.978887
sp|Q5EBJ4|ERMIN_MOUSE	Q5EBJ4	Ermin	Ermn	-1.89937	0.00338259	0.0427225
sp|Q5F2E7|NUFP2_MOUSE	Q5F2E7	Nuclear fragile X mental retardation-interacting protein 2	Nufip2	-0.53236	0.019736	0.11168
sp|Q5F2E8|TAOK1_MOUSE	Q5F2E8	Serine/threonine-protein kinase TAO1	Taok1	-0.460085	0.140106	0.349529
sp|Q5FWH7|S39AC_MOUSE	Q5FWH7	Zinc transporter ZIP12	Slc39a12	-1.0774	0.362745	0.588953
sp|Q5FWK3|RHG01_MOUSE	Q5FWK3	Rho GTPase-activating protein 1	Arhgap1	0.0761378	0.445965	0.662779
sp|Q5H8C4|VP13A_MOUSE	Q5H8C4	Vacuolar protein sorting-associated protein 13A	Vps13a	-0.153227	0.506432	0.712933
sp|Q5HZI2|C2C4C_MOUSE	Q5HZI2	C2 calcium-dependent domain-containing protein 4C	C2cd4c	0.0300826	0.924756	0.961343
sp|Q5HZI9|S2551_MOUSE	Q5HZI9	Mitochondrial nicotinamide adenine dinucleotide transporter SLC25A51	Slc25a51	0.0817544	0.714566	0.850269
sp|Q5IRJ6|ZNT9_MOUSE	Q5IRJ6	Zinc transporter 9	Slc30a9	-0.0764045	0.959632	0.979817
sp|Q5M8N0|CNRP1_MOUSE	Q5M8N0	CB1 cannabinoid receptor-interacting protein 1	Cnrip1	0.331609	0.0391792	0.168108
sp|Q5MPP0|FA2H_MOUSE	Q5MPP0	Fatty acid 2-hydroxylase	Fa2h	-1.32857	0.0010698	0.024456
sp|Q5NCF2|TPPC1_MOUSE	Q5NCF2	Trafficking protein particle complex subunit 1	Trappc1	0.401847	0.476496	0.686625
sp|Q5PR69|CRACD_MOUSE	Q5PR69	Capping protein-inhibiting regulator of actin dynamics	Cracd	0.332384	0.137719	0.347227
sp|Q5PR73|DIRA2_MOUSE	Q5PR73	GTP-binding protein Di-Ras2	Diras2	0.0141987	0.90996	0.953375
sp|Q5RJI5|BRSK1_MOUSE	Q5RJI5	Serine/threonine-protein kinase BRSK1	Brsk1	0.137972	0.428034	0.646867
sp|Q5SNZ0|GRDN_MOUSE	Q5SNZ0	Girdin	Ccdc88a	0.34726	0.045995	0.182581
sp|Q5SP85|CC85A_MOUSE	Q5SP85	Coiled-coil domain-containing protein 85A	Ccdc85a	0.484986	0.801167	0.896889
sp|Q5SQX6|CYFP2_MOUSE	Q5SQX6	Cytoplasmic FMR1-interacting protein 2	Cyfip2	0.231511	0.105978	0.297967
sp|Q5SRX1|TM1L2_MOUSE	Q5SRX1	TOM1-like protein 2	Tom1l2	-0.0163901	0.923613	0.960735
sp|Q5SS80|DHR13_MOUSE	Q5SS80	Dehydrogenase/reductase SDR family member 13	Dhrs13	0.238651	0.206701	0.434656
sp|Q5SSH7|ZZEF1_MOUSE	Q5SSH7	Zinc finger ZZ-type and EF-hand domain-containing protein 1	Zzef1	0.246977	0.0522406	0.197076
sp|Q5SSL4|ABR_MOUSE	Q5SSL4	Active breakpoint cluster region-related protein	Abr	0.0532528	0.549462	0.743379
sp|Q5SSM3|RHG44_MOUSE	Q5SSM3	Rho GTPase-activating protein 44	Arhgap44	-0.190145	0.338061	0.567284
sp|Q5SUF2|LC7L3_MOUSE	Q5SUF2	Luc7-like protein 3	Luc7l3	-0.112032	0.27328	0.508467
sp|Q5SUR0|PUR4_MOUSE	Q5SUR0	Phosphoribosylformylglycinamidine synthase	Pfas	0.384728	0.0682035	0.230333
sp|Q5SV85|SYNRG_MOUSE	Q5SV85	Synergin gamma	Synrg	0.540827	0.240224	0.474443
sp|Q5SVR0|TBC9B_MOUSE	Q5SVR0	TBC1 domain family member 9B	Tbc1d9b	-0.425009	0.303346	0.53628
sp|Q5SW19|CLU_MOUSE	Q5SW19	Clustered mitochondria protein homolog	Cluh	-0.27067	0.135765	0.344982
sp|Q5SWP3|NACAD_MOUSE	Q5SWP3	NAC-alpha domain-containing protein 1	Nacad	-0.645174	0.000580334	0.0193237
sp|Q5SXY1|CYTSB_MOUSE	Q5SXY1	Cytospin-B	Specc1	-0.721673	0.00613813	0.0609126
sp|Q5U3K5|RABL6_MOUSE	Q5U3K5	Rab-like protein 6	Rabl6	-1.50935	0.438113	0.656193
sp|Q5U430|UBR3_MOUSE	Q5U430	E3 ubiquitin-protein ligase UBR3	Ubr3	-0.35235	0.591316	0.774516
sp|Q5U458|DJC11_MOUSE	Q5U458	DnaJ homolog subfamily C member 11	Dnajc11	0.444381	0.00570765	0.0580163
sp|Q5U4C1|GASP1_MOUSE	Q5U4C1	G-protein coupled receptor-associated sorting protein 1	Gprasp1	0.611137	0.0263952	0.132602
sp|Q5XG69|F169A_MOUSE	Q5XG69	Soluble lamin-associated protein of 75 kDa	Fam169a	0.59453	0.00809209	0.0693681
sp|Q5XG73|ACBD5_MOUSE	Q5XG73	Acyl-CoA-binding domain-containing protein 5	Acbd5	-1.3672	0.00251145	0.0365294
sp|Q5XJV6|LMTK3_MOUSE	Q5XJV6	Serine/threonine-protein kinase LMTK3	Lmtk3	0.228047	0.440438	0.657411
sp|Q5XJY5|COPD_MOUSE	Q5XJY5	Coatomer subunit delta	Arcn1	-0.243274	0.079483	0.249336
sp|Q5XPI3|RN123_MOUSE	Q5XPI3	E3 ubiquitin-protein ligase RNF123	Rnf123	0.785168	0.0851416	0.260864
sp|Q60597|ODO1_MOUSE	Q60597	2-oxoglutarate dehydrogenase, mitochondrial	Ogdh	0.0692074	0.388842	0.613888
sp|Q60598|SRC8_MOUSE	Q60598	Src substrate cortactin	Cttn	0.048679	0.636547	0.801165
sp|Q60605|MYL6_MOUSE	Q60605	Myosin light polypeptide 6	Myl6	-0.506116	0.00428829	0.0492237
sp|Q60631|GRB2_MOUSE	Q60631	Growth factor receptor-bound protein 2	Grb2	0.0947306	0.52467	0.726484
sp|Q60634|FLOT2_MOUSE	Q60634	Flotillin-2	Flot2	-0.065866	0.672796	0.822918
sp|Q60649|CLPB_MOUSE	Q60649	Caseinolytic peptidase B protein homolog	Clpb	-0.551264	0.0322462	0.151598
sp|Q60668|HNRPD_MOUSE	Q60668	Heterogeneous nuclear ribonucleoprotein D0	Hnrnpd	0.214007	0.106715	0.299615
sp|Q60675|LAMA2_MOUSE	Q60675	Laminin subunit alpha-2	Lama2	-0.541154	0.356957	0.585798
sp|Q60676|PPP5_MOUSE	Q60676	Serine/threonine-protein phosphatase 5	Ppp5c	0.0252929	0.747029	0.865377
sp|Q60692|PSB6_MOUSE	Q60692	Proteasome subunit beta type-6	Psmb6	-0.090265	0.328686	0.556185
sp|Q60710|SAMH1_MOUSE	Q60710	Deoxynucleoside triphosphate triphosphohydrolase SAMHD1	Samhd1	-0.539097	0.0979368	0.282453
sp|Q60714|S27A1_MOUSE	Q60714	Long-chain fatty acid transport protein 1	Slc27a1	0.823892	0.00315715	0.0412993
sp|Q60715|P4HA1_MOUSE	Q60715	Prolyl 4-hydroxylase subunit alpha-1	P4ha1	-1.41244	0.00872707	0.0722
sp|Q60737|CSK21_MOUSE	Q60737	Casein kinase II subunit alpha	Csnk2a1	0.0135755	0.887476	0.942269
sp|Q60739|BAG1_MOUSE	Q60739	BAG family molecular chaperone regulator 1	Bag1	0.0922505	0.414026	0.634325
sp|Q60749|KHDR1_MOUSE	Q60749	KH domain-containing, RNA-binding, signal transduction-associated protein 1	Khdrbs1	-0.102839	0.57567	0.76432
sp|Q60759|GCDH_MOUSE	Q60759	Glutaryl-CoA dehydrogenase, mitochondrial	Gcdh	0.0456024	0.748153	0.866181
sp|Q60770|STXB3_MOUSE	Q60770	Syntaxin-binding protein 3	Stxbp3	-0.776098	0.0469806	0.18395
sp|Q60771|CLD11_MOUSE	Q60771	Claudin-11	Cldn11	-1.47284	0.00556946	0.0572432
sp|Q60780|GAS7_MOUSE	Q60780	Growth arrest-specific protein 7	Gas7	-0.869726	0.00547639	0.0572432
sp|Q60803|TRAF3_MOUSE	Q60803	TNF receptor-associated factor 3	Traf3	-0.204374	0.32552	0.554086
sp|Q60823|AKT2_MOUSE	Q60823	RAC-beta serine/threonine-protein kinase	Akt2	0	1	1
sp|Q60854|SPB6_MOUSE	Q60854	Serpin B6	Serpinb6	0.0420911	0.826448	0.911014
sp|Q60864|STIP1_MOUSE	Q60864	Stress-induced-phosphoprotein 1	Stip1	-0.147513	0.0779195	0.247195
sp|Q60865|CAPR1_MOUSE	Q60865	Caprin-1	Caprin1	-0.214554	0.0480118	0.186358
sp|Q60870|REEP5_MOUSE	Q60870	Receptor expression-enhancing protein 5	Reep5	-0.0851768	0.514939	0.717983
sp|Q60899|ELAV2_MOUSE	Q60899	ELAV-like protein 2	Elavl2	-0.146198	0.290054	0.5244
sp|Q60900|ELAV3_MOUSE	Q60900	ELAV-like protein 3	Elavl3	0.139634	0.630468	0.798293
sp|Q60902|EP15R_MOUSE	Q60902	Epidermal growth factor receptor substrate 15-like 1	Eps15l1	0.248561	0.0258742	0.130636
sp|Q60930|VDAC2_MOUSE	Q60930	Voltage-dependent anion-selective channel protein 2	Vdac2	0.0602545	0.643158	0.804735
sp|Q60931|VDAC3_MOUSE	Q60931	Voltage-dependent anion-selective channel protein 3	Vdac3	0.0996441	0.409704	0.630902
sp|Q60932|VDAC1_MOUSE	Q60932	Voltage-dependent anion-selective channel protein 1	Vdac1	0.0547639	0.607682	0.783472
sp|Q60960|IMA5_MOUSE	Q60960	Importin subunit alpha-5	Kpna1	-0.0360877	0.880356	0.938264
sp|Q60967|PAPS1_MOUSE	Q60967	Bifunctional 3'-phosphoadenosine 5'-phosphosulfate synthase 1	Papss1	-0.18505	0.500145	0.707978
sp|Q60996|2A5G_MOUSE	Q60996	Serine/threonine-protein phosphatase 2A 56 kDa regulatory subunit gamma isoform	Ppp2r5c	0.0366158	0.800521	0.896664
sp|Q61024|ASNS_MOUSE	Q61024	Asparagine synthetase [glutamine-hydrolyzing]	Asns	-0.153452	0.208762	0.437163
sp|Q61036|PAK3_MOUSE	Q61036	Serine/threonine-protein kinase PAK 3	Pak3	0.250945	0.054842	0.203297
sp|Q61037|TSC2_MOUSE	Q61037	Tuberin	Tsc2	0.237513	0.184314	0.405793
sp|Q61072|ADAM9_MOUSE	Q61072	Disintegrin and metalloproteinase domain-containing protein 9	Adam9	-0.211068	0.237648	0.472599
sp|Q61074|PPM1G_MOUSE	Q61074	Protein phosphatase 1G	Ppm1g	0.446946	0.00823383	0.0698402
sp|Q61081|CDC37_MOUSE	Q61081	Hsp90 co-chaperone Cdc37	Cdc37	0.0179922	0.915193	0.956253
sp|Q61102|ABCB7_MOUSE	Q61102	Iron-sulfur clusters transporter ABCB7, mitochondrial	Abcb7	0.077465	0.828589	0.911878
sp|Q61136|PRP4B_MOUSE	Q61136	Serine/threonine-protein kinase PRP4 homolog	Prpf4b	0.0893429	0.710959	0.84985
sp|Q61137|ASTN1_MOUSE	Q61137	Astrotactin-1	Astn1	-0.247649	0.298776	0.53217
sp|Q61140|BCAR1_MOUSE	Q61140	Breast cancer anti-estrogen resistance protein 1	Bcar1	0.39672	0.371427	0.598112
sp|Q61142|SPIN1_MOUSE	Q61142	Spindlin-1	Spin1	1.10258	0.0444162	0.179672
sp|Q61151|2A5E_MOUSE	Q61151	Serine/threonine-protein phosphatase 2A 56 kDa regulatory subunit epsilon isoform	Ppp2r5e	0.110651	0.32041	0.551545
sp|Q61166|MARE1_MOUSE	Q61166	Microtubule-associated protein RP/EB family member 1	Mapre1	0.00513356	0.959942	0.979885
sp|Q61171|PRDX2_MOUSE	Q61171	Peroxiredoxin-2	Prdx2	-0.195174	0.0853575	0.261116
sp|Q61187|TS101_MOUSE	Q61187	Tumor susceptibility gene 101 protein	Tsg101	0.00821023	0.966091	0.982226
sp|Q61191|HCFC1_MOUSE	Q61191	Host cell factor 1	Hcfc1	-0.76675	0.0017104	0.0302245
sp|Q61205|PA1B3_MOUSE	Q61205	Platelet-activating factor acetylhydrolase IB subunit alpha1	Pafah1b3	0.353201	0.196252	0.420593
sp|Q61206|PA1B2_MOUSE	Q61206	Platelet-activating factor acetylhydrolase IB subunit alpha2	Pafah1b2	0.253408	0.0153746	0.0963362
sp|Q61233|PLSL_MOUSE	Q61233	Plastin-2	Lcp1	0.0154201	0.959162	0.97961
sp|Q61234|SNTA1_MOUSE	Q61234	Alpha-1-syntrophin	Snta1	-0.135739	0.5966	0.778653
sp|Q61239|FNTA_MOUSE	Q61239	Protein farnesyltransferase/geranylgeranyltransferase type-1 subunit alpha	Fnta	-0.472488	0.0236917	0.123645
sp|Q61247|A2AP_MOUSE	Q61247	Alpha-2-antiplasmin	Serpinf2	-3.38843	2.78922e-05	0.0035118
sp|Q61285|ABCD2_MOUSE	Q61285	ATP-binding cassette sub-family D member 2	Abcd2	-0.740306	0.072171	0.233667
sp|Q61290|CAC1E_MOUSE	Q61290	Voltage-dependent R-type calcium channel subunit alpha-1E	Cacna1e	0.0670125	0.701876	0.84487
sp|Q61292|LAMB2_MOUSE	Q61292	Laminin subunit beta-2	Lamb2	-1.30609	0.00406633	0.047891
sp|Q61301|CTNA2_MOUSE	Q61301	Catenin alpha-2	Ctnna2	0.174315	0.141898	0.351605
sp|Q61315|APC_MOUSE	Q61315	Adenomatous polyposis coli protein	Apc	0.473081	0.0616686	0.216809
sp|Q61316|HSP74_MOUSE	Q61316	Heat shock 70 kDa protein 4	Hspa4	0.333529	0.0834986	0.257204
sp|Q61330|CNTN2_MOUSE	Q61330	Contactin-2	Cntn2	0.157884	0.402809	0.625695
sp|Q61335|BAP31_MOUSE	Q61335	B-cell receptor-associated protein 31	Bcap31	-0.874514	6.91287e-05	0.00605477
sp|Q61387|COX7R_MOUSE	Q61387	Cytochrome c oxidase subunit 7A-related protein, mitochondrial	Cox7a2l	-0.139921	0.202563	0.429315
sp|Q61411|RASH_MOUSE	Q61411	GTPase HRas	Hras	0.126493	0.187813	0.410802
sp|Q61418|CLCN4_MOUSE	Q61418	H(+)/Cl(-) exchange transporter 4	Clcn4	0.373953	0.130739	0.335683
sp|Q61425|HCDH_MOUSE	Q61425	Hydroxyacyl-coenzyme A dehydrogenase, mitochondrial	Hadh	0.0978941	0.468474	0.679279
sp|Q61464|ZN638_MOUSE	Q61464	Zinc finger protein 638	Znf638	0.430921	0.349	0.576988
sp|Q61466|SMRD1_MOUSE	Q61466	SWI/SNF-related matrix-associated actin-dependent regulator of chromatin subfamily D member 1	Smarcd1	-0.146724	0.640035	0.803584
sp|Q61474|MSI1H_MOUSE	Q61474	RNA-binding protein Musashi homolog 1	Msi1	-0.663551	0.16279	0.380221
sp|Q61490|CD166_MOUSE	Q61490	CD166 antigen	Alcam	0.141345	0.279698	0.514447
sp|Q61545|EWS_MOUSE	Q61545	RNA-binding protein EWS	Ewsr1	0.0707845	0.576491	0.764795
sp|Q61548|AP180_MOUSE	Q61548	Clathrin coat assembly protein AP180	Snap91	0.158726	0.0846874	0.259911
sp|Q61553|FSCN1_MOUSE	Q61553	Fascin	Fscn1	0.042569	0.616394	0.789902
sp|Q61584|FXR1_MOUSE	Q61584	Fragile X mental retardation syndrome-related protein 1	Fxr1	-0.51046	0.0020932	0.0341437
sp|Q61586|GPAT1_MOUSE	Q61586	Glycerol-3-phosphate acyltransferase 1, mitochondrial	Gpam	0.989806	0.0168792	0.101418
sp|Q61595|KTN1_MOUSE	Q61595	Kinectin	Ktn1	-0.405264	0.00204452	0.0334852
sp|Q61598|GDIB_MOUSE	Q61598	Rab GDP dissociation inhibitor beta	Gdi2	-0.083914	0.353781	0.58182
sp|Q61599|GDIR2_MOUSE	Q61599	Rho GDP-dissociation inhibitor 2	Arhgdib	-0.500096	0.350336	0.578723
sp|Q61644|PACN1_MOUSE	Q61644	Protein kinase C and casein kinase substrate in neurons protein 1	Pacsin1	-0.103156	0.308739	0.541763
sp|Q61646|HPT_MOUSE	Q61646	Haptoglobin	Hp	-0.471813	0.458954	0.674346
sp|Q61686|CBX5_MOUSE	Q61686	Chromobox protein homolog 5	Cbx5	0.181007	0.272402	0.508016
sp|Q61687|ATRX_MOUSE	Q61687	Transcriptional regulator ATRX	Atrx	0.200015	0.342776	0.570208
sp|Q61699|HS105_MOUSE	Q61699	Heat shock protein 105 kDa	Hsph1	-0.563982	0.000343879	0.0148977
sp|Q61701|ELAV4_MOUSE	Q61701	ELAV-like protein 4	Elavl4	0.45216	0.00199894	0.0332799
sp|Q61702|ITIH1_MOUSE	Q61702	Inter-alpha-trypsin inhibitor heavy chain H1	Itih1	-1.48703	0.000621939	0.0187949
sp|Q61733|RT31_MOUSE	Q61733	28S ribosomal protein S31, mitochondrial	Mrps31	-0.036516	0.917914	0.957855
sp|Q61739|ITA6_MOUSE	Q61739	Integrin alpha-6	Itga6	-1.03273	0.0010822	0.024456
sp|Q61753|SERA_MOUSE	Q61753	D-3-phosphoglycerate dehydrogenase	Phgdh	-0.0225027	0.802475	0.897107
sp|Q61792|LASP1_MOUSE	Q61792	LIM and SH3 domain protein 1	Lasp1	-0.601167	0.124893	0.329101
sp|Q61823|PDCD4_MOUSE	Q61823	Programmed cell death protein 4	Pdcd4	0.00135383	0.997684	0.998776
sp|Q61879|MYH10_MOUSE	Q61879	Myosin-10	Myh10	0.106931	0.178005	0.397748
sp|Q61885|MOG_MOUSE	Q61885	Myelin-oligodendrocyte glycoprotein	Mog	-1.15036	0.00294746	0.03961
sp|Q61937|NPM_MOUSE	Q61937	Nucleophosmin	Npm1	-0.136551	0.245407	0.481711
sp|Q61941|NNTM_MOUSE	Q61941	NAD(P) transhydrogenase, mitochondrial	Nnt	-0.500187	0.00202356	0.0334137
sp|Q61990|PCBP2_MOUSE	Q61990	Poly(rC)-binding protein 2	Pcbp2	-0.0091673	0.916028	0.956629
sp|Q62048|PEA15_MOUSE	Q62048	Astrocytic phosphoprotein PEA-15	Pea15	-0.416718	0.111076	0.307903
sp|Q62059|CSPG2_MOUSE	Q62059	Versican core protein	Vcan	0.210406	0.16333	0.380925
sp|Q62077|PLCG1_MOUSE	Q62077	1-phosphatidylinositol 4,5-bisphosphate phosphodiesterase gamma-1	Plcg1	-0.673483	0.00936965	0.0746054
sp|Q62083|PICK1_MOUSE	Q62083	PRKCA-binding protein	Pick1	0.4796	0.000854437	0.0232603
sp|Q62086|PON2_MOUSE	Q62086	Serum paraoxonase/arylesterase 2	Pon2	-0.393723	0.164337	0.381846
sp|Q62092|NSG1_MOUSE	Q62092	Neuronal vesicle trafficking-associated protein 1	Nsg1	0.992998	0.420971	0.641245
sp|Q62093|SRSF2_MOUSE	Q62093	Serine/arginine-rich splicing factor 2	Srsf2	0.0926438	0.311517	0.544277
sp|Q62108|DLG4_MOUSE	Q62108	Disks large homolog 4	Dlg4	-0.0913873	0.522599	0.725209
sp|Q62165|DAG1_MOUSE	Q62165	Dystroglycan 1	Dag1	0.0200956	0.944663	0.971674
sp|Q62178|SEM4A_MOUSE	Q62178	Semaphorin-4A	Sema4a	0.615382	0.139614	0.349381
sp|Q62186|SSRD_MOUSE	Q62186	Translocon-associated protein subunit delta	Ssr4	-0.13756	0.195907	0.420292
sp|Q62188|DPYL3_MOUSE	Q62188	Dihydropyrimidinase-related protein 3	Dpysl3	0.399613	0.00315275	0.0412993
sp|Q62189|SNRPA_MOUSE	Q62189	U1 small nuclear ribonucleoprotein A	Snrpa	0.00968244	0.946845	0.973232
sp|Q62193|RFA2_MOUSE	Q62193	Replication protein A 32 kDa subunit	Rpa2	0.144115	0.259108	0.493625
sp|Q62277|SYPH_MOUSE	Q62277	Synaptophysin	Syp	0.304842	0.0753834	0.243216
sp|Q62318|TIF1B_MOUSE	Q62318	Transcription intermediary factor 1-beta	Trim28	0.0498709	0.687414	0.83522
sp|Q62348|TSN_MOUSE	Q62348	Translin	Tsn	0.516674	0.00323661	0.0419302
sp|Q62351|TFR1_MOUSE	Q62351	Transferrin receptor protein 1	Tfrc	-0.320645	0.0121252	0.0854064
sp|Q62376|RU17_MOUSE	Q62376	U1 small nuclear ribonucleoprotein 70 kDa	Snrnp70	0.00182751	0.984162	0.992958
sp|Q62384|ZPR1_MOUSE	Q62384	Zinc finger protein ZPR1	Zpr1	0.237365	0.34104	0.569337
sp|Q62393|TPD52_MOUSE	Q62393	Tumor protein D52	Tpd52	0.210932	0.642959	0.804735
sp|Q62418|DBNL_MOUSE	Q62418	Drebrin-like protein	Dbnl	0.0365363	0.701324	0.844733
sp|Q62419|SH3G1_MOUSE	Q62419	Endophilin-A2	Sh3gl1	-0.492692	0.0426976	0.175864
sp|Q62420|SH3G2_MOUSE	Q62420	Endophilin-A1	Sh3gl2	0.00227881	0.979463	0.989781
sp|Q62421|SH3G3_MOUSE	Q62421	Endophilin-A3	Sh3gl3	-0.126413	0.305667	0.538964
sp|Q62425|NDUA4_MOUSE	Q62425	Cytochrome c oxidase subunit NDUFA4	Ndufa4	-0.189024	0.177652	0.397748
sp|Q62426|CYTB_MOUSE	Q62426	Cystatin-B	Cstb	-0.030276	0.839325	0.91718
sp|Q62433|NDRG1_MOUSE	Q62433	Protein NDRG1	Ndrg1	-0.183811	0.154757	0.369987
sp|Q62443|NPTX1_MOUSE	Q62443	Neuronal pentraxin-1	Nptx1	1.1739	0.00528336	0.0562697
sp|Q62446|FKBP3_MOUSE	Q62446	Peptidyl-prolyl cis-trans isomerase FKBP3	Fkbp3	-0.0163662	0.895937	0.944894
sp|Q62448|IF4G2_MOUSE	Q62448	Eukaryotic translation initiation factor 4 gamma 2	Eif4g2	0.0960796	0.756099	0.870876
sp|Q62465|VAT1_MOUSE	Q62465	Synaptic vesicle membrane protein VAT-1 homolog	Vat1	0.373418	0.0131309	0.0884425
sp|Q62523|ZYX_MOUSE	Q62523	Zyxin	Zyx	0.278506	0.53634	0.733757
sp|Q63810|CANB1_MOUSE	Q63810	Calcineurin subunit B type 1	Ppp3r1	-0.0323516	0.932851	0.96544
sp|Q63912|OMGP_MOUSE	Q63912	Oligodendrocyte-myelin glycoprotein	Omg	0.0390846	0.75205	0.867203
sp|Q63932|MP2K2_MOUSE	Q63932	Dual specificity mitogen-activated protein kinase kinase 2	Map2k2	0.188906	0.151383	0.364282
sp|Q64012|RALY_MOUSE	Q64012	RNA-binding protein Raly	Raly	0.0395432	0.859255	0.926395
sp|Q64018|GLRA1_MOUSE	Q64018	Glycine receptor subunit alpha-1	Glra1	-0.388135	0.140046	0.349529
sp|Q64133|AOFA_MOUSE	Q64133	Amine oxidase [flavin-containing] A	Maoa	0.20312	0.0292701	0.14281
sp|Q64152|BTF3_MOUSE	Q64152	Transcription factor BTF3	Btf3	-0.571061	0.0433224	0.176845
sp|Q64191|ASPG_MOUSE	Q64191	N(4)-(beta-N-acetylglucosaminyl)-L-asparaginase	Aga	0.0668409	0.801835	0.896889
sp|Q641P0|ARP3B_MOUSE	Q641P0	Actin-related protein 3B	Actr3b	0.81707	0.0790638	0.249255
sp|Q64213|SF01_MOUSE	Q64213	Splicing factor 1	Sf1	-0.0540248	0.730779	0.857635
sp|Q64331|MYO6_MOUSE	Q64331	Unconventional myosin-VI	Myo6	-0.740108	0.0147607	0.0942269
sp|Q64332|SYN2_MOUSE	Q64332	Synapsin-2	Syn2	0.0638474	0.559742	0.750233
sp|Q64337|SQSTM_MOUSE	Q64337	Sequestosome-1	Sqstm1	-0.203112	0.189641	0.412783
sp|Q64378|FKBP5_MOUSE	Q64378	Peptidyl-prolyl cis-trans isomerase FKBP5	Fkbp5	0.124736	0.317075	0.548516
sp|Q64433|CH10_MOUSE	Q64433	10 kDa heat shock protein, mitochondrial	Hspe1	0.0837509	0.552573	0.745585
sp|Q64442|DHSO_MOUSE	Q64442	Sorbitol dehydrogenase	Sord	-0.375051	0.00661916	0.0626403
sp|Q64444|CAH4_MOUSE	Q64444	Carbonic anhydrase 4	Ca4	-0.413307	0.450676	0.665684
sp|Q64487|PTPRD_MOUSE	Q64487	Receptor-type tyrosine-protein phosphatase delta	Ptprd	0.0484687	0.698429	0.84252
sp|Q64514|TPP2_MOUSE	Q64514	Tripeptidyl-peptidase 2	Tpp2	0.0824774	0.357294	0.585653
sp|Q64520|KGUA_MOUSE	Q64520	Guanylate kinase	Guk1	0.0766381	0.521108	0.724481
sp|Q64674|SPEE_MOUSE	Q64674	Spermidine synthase	Srm	-0.234638	0.0465404	0.183874
sp|Q64676|CGT_MOUSE	Q64676	2-hydroxyacylsphingosine 1-beta-galactosyltransferase	Ugt8	-1.74367	0.00556094	0.0572432
sp|Q64727|VINC_MOUSE	Q64727	Vinculin	Vcl	0.0991016	0.412822	0.633622
sp|Q64737|PUR2_MOUSE	Q64737	Trifunctional purine biosynthetic protein adenosine-3	Gart	-0.207533	0.0733619	0.238752
sp|Q64FW2|RETST_MOUSE	Q64FW2	All-trans-retinol 13,14-reductase	Retsat	2.71564	0.000972637	0.0225042
sp|Q65CL1|CTNA3_MOUSE	Q65CL1	Catenin alpha-3	Ctnna3	-0.357922	0.539333	0.735012
sp|Q66GT5|PTPM1_MOUSE	Q66GT5	Phosphatidylglycerophosphatase and protein-tyrosine phosphatase 1	Ptpmt1	-0.823933	0.0250916	0.128607
sp|Q68ED2|GRM7_MOUSE	Q68ED2	Metabotropic glutamate receptor 7	Grm7	0.0780066	0.859493	0.926404
sp|Q68EF4|GRM4_MOUSE	Q68EF4	Metabotropic glutamate receptor 4	Grm4	0.562785	0.107707	0.301773
sp|Q68FD5|CLH1_MOUSE	Q68FD5	Clathrin heavy chain 1	Cltc	0.0802572	0.28867	0.523191
sp|Q68FE2|ATG9A_MOUSE	Q68FE2	Autophagy-related protein 9A	Atg9a	-0.0403821	0.791071	0.890784
sp|Q68FH0|PKP4_MOUSE	Q68FH0	Plakophilin-4	Pkp4	-0.194587	0.295493	0.52974
sp|Q68FL4|SAHH3_MOUSE	Q68FL4	Putative adenosylhomocysteinase 3	Ahcyl2	-0.418949	0.410461	0.631683
sp|Q68FL6|SYMC_MOUSE	Q68FL6	Methionine--tRNA ligase, cytoplasmic	Mars1	-0.175949	0.125706	0.330162
sp|Q68FM6|PPR29_MOUSE	Q68FM6	Protein phosphatase 1 regulatory subunit 29	Elfn2	0.829259	0.0164018	0.0999739
sp|Q69Z99|ZN512_MOUSE	Q69Z99	Zinc finger protein 512	Znf512	0.694787	0.0894296	0.26789
sp|Q69ZF3|GBA2_MOUSE	Q69ZF3	Non-lysosomal glucosylceramidase	Gba2	0.857185	0.0591325	0.211603
sp|Q69ZH9|RHG23_MOUSE	Q69ZH9	Rho GTPase-activating protein 23	Arhgap23	-0.0488086	0.830846	0.91262
sp|Q69ZK0|PREX1_MOUSE	Q69ZK0	Phosphatidylinositol 3,4,5-trisphosphate-dependent Rac exchanger 1 protein	Prex1	-0.364914	0.0351457	0.158391
sp|Q69ZR2|HECD1_MOUSE	Q69ZR2	E3 ubiquitin-protein ligase HECTD1	Hectd1	-0.53798	0.179664	0.399984
sp|Q69ZS6|SV2C_MOUSE	Q69ZS6	Synaptic vesicle glycoprotein 2C	Sv2c	0.212544	0.152641	0.36659
sp|Q69ZS7|HBS1L_MOUSE	Q69ZS7	HBS1-like protein	Hbs1l	-0.157108	0.392523	0.618488
sp|Q69ZS8|KAZRN_MOUSE	Q69ZS8	Kazrin	Kazn	0.418072	0.388192	0.613102
sp|Q69ZU6|THS7A_MOUSE	Q69ZU6	Thrombospondin type-1 domain-containing protein 7A	Thsd7a	0.735105	0.000505782	0.0178059
sp|Q6A009|LTN1_MOUSE	Q6A009	E3 ubiquitin-protein ligase listerin	Ltn1	0.101244	0.496382	0.704461
sp|Q6A028|SWP70_MOUSE	Q6A028	Switch-associated protein 70	Swap70	0	1	1
sp|Q6A058|ARMX2_MOUSE	Q6A058	Armadillo repeat-containing X-linked protein 2	Armcx2	0.504669	0.085389	0.261116
sp|Q6A065|CE170_MOUSE	Q6A065	Centrosomal protein of 170 kDa	Cep170	0.162907	0.20992	0.438979
sp|Q6A068|CDC5L_MOUSE	Q6A068	Cell division cycle 5-like protein	Cdc5l	0.305729	0.032681	0.152792
sp|Q6A0A9|F120A_MOUSE	Q6A0A9	Constitutive coactivator of PPAR-gamma-like protein 1	FAM120A	-0.554785	0.000880955	0.0233477
sp|Q6A0D4|RFTN1_MOUSE	Q6A0D4	Raftlin	Rftn1	-1.147	0.0324589	0.152066
sp|Q6A4J8|UBP7_MOUSE	Q6A4J8	Ubiquitin carboxyl-terminal hydrolase 7	Usp7	0.316737	0.00534399	0.0565117
sp|Q6DFV3|RHG21_MOUSE	Q6DFV3	Rho GTPase-activating protein 21	Arhgap21	0.787146	0.0252778	0.128678
sp|Q6DFW4|NOP58_MOUSE	Q6DFW4	Nucleolar protein 58	Nop58	0.0629579	0.498104	0.705982
sp|Q6EDY6|CARL1_MOUSE	Q6EDY6	F-actin-uncapping protein LRRC16A	Carmil1	-0.344738	0.184844	0.406516
sp|Q6GQS1|SCMC3_MOUSE	Q6GQS1	Calcium-binding mitochondrial carrier protein SCaMC-3	Slc25a23	-0.0354238	0.833429	0.913819
sp|Q6GQT9|NOMO1_MOUSE	Q6GQT9	Nodal modulator 1	Nomo1	-0.0896633	0.352178	0.580337
sp|Q6GQW0|BTBDB_MOUSE	Q6GQW0	Ankyrin repeat and BTB/POZ domain-containing protein BTBD11	Btbd11	-0.434468	0.557774	0.748725
sp|Q6I6G8|HECW2_MOUSE	Q6I6G8	E3 ubiquitin-protein ligase HECW2	Hecw2	1.04033	0.177355	0.397421
sp|Q6IEE6|T132E_MOUSE	Q6IEE6	Transmembrane protein 132E	Tmem132e	1.58892	0.033586	0.154649
sp|Q6IRU2|TPM4_MOUSE	Q6IRU2	Tropomyosin alpha-4 chain	Tpm4	-0.529249	0.00166525	0.0296872
sp|Q6IRU5|CLCB_MOUSE	Q6IRU5	Clathrin light chain B	Cltb	0.12051	0.411766	0.632509
sp|Q6KAR6|EXOC3_MOUSE	Q6KAR6	Exocyst complex component 3	Exoc3	-0.0440799	0.719406	0.852146
sp|Q6NS60|FBX41_MOUSE	Q6NS60	F-box only protein 41	Fbxo41	1.02577	0.0133803	0.0893966
sp|Q6NV83|SR140_MOUSE	Q6NV83	U2 snRNP-associated SURP motif-containing protein	U2surp	1.29129	0.0174558	0.10373
sp|Q6NVE8|WDR44_MOUSE	Q6NVE8	WD repeat-containing protein 44	Wdr44	0.352853	0.246475	0.482899
sp|Q6NVE9|PPTC7_MOUSE	Q6NVE9	Protein phosphatase PTC7 homolog	Pptc7	-0.275368	0.321664	0.55173
sp|Q6NVF0|OCRL_MOUSE	Q6NVF0	Inositol polyphosphate 5-phosphatase OCRL	Ocrl	1.29137	0.00904128	0.0734659
sp|Q6NVF9|CPSF6_MOUSE	Q6NVF9	Cleavage and polyadenylation specificity factor subunit 6	Cpsf6	0.0922266	0.508093	0.713548
sp|Q6NXK7|DPP10_MOUSE	Q6NXK7	Inactive dipeptidyl peptidase 10	Dpp10	0.153162	0.342012	0.569407
sp|Q6NZB0|DNJC8_MOUSE	Q6NZB0	DnaJ homolog subfamily C member 8	Dnajc8	-0.306843	0.0968372	0.28129
sp|Q6NZC7|S23IP_MOUSE	Q6NZC7	SEC23-interacting protein	Sec23ip	0.0172862	0.885591	0.942089
sp|Q6NZL0|SOGA3_MOUSE	Q6NZL0	Protein SOGA3	Soga3	-0.0990954	0.278784	0.513312
sp|Q6P1D5|SE6L1_MOUSE	Q6P1D5	Seizure 6-like protein	Sez6l	1.15061	0.0109815	0.081586
sp|Q6P2L6|NSD3_MOUSE	Q6P2L6	Histone-lysine N-methyltransferase NSD3	Nsd3	-0.487041	0.01238	0.0862956
sp|Q6P2L7|GOLM2_MOUSE	Q6P2L7	Protein GOLM2	Golm2	-0.111698	0.622052	0.792855
sp|Q6P3A8|ODBB_MOUSE	Q6P3A8	2-oxoisovalerate dehydrogenase subunit beta, mitochondrial	Bckdhb	0.208295	0.0646628	0.223436
sp|Q6P4S6|SIK3_MOUSE	Q6P4S6	Serine/threonine-protein kinase SIK3	Sik3	0.260407	0.499341	0.707152
sp|Q6P4T2|U520_MOUSE	Q6P4T2	U5 small nuclear ribonucleoprotein 200 kDa helicase	Snrnp200	0.183813	0.122967	0.326158
sp|Q6P542|ABCF1_MOUSE	Q6P542	ATP-binding cassette sub-family F member 1	Abcf1	-0.615041	0.15604	0.370687
sp|Q6P549|SHIP2_MOUSE	Q6P549	Phosphatidylinositol 3,4,5-trisphosphate 5-phosphatase 2	Inppl1	-1.3349	0.0459957	0.182581
sp|Q6P5D3|DHX57_MOUSE	Q6P5D3	Putative ATP-dependent RNA helicase DHX57	Dhx57	2.11841	0.015113	0.0954392
sp|Q6P5E4|UGGG1_MOUSE	Q6P5E4	UDP-glucose:glycoprotein glucosyltransferase 1	Uggt1	-0.225422	0.0792425	0.249336
sp|Q6P5E8|DGKQ_MOUSE	Q6P5E8	Diacylglycerol kinase theta	Dgkq	0.264878	0.285399	0.52058
sp|Q6P5F6|S39AA_MOUSE	Q6P5F6	Zinc transporter ZIP10	Slc39a10	0.66314	0.000902912	0.0233477
sp|Q6P5F7|TTYH3_MOUSE	Q6P5F7	Protein tweety homolog 3	Ttyh3	0.513672	0.260491	0.495523
sp|Q6P5F9|XPO1_MOUSE	Q6P5F9	Exportin-1	Xpo1	0.0704724	0.487059	0.696367
sp|Q6P6J9|TXD15_MOUSE	Q6P6J9	Thioredoxin domain-containing protein 15	Txndc15	-0.0214408	0.962111	0.980938
sp|Q6P8I4|PCNP_MOUSE	Q6P8I4	PEST proteolytic signal-containing nuclear protein	Pcnp	-1.02514	0.00893612	0.0728818
sp|Q6P8J7|KCRS_MOUSE	Q6P8J7	Creatine kinase S-type, mitochondrial	Ckmt2	-0.977556	0.0191902	0.105237
sp|Q6P8X1|SNX6_MOUSE	Q6P8X1	Sorting nexin-6	Snx6	-0.369572	0.188421	0.411344
sp|Q6P9J5|KANK4_MOUSE	Q6P9J5	KN motif and ankyrin repeat domain-containing protein 4	Kank4	-1.05074	0.105108	0.296762
sp|Q6P9Q6|FKB15_MOUSE	Q6P9Q6	FK506-binding protein 15	Fkbp15	-0.452794	0.195491	0.420292
sp|Q6P9R2|OXSR1_MOUSE	Q6P9R2	Serine/threonine-protein kinase	Oxsr1	0.0115289	0.92924	0.963292
sp|Q6P9S0|MTSS2_MOUSE	Q6P9S0	Protein MTSS 2	Mtss2	-0.221154	0.111166	0.307903
sp|Q6PA06|ATLA2_MOUSE	Q6PA06	Atlastin-2	Atl2	0.379231	0.0161802	0.0992235
sp|Q6PAJ1|BCR_MOUSE	Q6PAJ1	Breakpoint cluster region protein	Bcr	0.809186	0.28461	0.519846
sp|Q6PAK3|ANM8_MOUSE	Q6PAK3	Protein arginine N-methyltransferase 8	Prmt8	0.571222	0.125661	0.330162
sp|Q6PAM0|AAKB2_MOUSE	Q6PAM0	5'-AMP-activated protein kinase subunit beta-2	Prkab2	1.28799	0.0449649	0.180983
sp|Q6PAM1|TXLNA_MOUSE	Q6PAM1	Alpha-taxilin	Txlna	-1.56334	0.0131489	0.0884425
sp|Q6PAR5|GAPD1_MOUSE	Q6PAR5	GTPase-activating protein and VPS9 domain-containing protein 1	Gapvd1	0.090454	0.264352	0.498863
sp|Q6PB44|PTN23_MOUSE	Q6PB44	Tyrosine-protein phosphatase non-receptor type 23	Ptpn23	0.674281	0.00434322	0.0495718
sp|Q6PB66|LPPRC_MOUSE	Q6PB66	Leucine-rich PPR motif-containing protein, mitochondrial	Lrpprc	0.0843366	0.306883	0.540162
sp|Q6PB70|ANO8_MOUSE	Q6PB70	Anoctamin-8	Ano8	-0.335047	0.303553	0.536411
sp|Q6PCP5|MFF_MOUSE	Q6PCP5	Mitochondrial fission factor	Mff	0.218255	0.184302	0.405793
sp|Q6PCZ4|MAGE1_MOUSE	Q6PCZ4	Melanoma-associated antigen E1	Magee1	1.42211	0.00451482	0.0509529
sp|Q6PD24|AN13D_MOUSE	Q6PD24	Ankyrin repeat domain-containing protein 13D	Ankrd13d	0.446975	0.11286	0.309728
sp|Q6PD26|PIGS_MOUSE	Q6PD26	GPI transamidase component PIG-S	Pigs	-0.321016	0.166871	0.384846
sp|Q6PD28|2A5B_MOUSE	Q6PD28	Serine/threonine-protein phosphatase 2A 56 kDa regulatory subunit beta isoform	Ppp2r5b	0.115538	0.523962	0.726193
sp|Q6PDI5|ECM29_MOUSE	Q6PDI5	Proteasome adapter and scaffold protein ECM29	Ecpas	0.136512	0.23517	0.469824
sp|Q6PDI6|MINY2_MOUSE	Q6PDI6	Ubiquitin carboxyl-terminal hydrolase MINDY-2	Mindy2	0	1	1
sp|Q6PDL0|DC1L2_MOUSE	Q6PDL0	Cytoplasmic dynein 1 light intermediate chain 2	Dync1li2	-0.388489	0.00665263	0.0626403
sp|Q6PDM2|SRSF1_MOUSE	Q6PDM2	Serine/arginine-rich splicing factor 1	Srsf1	0.451918	0.00555492	0.0572432
sp|Q6PDS3|SARM1_MOUSE	Q6PDS3	NAD(+) hydrolase SARM1	Sarm1	0.293549	0.0866186	0.262396
sp|Q6PDY2|AEDO_MOUSE	Q6PDY2	2-aminoethanethiol dioxygenase	Ado	-0.544037	0.00430186	0.0492392
sp|Q6PE01|SNR40_MOUSE	Q6PE01	U5 small nuclear ribonucleoprotein 40 kDa protein	Snrnp40	0.510203	0.0282911	0.139176
sp|Q6PEB6|PHOCN_MOUSE	Q6PEB6	MOB-like protein phocein	Mob4	0.75748	0.00707896	0.0646737
sp|Q6PER3|MARE3_MOUSE	Q6PER3	Microtubule-associated protein RP/EB family member 3	Mapre3	0.0609671	0.483884	0.693683
sp|Q6PEV3|WIPF2_MOUSE	Q6PEV3	WAS/WASL-interacting protein family member 2	Wipf2	-0.52054	0.648338	0.807966
sp|Q6PF93|PK3C3_MOUSE	Q6PF93	Phosphatidylinositol 3-kinase catalytic subunit type 3	Pik3c3	0.0653559	0.818348	0.906301
sp|Q6PFD9|NUP98_MOUSE	Q6PFD9	Nuclear pore complex protein Nup98-Nup96	Nup98	-0.0814227	0.782453	0.887029
sp|Q6PFE7|TEFF1_MOUSE	Q6PFE7	Tomoregulin-1	Tmeff1	0.748014	0.27528	0.509951
sp|Q6PFX8|RIMKA_MOUSE	Q6PFX8	N-acetylaspartylglutamate synthase A	Rimkla	0	1	1
sp|Q6PGB6|NAA50_MOUSE	Q6PGB6	N-alpha-acetyltransferase 50	Naa50	0.217175	0.450091	0.665684
sp|Q6PGF7|EXOC8_MOUSE	Q6PGF7	Exocyst complex component 8	Exoc8	-0.0856966	0.697544	0.842342
sp|Q6PGH2|JUPI2_MOUSE	Q6PGH2	Jupiter microtubule associated homolog 2	Jpt2	-0.74908	0.00162591	0.0295781
sp|Q6PGL7|WASC2_MOUSE	Q6PGL7	WASH complex subunit 2	Washc2	-0.476082	0.316038	0.547918
sp|Q6PGN3|DCLK2_MOUSE	Q6PGN3	Serine/threonine-protein kinase DCLK2	Dclk2	0.317927	0.0469021	0.183874
sp|Q6PH08|ERC2_MOUSE	Q6PH08	ERC protein 2	Erc2	0.539488	0.00668669	0.0626403
sp|Q6PHQ8|NAA35_MOUSE	Q6PHQ8	N-alpha-acetyltransferase 35, NatC auxiliary subunit	Naa35	-0.405138	0.377433	0.602977
sp|Q6PHS9|CA2D2_MOUSE	Q6PHS9	Voltage-dependent calcium channel subunit alpha-2/delta-2	Cacna2d2	0.360365	0.0206346	0.114356
sp|Q6PHU5|SORT_MOUSE	Q6PHU5	Sortilin	Sort1	-0.426232	0.122212	0.325529
sp|Q6PHZ2|KCC2D_MOUSE	Q6PHZ2	Calcium/calmodulin-dependent protein kinase type II subunit delta	Camk2d	0.0217583	0.894465	0.943992
sp|Q6PIP5|NUDC1_MOUSE	Q6PIP5	NudC domain-containing protein 1	Nudcd1	0.508365	0.15561	0.370508
sp|Q6Q477|AT2B4_MOUSE	Q6Q477	Plasma membrane calcium-transporting ATPase 4	Atp2b4	0.208471	0.0680569	0.230228
sp|Q6R891|NEB2_MOUSE	Q6R891	Neurabin-2	Ppp1r9b	0.16189	0.117547	0.318215
sp|Q6RHR9|MAGI1_MOUSE	Q6RHR9	Membrane-associated guanylate kinase, WW and PDZ domain-containing protein 1	Magi1	0.599433	0.0225857	0.120367
sp|Q6RI63|F120B_MOUSE	Q6RI63	Constitutive coactivator of peroxisome proliferator-activated receptor gamma	Fam120b	0.401518	0.136215	0.344982
sp|Q6URW6|MYH14_MOUSE	Q6URW6	Myosin-14	Myh14	-1.35458	0.023069	0.121866
sp|Q6VN19|RBP10_MOUSE	Q6VN19	Ran-binding protein 10	Ranbp10	-1.00384	0.0125311	0.0870333
sp|Q6VNB8|WDFY3_MOUSE	Q6VNB8	WD repeat and FYVE domain-containing protein 3	Wdfy3	-0.329406	0.526148	0.727367
sp|Q6W8Q3|PC4L1_MOUSE	Q6W8Q3	Purkinje cell protein 4-like protein 1	Pcp4l1	-3.03211	0.0103878	0.078967
sp|Q6WVG3|KCD12_MOUSE	Q6WVG3	BTB/POZ domain-containing protein KCTD12	Kctd12	0.126849	0.131747	0.337451
sp|Q6X893|CTL1_MOUSE	Q6X893	Choline transporter-like protein 1	Slc44a1	-0.592999	0.0212415	0.116159
sp|Q6Y7W8|GGYF2_MOUSE	Q6Y7W8	GRB10-interacting GYF protein 2	Gigyf2	-0.73117	0.289472	0.524047
sp|Q6ZPJ3|UBE2O_MOUSE	Q6ZPJ3	(E3-independent) E2 ubiquitin-conjugating enzyme UBE2O	Ube2o	-0.0358398	0.69865	0.84252
sp|Q6ZPQ6|PITM2_MOUSE	Q6ZPQ6	Membrane-associated phosphatidylinositol transfer protein 2	Pitpnm2	0.0638864	0.876648	0.93667
sp|Q6ZPU9|KBP_MOUSE	Q6ZPU9	KIF-binding protein	Kifbp	-0.144275	0.269413	0.505659
sp|Q6ZQ08|CNOT1_MOUSE	Q6ZQ08	CCR4-NOT transcription complex subunit 1	Cnot1	0.030378	0.866251	0.9315
sp|Q6ZQ18|EFR3B_MOUSE	Q6ZQ18	Protein EFR3 homolog B	Efr3b	-0.173907	0.368655	0.594838
sp|Q6ZQ29|TAOK2_MOUSE	Q6ZQ29	Serine/threonine-protein kinase TAO2	Taok2	0.687631	0.0474335	0.185004
sp|Q6ZQ58|LARP1_MOUSE	Q6ZQ58	La-related protein 1	Larp1	-0.121455	0.323525	0.553261
sp|Q6ZQ82|RHG26_MOUSE	Q6ZQ82	Rho GTPase-activating protein 26	Arhgap26	0.605303	0.154066	0.368825
sp|Q6ZQA6|IGSF3_MOUSE	Q6ZQA6	Immunoglobulin superfamily member 3	Igsf3	0.917172	0.0163233	0.0998281
sp|Q6ZQI3|MLEC_MOUSE	Q6ZQI3	Malectin	Mlec	-0.572877	0.00160144	0.0295781
sp|Q6ZQK5|ACAP2_MOUSE	Q6ZQK5	Arf-GAP with coiled-coil, ANK repeat and PH domain-containing protein 2	Acap2	-0.00708332	0.954301	0.977595
sp|Q6ZWM4|LSM8_MOUSE	Q6ZWM4	U6 snRNA-associated Sm-like protein LSm8	Lsm8	0.00606171	0.978779	0.989586
sp|Q6ZWN5|RS9_MOUSE	Q6ZWN5	40S ribosomal protein S9	Rps9	-0.173722	0.139904	0.349457
sp|Q6ZWR6|SYNE1_MOUSE	Q6ZWR6	Nesprin-1	Syne1	1.68295	0.00995909	0.077024
sp|Q6ZWU9|RS27_MOUSE	Q6ZWU9	40S ribosomal protein S27	Rps27	-0.0724696	0.524713	0.726484
sp|Q6ZWX6|IF2A_MOUSE	Q6ZWX6	Eukaryotic translation initiation factor 2 subunit 1	Eif2s1	-0.139	0.153623	0.367982
sp|Q70FJ1|AKAP9_MOUSE	Q70FJ1	A-kinase anchor protein 9	Akap9	0.362523	0.54102	0.736408
sp|Q70IV5|SYNEM_MOUSE	Q70IV5	Synemin	Synm	-1.42679	0.0878123	0.264619
sp|Q71KT5|ERG24_MOUSE	Q71KT5	Delta(14)-sterol reductase TM7SF2	Tm7sf2	0.0544241	0.7505	0.866952
sp|Q761V0|SC6A5_MOUSE	Q761V0	Sodium- and chloride-dependent glycine transporter 2	Slc6a5	0.094031	0.620887	0.792675
sp|Q76LS9|MINY1_MOUSE	Q76LS9	Ubiquitin carboxyl-terminal hydrolase MINDY-1	Mindy1	-0.686434	0.0534157	0.200197
sp|Q78IK4|MIC27_MOUSE	Q78IK4	MIC	Apool	-0.341648	0.0599764	0.212342
sp|Q78JE5|FBX22_MOUSE	Q78JE5	F-box only protein 22	Fbxo22	0.719204	0.00507014	0.0554169
sp|Q78JW9|UBFD1_MOUSE	Q78JW9	Ubiquitin domain-containing protein UBFD1	Ubfd1	-0.0764379	0.438077	0.656193
sp|Q78PG9|CCD25_MOUSE	Q78PG9	Coiled-coil domain-containing protein 25	Ccdc25	-0.373531	0.0101406	0.0779701
sp|Q78ZA7|NP1L4_MOUSE	Q78ZA7	Nucleosome assembly protein 1-like 4	Nap1l4	-0.111219	0.20484	0.432538
sp|Q791T5|MTCH1_MOUSE	Q791T5	Mitochondrial carrier homolog 1	Mtch1	-0.0682072	0.497582	0.705652
sp|Q791V5|MTCH2_MOUSE	Q791V5	Mitochondrial carrier homolog 2	Mtch2	0.0650664	0.563718	0.753547
sp|Q7M6Y3|PICAL_MOUSE	Q7M6Y3	Phosphatidylinositol-binding clathrin assembly protein	Picalm	-0.616479	0.000280139	0.0132786
sp|Q7M753|PANK2_MOUSE	Q7M753	Pantothenate kinase 2, mitochondrial	Pank2	0	1	1
sp|Q7SIG6|ASAP2_MOUSE	Q7SIG6	Arf-GAP with SH3 domain, ANK repeat and PH domain-containing protein 2	Asap2	0.662377	0.00814019	0.0696324
sp|Q7TMB8|CYFP1_MOUSE	Q7TMB8	Cytoplasmic FMR1-interacting protein 1	Cyfip1	-0.18212	0.245446	0.481711
sp|Q7TME0|PLPR4_MOUSE	Q7TME0	Phospholipid phosphatase-related protein type 4	Plppr4	0.115154	0.406257	0.628575
sp|Q7TMF3|NDUAC_MOUSE	Q7TMF3	NADH dehydrogenase [ubiquinone] 1 alpha subcomplex subunit 12	Ndufa12	-0.315026	0.0120638	0.085249
sp|Q7TMK9|HNRPQ_MOUSE	Q7TMK9	Heterogeneous nuclear ribonucleoprotein Q	Syncrip	0.128943	0.210893	0.439796
sp|Q7TMQ7|WDR91_MOUSE	Q7TMQ7	WD repeat-containing protein 91	Wdr91	-0.665016	0.0149874	0.095093
sp|Q7TN29|SMAP2_MOUSE	Q7TN29	Stromal membrane-associated protein 2	Smap2	-0.146681	0.278888	0.513312
sp|Q7TN99|CPEB3_MOUSE	Q7TN99	Cytoplasmic polyadenylation element-binding protein 3	Cpeb3	0.257333	0.463897	0.674744
sp|Q7TNC4|LC7L2_MOUSE	Q7TNC4	Putative RNA-binding protein Luc7-like 2	Luc7l2	0.0596656	0.698991	0.842679
sp|Q7TNC9|I5P1_MOUSE	Q7TNC9	Inositol polyphosphate-5-phosphatase A	Inpp5a	-0.160893	0.164426	0.381846
sp|Q7TNE3|SPAG7_MOUSE	Q7TNE3	Sperm-associated antigen 7	Spag7	0.977859	0.094188	0.276189
sp|Q7TNF0|DOC2A_MOUSE	Q7TNF0	Double C2-like domain-containing protein alpha	Doc2a	0.425502	0.0855213	0.261116
sp|Q7TNG5|EMAL2_MOUSE	Q7TNG5	Echinoderm microtubule-associated protein-like 2	Eml2	0.105806	0.362493	0.588953
sp|Q7TNM2|TRI46_MOUSE	Q7TNM2	Tripartite motif-containing protein 46	Trim46	0.216452	0.522216	0.725209
sp|Q7TNR6|IGS21_MOUSE	Q7TNR6	Immunoglobulin superfamily member 21	Igsf21	0.0498044	0.806706	0.89959
sp|Q7TNV0|DEK_MOUSE	Q7TNV0	Protein DEK	Dek	0.00127092	0.990939	0.996131
sp|Q7TPB0|PLPR3_MOUSE	Q7TPB0	Phospholipid phosphatase-related protein type 3	Plppr3	0.908566	0.00269359	0.0380788
sp|Q7TPD0|INT3_MOUSE	Q7TPD0	Integrator complex subunit 3	Ints3	0.139086	0.584673	0.76982
sp|Q7TPD3|ROBO2_MOUSE	Q7TPD3	Roundabout homolog 2	Robo2	-0.332784	0.112155	0.308558
sp|Q7TPH6|MYCB2_MOUSE	Q7TPH6	E3 ubiquitin-protein ligase MYCBP2	Mycbp2	-0.337592	0.564809	0.754014
sp|Q7TPM1|PRC2B_MOUSE	Q7TPM1	Protein PRRC2B	Prrc2b	0.603926	0.0141843	0.0918787
sp|Q7TPM6|FSD1_MOUSE	Q7TPM6	Fibronectin type III and SPRY domain-containing protein 1	Fsd1	0.226482	0.0231774	0.122228
sp|Q7TPR4|ACTN1_MOUSE	Q7TPR4	Alpha-actinin-1	Actn1	-0.150228	0.0839815	0.258291
sp|Q7TPV4|MBB1A_MOUSE	Q7TPV4	Myb-binding protein 1A	Mybbp1a	-0.714782	0.00136972	0.0277317
sp|Q7TQ95|LNP_MOUSE	Q7TQ95	Endoplasmic reticulum junction formation protein lunapark	Lnpk	-0.682389	0.115692	0.314929
sp|Q7TQD2|TPPP_MOUSE	Q7TQD2	Tubulin polymerization-promoting protein	Tppp	-1.02849	0.00884913	0.0726133
sp|Q7TQF7|AMPH_MOUSE	Q7TQF7	Amphiphysin	Amph	-0.0281169	0.775356	0.881713
sp|Q7TQG1|PKHA6_MOUSE	Q7TQG1	Pleckstrin homology domain-containing family A member 6	Plekha6	0.263713	0.301887	0.534403
sp|Q7TQH0|ATX2L_MOUSE	Q7TQH0	Ataxin-2-like protein	Atxn2l	-0.149481	0.365593	0.591793
sp|Q7TQI3|OTUB1_MOUSE	Q7TQI3	Ubiquitin thioesterase OTUB1	Otub1	0.290567	0.0418991	0.174572
sp|Q7TQK5|CCD93_MOUSE	Q7TQK5	Coiled-coil domain-containing protein 93	Ccdc93	0.11358	0.680787	0.830424
sp|Q7TSC1|PRC2A_MOUSE	Q7TSC1	Protein PRRC2A	Prrc2a	0.13346	0.257896	0.493625
sp|Q7TSI3|PP6R1_MOUSE	Q7TSI3	Serine/threonine-protein phosphatase 6 regulatory subunit 1	Ppp6r1	0.227615	0.432988	0.652565
sp|Q7TSJ2|MAP6_MOUSE	Q7TSJ2	Microtubule-associated protein 6	Map6	-0.00219494	0.982288	0.991889
sp|Q7TSQ8|PDPR_MOUSE	Q7TSQ8	Pyruvate dehydrogenase phosphatase regulatory subunit, mitochondrial	Pdpr	0.194538	0.513331	0.71788
sp|Q7TSV4|PGM2_MOUSE	Q7TSV4	Phosphoglucomutase-2	Pgm2	0.755582	0.12379	0.327826
sp|Q80SY4|MIB1_MOUSE	Q80SY4	E3 ubiquitin-protein ligase MIB1	Mib1	-0.0317143	0.888171	0.942376
sp|Q80T41|GABR2_MOUSE	Q80T41	Gamma-aminobutyric acid type B receptor subunit 2	Gabbr2	0.472841	0.00611507	0.0608336
sp|Q80TB8|VAT1L_MOUSE	Q80TB8	Synaptic vesicle membrane protein VAT-1 homolog-like	Vat1l	0.0381641	0.694684	0.839721
sp|Q80TJ1|CAPS1_MOUSE	Q80TJ1	Calcium-dependent secretion activator 1	Cadps	0.1813	0.0541892	0.201969
sp|Q80TK0|K1107_MOUSE	Q80TK0	AP2-interacting clathrin-endocytosis protein	Kiaa1107	-0.191279	0.851247	0.923602
sp|Q80TL0|PPM1E_MOUSE	Q80TL0	Protein phosphatase 1E	Ppm1e	0.162458	0.300518	0.533856
sp|Q80TL1|ADCY2_MOUSE	Q80TL1	Adenylate cyclase type 2	Adcy2	1.53871	0.000400452	0.0156643
sp|Q80TL4|PHF24_MOUSE	Q80TL4	PHD finger protein 24	Phf24	0.186975	0.233396	0.469238
sp|Q80TL7|MON2_MOUSE	Q80TL7	Protein MON2 homolog	Mon2	-0.539064	0.0712841	0.236352
sp|Q80TM9|NISCH_MOUSE	Q80TM9	Nischarin	Nisch	-0.376501	0.360613	0.588383
sp|Q80TR1|AGRL1_MOUSE	Q80TR1	Adhesion G protein-coupled receptor L1	Adgrl1	0.123408	0.596471	0.778653
sp|Q80TS3|AGRL3_MOUSE	Q80TS3	Adhesion G protein-coupled receptor L3	Adgrl3	0.288359	0.0717809	0.236859
sp|Q80TY0|FNBP1_MOUSE	Q80TY0	Formin-binding protein 1	Fnbp1	-0.540679	0.000986174	0.0239811
sp|Q80TZ3|AUXI_MOUSE	Q80TZ3	Putative tyrosine-protein phosphatase auxilin	Dnajc6	0.0175802	0.849035	0.922785
sp|Q80U04|PJA2_MOUSE	Q80U04	E3 ubiquitin-protein ligase Praja-2	Pja2	0.0456049	0.804614	0.898252
sp|Q80U23|SNPH_MOUSE	Q80U23	Syntaphilin	Snph	-0.198717	0.535346	0.732895
sp|Q80U28|MADD_MOUSE	Q80U28	MAP kinase-activating death domain protein	Madd	0.22291	0.0355385	0.159672
sp|Q80U49|C170B_MOUSE	Q80U49	Centrosomal protein of 170 kDa protein B	Cep170b	0.526707	0.0083013	0.0701462
sp|Q80U56|AVL9_MOUSE	Q80U56	Late secretory pathway protein AVL9 homolog	Avl9	0.513138	0.323758	0.553403
sp|Q80U63|MFN2_MOUSE	Q80U63	Mitofusin-2	Mfn2	-0.24099	0.113332	0.310073
sp|Q80U72|SCRIB_MOUSE	Q80U72	Protein scribble homolog	Scrib	-0.103545	0.837672	0.916616
sp|Q80U78|PUM1_MOUSE	Q80U78	Pumilio homolog 1	Pum1	0.186883	0.534315	0.732729
sp|Q80U87|UBP8_MOUSE	Q80U87	Ubiquitin carboxyl-terminal hydrolase 8	Usp8	-0.208334	0.0835002	0.257204
sp|Q80U95|UBE3C_MOUSE	Q80U95	Ubiquitin-protein ligase E3C	Ube3c	0.221931	0.236994	0.471763
sp|Q80UG2|PLXA4_MOUSE	Q80UG2	Plexin-A4	Plxna4	0.340697	0.122457	0.325529
sp|Q80UG5|SEPT9_MOUSE	Q80UG5	Septin-9	Septin9	-0.30561	0.0140517	0.0914608
sp|Q80UJ7|RB3GP_MOUSE	Q80UJ7	Rab3 GTPase-activating protein catalytic subunit	Rab3gap1	-0.161851	0.554413	0.74666
sp|Q80UK0|SESD1_MOUSE	Q80UK0	SEC14 domain and spectrin repeat-containing protein 1	Sestd1	0.0685763	0.608834	0.784456
sp|Q80UM7|MOGS_MOUSE	Q80UM7	Mannosyl-oligosaccharide glucosidase	Mogs	-0.51825	0.113363	0.310073
sp|Q80UP3|DGKZ_MOUSE	Q80UP3	Diacylglycerol kinase zeta	Dgkz	-0.35408	0.643594	0.804792
sp|Q80UU9|PGRC2_MOUSE	Q80UU9	Membrane-associated progesterone receptor component 2	Pgrmc2	0.371615	0.0307728	0.147249
sp|Q80UW2|FBX2_MOUSE	Q80UW2	F-box only protein 2	Fbxo2	-0.433447	0.0869482	0.262999
sp|Q80UY2|KCMF1_MOUSE	Q80UY2	E3 ubiquitin-protein ligase KCMF1	Kcmf1	-1.45421	0.372357	0.598654
sp|Q80V26|IMPA3_MOUSE	Q80V26	Golgi-resident adenosine 3',5'-bisphosphate 3'-phosphatase	Bpnt2	0.551377	0.382591	0.608311
sp|Q80VC9|CAMP3_MOUSE	Q80VC9	Calmodulin-regulated spectrin-associated protein 3	Camsap3	0.532017	0.000988053	0.0239811
sp|Q80VD1|FA98B_MOUSE	Q80VD1	Protein FAM98B	Fam98b	-0.0525438	0.773302	0.880869
sp|Q80VL1|TDRKH_MOUSE	Q80VL1	Tudor and KH domain-containing protein	Tdrkh	0.0208686	0.928539	0.963191
sp|Q80VP0|TCPR1_MOUSE	Q80VP0	Tectonin beta-propeller repeat-containing protein 1	Tecpr1	0.0714594	0.732093	0.857894
sp|Q80W04|TMCC2_MOUSE	Q80W04	Transmembrane and coiled-coil domains protein 2	Tmcc2	-0.413746	0.287687	0.522867
sp|Q80W47|WIPI2_MOUSE	Q80W47	WD repeat domain phosphoinositide-interacting protein 2	Wipi2	0.122752	0.338843	0.567887
sp|Q80W54|FACE1_MOUSE	Q80W54	CAAX prenyl protease 1 homolog	Zmpste24	-0.159799	0.628206	0.797025
sp|Q80WC7|AGFG2_MOUSE	Q80WC7	Arf-GAP domain and FG repeat-containing protein 2	Agfg2	-0.059365	0.781289	0.886458
sp|Q80WG5|LRC8A_MOUSE	Q80WG5	Volume-regulated anion channel subunit LRRC8A	Lrrc8a	0.786294	0.01454	0.0932263
sp|Q80WG7|TRI36_MOUSE	Q80WG7	E3 ubiquitin-protein ligase Trim36	Trim36	-0.853434	0.00529318	0.0562697
sp|Q80WJ7|LYRIC_MOUSE	Q80WJ7	Protein LYRIC	Mtdh	-0.200064	0.0206078	0.114356
sp|Q80WS3|FBLL1_MOUSE	Q80WS3	rRNA/tRNA 2'-O-methyltransferase fibrillarin-like protein 1	Fbll1	0.607384	0.00222579	0.0351384
sp|Q80WW9|DDRGK_MOUSE	Q80WW9	DDRGK domain-containing protein 1	Ddrgk1	-0.274407	0.446775	0.663737
sp|Q80X50|UBP2L_MOUSE	Q80X50	Ubiquitin-associated protein 2-like	Ubap2l	-0.318982	0.0281818	0.138921
sp|Q80X71|T106B_MOUSE	Q80X71	Transmembrane protein 106B	Tmem106b	0.335227	0.421819	0.641578
sp|Q80X85|RT07_MOUSE	Q80X85	28S ribosomal protein S7, mitochondrial	Mrps7	-0.56378	0.126163	0.330933
sp|Q80X90|FLNB_MOUSE	Q80X90	Filamin-B	Flnb	-1.0569	0.0377083	0.164068
sp|Q80XI4|PI42B_MOUSE	Q80XI4	Phosphatidylinositol 5-phosphate 4-kinase type-2 beta	Pip4k2b	0.252523	0.0120817	0.085249
sp|Q80XK6|ATG2B_MOUSE	Q80XK6	Autophagy-related protein 2 homolog B	Atg2b	0	1	1
sp|Q80XQ2|TBCD5_MOUSE	Q80XQ2	TBC1 domain family member 5	Tbc1d5	-0.956459	0.0267867	0.134234
sp|Q80XR2|AT2C1_MOUSE	Q80XR2	Calcium-transporting ATPase type 2C member 1	Atp2c1	0.0366548	0.923415	0.960735
sp|Q80XS6|SMAG2_MOUSE	Q80XS6	Protein Smaug homolog 2	Samd4b	0.0346759	0.948373	0.973998
sp|Q80XU3|NUCKS_MOUSE	Q80XU3	Nuclear ubiquitous casein and cyclin-dependent kinase substrate 1	Nucks1	0.38584	0.1383	0.347865
sp|Q80Y17|L2GL1_MOUSE	Q80Y17	Lethal(2) giant larvae protein homolog 1	Llgl1	-0.724833	0.00148372	0.0284453
sp|Q80Y56|RBNS5_MOUSE	Q80Y56	Rabenosyn-5	Rbsn	-0.297023	0.452525	0.666058
sp|Q80Y81|RNZ2_MOUSE	Q80Y81	Zinc phosphodiesterase ELAC protein 2	Elac2	-0.437564	0.27055	0.506905
sp|Q80YA7|DPP8_MOUSE	Q80YA7	Dipeptidyl peptidase 8	Dpp8	0.222928	0.31354	0.546342
sp|Q80YD1|SUV3_MOUSE	Q80YD1	ATP-dependent RNA helicase SUPV3L1, mitochondrial	Supv3l1	0.787951	0.075786	0.243899
sp|Q80YN3|BCAS1_MOUSE	Q80YN3	Breast carcinoma-amplified sequence 1 homolog	Bcas1	-0.650997	0.0697047	0.232782
sp|Q80YR4|ZN598_MOUSE	Q80YR4	E3 ubiquitin-protein ligase ZNF598	Znf598	0	1	1
sp|Q80YR5|SAFB2_MOUSE	Q80YR5	Scaffold attachment factor B2	Safb2	0	1	1
sp|Q80YV4|PANK4_MOUSE	Q80YV4	4'-phosphopantetheine phosphatase	Pank4	0.0876728	0.713447	0.850183
sp|Q80YX1|TENA_MOUSE	Q80YX1	Tenascin	Tnc	0.728364	0.000279988	0.0132786
sp|Q80Z10|ASTN2_MOUSE	Q80Z10	Astrotactin-2	Astn2	0.104742	0.743596	0.863634
sp|Q80Z24|NEGR1_MOUSE	Q80Z24	Neuronal growth regulator 1	Negr1	0.406755	0.00893094	0.0728818
sp|Q80ZI6|LRSM1_MOUSE	Q80ZI6	E3 ubiquitin-protein ligase LRSAM1	Lrsam1	0.556531	0.0945496	0.276846
sp|Q80ZJ1|RAP2A_MOUSE	Q80ZJ1	Ras-related protein Rap-2a	Rap2a	-0.317487	0.124394	0.328615
sp|Q80ZS3|RT26_MOUSE	Q80ZS3	28S ribosomal protein S26, mitochondrial	Mrps26	0.791867	0.0184594	0.106705
sp|Q80ZX8|SPAG1_MOUSE	Q80ZX8	Sperm-associated antigen 1	Spag1	0.291622	0.341363	0.569337
sp|Q810A7|DDX42_MOUSE	Q810A7	ATP-dependent RNA helicase DDX42	Ddx42	0.490338	0.147128	0.358826
sp|Q810B6|ANFY1_MOUSE	Q810B6	Rabankyrin-5	Ankfy1	-0.110694	0.556471	0.74759
sp|Q810U3|NFASC_MOUSE	Q810U3	Neurofascin	Nfasc	-0.123822	0.239406	0.474147
sp|Q810U4|NRCAM_MOUSE	Q810U4	Neuronal cell adhesion molecule	Nrcam	0.337144	0.00257065	0.0367275
sp|Q811D0|DLG1_MOUSE	Q811D0	Disks large homolog 1	Dlg1	-0.159423	0.468637	0.679279
sp|Q811P8|RHG32_MOUSE	Q811P8	Rho GTPase-activating protein 32	Arhgap32	0.183359	0.646504	0.806678
sp|Q811U4|MFN1_MOUSE	Q811U4	Mitofusin-1	Mfn1	0.492732	0.0468988	0.183874
sp|Q812A2|SRGP3_MOUSE	Q812A2	SLIT-ROBO Rho GTPase-activating protein 3	Srgap3	0.441695	0.00243136	0.0362064
sp|Q8BFQ4|WDR82_MOUSE	Q8BFQ4	WD repeat-containing protein 82	Wdr82	0.0959931	0.806612	0.89959
sp|Q8BFQ8|GALD1_MOUSE	Q8BFQ8	Glutamine amidotransferase-like class 1 domain-containing protein 1	Gatd1	0.0864889	0.507773	0.713548
sp|Q8BFR5|EFTU_MOUSE	Q8BFR5	Elongation factor Tu, mitochondrial	Tufm	-0.0400319	0.680423	0.830231
sp|Q8BFS6|CPPED_MOUSE	Q8BFS6	Serine/threonine-protein phosphatase CPPED1	Cpped1	0.37632	0.100822	0.288941
sp|Q8BFU3|RN214_MOUSE	Q8BFU3	RING finger protein 214	Rnf214	0.262576	0.141896	0.351605
sp|Q8BFY9|TNPO1_MOUSE	Q8BFY9	Transportin-1	Tnpo1	0.00465579	0.976396	0.988416
sp|Q8BG05|ROA3_MOUSE	Q8BG05	Heterogeneous nuclear ribonucleoprotein A3	Hnrnpa3	-0.0545559	0.574468	0.763659
sp|Q8BG18|NECA1_MOUSE	Q8BG18	N-terminal EF-hand calcium-binding protein 1	Necab1	-0.0941732	0.878401	0.937504
sp|Q8BG32|PSD11_MOUSE	Q8BG32	26S proteasome non-ATPase regulatory subunit 11	Psmd11	0.175936	0.261965	0.496452
sp|Q8BG39|SV2B_MOUSE	Q8BG39	Synaptic vesicle glycoprotein 2B	Sv2b	0.182922	0.111563	0.308229
sp|Q8BG40|KTNB1_MOUSE	Q8BG40	Katanin p80 WD40 repeat-containing subunit B1	Katnb1	-0.517701	0.423672	0.642929
sp|Q8BGB7|ENOPH_MOUSE	Q8BGB7	Enolase-phosphatase E1	Enoph1	0.0138482	0.967777	0.982902
sp|Q8BGC0|HTSF1_MOUSE	Q8BGC0	HIV Tat-specific factor 1 homolog	Htatsf1	-0.116515	0.657411	0.81252
sp|Q8BGC4|PTGR3_MOUSE	Q8BGC4	Prostaglandin reductase-3	Zadh2	-0.593957	0.00136589	0.0277317
sp|Q8BGD9|IF4B_MOUSE	Q8BGD9	Eukaryotic translation initiation factor 4B	Eif4b	0.123507	0.347179	0.575158
sp|Q8BGE6|ATG4B_MOUSE	Q8BGE6	Cysteine protease ATG4B	Atg4b	-0.0271891	0.936999	0.968371
sp|Q8BGH2|SAM50_MOUSE	Q8BGH2	Sorting and assembly machinery component 50 homolog	Samm50	0.0282624	0.762349	0.87449
sp|Q8BGH4|REEP1_MOUSE	Q8BGH4	Receptor expression-enhancing protein 1	Reep1	-0.176628	0.187473	0.410722
sp|Q8BGH7|C42S2_MOUSE	Q8BGH7	CDC42 small effector protein 2	Cdc42se2	0.196825	0.155434	0.370508
sp|Q8BGK5|S35F1_MOUSE	Q8BGK5	Solute carrier family 35 member F1	Slc35f1	0.25356	0.0596103	0.211603
sp|Q8BGN3|ENPP6_MOUSE	Q8BGN3	Glycerophosphocholine cholinephosphodiesterase ENPP6	Enpp6	-1.11462	0.00679891	0.063117
sp|Q8BGQ1|SPE39_MOUSE	Q8BGQ1	Spermatogenesis-defective protein 39 homolog	Vipas39	0.175134	0.693634	0.839234
sp|Q8BGQ7|SYAC_MOUSE	Q8BGQ7	Alanine--tRNA ligase, cytoplasmic	Aars1	0.0917967	0.326197	0.554769
sp|Q8BGR9|UBCP1_MOUSE	Q8BGR9	Ubiquitin-like domain-containing CTD phosphatase 1	Ublcp1	0.319182	0.29795	0.531202
sp|Q8BGS2|BOLA2_MOUSE	Q8BGS2	BolA-like protein 2	Bola2	-0.204162	0.728781	0.856551
sp|Q8BGT5|ALAT2_MOUSE	Q8BGT5	Alanine aminotransferase 2	Gpt2	0.190215	0.234428	0.469438
sp|Q8BGT6|MILK1_MOUSE	Q8BGT6	MICAL-like protein 1	Micall1	-1.11234	0.00081634	0.0226462
sp|Q8BGT8|PHIPL_MOUSE	Q8BGT8	Phytanoyl-CoA hydroxylase-interacting protein-like	Phyhipl	-0.273031	0.0233584	0.122546
sp|Q8BGW1|FTO_MOUSE	Q8BGW1	Alpha-ketoglutarate-dependent dioxygenase FTO	Fto	0.834075	0.000820636	0.0226462
sp|Q8BGX2|TIM29_MOUSE	Q8BGX2	Mitochondrial import inner membrane translocase subunit Tim29	Timm29	0.149125	0.472217	0.681922
sp|Q8BGY7|F210A_MOUSE	Q8BGY7	Protein FAM210A	Fam210a	-0.314941	0.291107	0.525479
sp|Q8BGZ1|HPCL4_MOUSE	Q8BGZ1	Hippocalcin-like protein 4	Hpcal4	-0.385322	0.489305	0.698459
sp|Q8BH04|PCKGM_MOUSE	Q8BH04	Phosphoenolpyruvate carboxykinase [GTP], mitochondrial	Pck2	0.34493	0.137902	0.347255
sp|Q8BH24|TM9S4_MOUSE	Q8BH24	Transmembrane 9 superfamily member 4	Tm9sf4	-0.105996	0.656415	0.812503
sp|Q8BH44|COR2B_MOUSE	Q8BH44	Coronin-2B	Coro2b	-0.440753	0.0570188	0.207086
sp|Q8BH55|THNS1_MOUSE	Q8BH55	Threonine synthase-like 1	Thnsl1	0.708057	0.109691	0.30521
sp|Q8BH57|WDR48_MOUSE	Q8BH57	WD repeat-containing protein 48	Wdr48	0.608598	0.0112449	0.0820825
sp|Q8BH59|CMC1_MOUSE	Q8BH59	Calcium-binding mitochondrial carrier protein Aralar1	Slc25a12	0.028245	0.790132	0.890784
sp|Q8BH60|GOPC_MOUSE	Q8BH60	Golgi-associated PDZ and coiled-coil motif-containing protein	Gopc	0.210272	0.161504	0.379195
sp|Q8BH66|ATLA1_MOUSE	Q8BH66	Atlastin-1	Atl1	-0.0962142	0.631674	0.798545
sp|Q8BH69|SPS1_MOUSE	Q8BH69	Selenide, water dikinase 1	Sephs1	0.384493	0.181057	0.401694
sp|Q8BH95|ECHM_MOUSE	Q8BH95	Enoyl-CoA hydratase, mitochondrial	Echs1	0.0841981	0.435956	0.655643
sp|Q8BHC4|DCAKD_MOUSE	Q8BHC4	Dephospho-CoA kinase domain-containing protein	Dcakd	0.743227	0.000968582	0.0239412
sp|Q8BHG1|NRDC_MOUSE	Q8BHG1	Nardilysin	Nrdc	-0.121313	0.429383	0.648177
sp|Q8BHG2|CZIB_MOUSE	Q8BHG2	CXXC motif containing zinc binding protein	Czib	0.101693	0.74608	0.86498
sp|Q8BHI4|KBTB3_MOUSE	Q8BHI4	Kelch repeat and BTB domain-containing protein 3	Kbtbd3	0.209686	0.665675	0.817935
sp|Q8BHI7|ELOV5_MOUSE	Q8BHI7	Elongation of very long chain fatty acids protein 5	Elovl5	-0.740461	0.012813	0.0872698
sp|Q8BHL3|TB10B_MOUSE	Q8BHL3	TBC1 domain family member 10B	Tbc1d10b	0.128611	0.457135	0.669716
sp|Q8BHL5|ELMO2_MOUSE	Q8BHL5	Engulfment and cell motility protein 2	Elmo2	-0.270889	0.653182	0.810243
sp|Q8BHN3|GANAB_MOUSE	Q8BHN3	Neutral alpha-glucosidase AB	Ganab	-0.280721	0.0032774	0.042053
sp|Q8BHN5|RBM45_MOUSE	Q8BHN5	RNA-binding protein 45	Rbm45	-0.722213	0.0627121	0.219329
sp|Q8BHS6|ARMX3_MOUSE	Q8BHS6	Armadillo repeat-containing X-linked protein 3	Armcx3	0.411016	0.0271736	0.135621
sp|Q8BHZ0|CYRIA_MOUSE	Q8BHZ0	CYFIP-related Rac1 interactor A	Cyria	0.0729214	0.679458	0.829786
sp|Q8BI72|CARF_MOUSE	Q8BI72	CDKN2A-interacting protein	Cdkn2aip	-0.408839	0.0281403	0.138921
sp|Q8BI84|TGO1_MOUSE	Q8BI84	Transport and Golgi organization protein 1 homolog	Mia3	-0.636584	0.0320772	0.151157
sp|Q8BIG7|CMTD1_MOUSE	Q8BIG7	Catechol O-methyltransferase domain-containing protein 1	Comtd1	0.446286	0.0570527	0.207086
sp|Q8BIJ6|SYIM_MOUSE	Q8BIJ6	Isoleucine--tRNA ligase, mitochondrial	Iars2	0.238141	0.11297	0.309728
sp|Q8BIW1|PRUN1_MOUSE	Q8BIW1	Exopolyphosphatase PRUNE1	Prune1	0.707404	0.000393621	0.0156643
sp|Q8BJ03|COX15_MOUSE	Q8BJ03	Cytochrome c oxidase assembly protein COX15 homolog	Cox15	0.140048	0.652976	0.810243
sp|Q8BJ71|NUP93_MOUSE	Q8BJ71	Nuclear pore complex protein Nup93	Nup93	-0.242002	0.120729	0.323027
sp|Q8BJF9|CHM2B_MOUSE	Q8BJF9	Charged multivesicular body protein 2b	Chmp2b	0.00490204	0.966379	0.982226
sp|Q8BJH1|ZC21A_MOUSE	Q8BJH1	Zinc finger C2HC domain-containing protein 1A	Zc2hc1a	0.104106	0.54837	0.742565
sp|Q8BJI1|S6A17_MOUSE	Q8BJI1	Sodium-dependent neutral amino acid transporter SLC6A17	Slc6a17	0.112312	0.397873	0.621823
sp|Q8BJU0|SGTA_MOUSE	Q8BJU0	Small glutamine-rich tetratricopeptide repeat-containing protein alpha	Sgta	-0.727005	0.158305	0.374056
sp|Q8BJW6|EIF2A_MOUSE	Q8BJW6	Eukaryotic translation initiation factor 2A	Eif2a	-0.307019	0.00243533	0.0362064
sp|Q8BJY1|PSMD5_MOUSE	Q8BJY1	26S proteasome non-ATPase regulatory subunit 5	Psmd5	-0.413952	0.00283311	0.0389365
sp|Q8BJZ4|RT35_MOUSE	Q8BJZ4	28S ribosomal protein S35, mitochondrial	Mrps35	0.0510004	0.852909	0.923823
sp|Q8BK08|TMM11_MOUSE	Q8BK08	Transmembrane protein 11, mitochondrial	Tmem11	0.235373	0.175212	0.394764
sp|Q8BK30|NDUV3_MOUSE	Q8BK30	NADH dehydrogenase [ubiquinone] flavoprotein 3, mitochondrial	Ndufv3	-0.914654	0.0773281	0.246792
sp|Q8BK63|KC1A_MOUSE	Q8BK63	Casein kinase I isoform alpha	Csnk1a1	0.251896	0.270709	0.506905
sp|Q8BK64|AHSA1_MOUSE	Q8BK64	Activator of 90 kDa heat shock protein ATPase homolog 1	Ahsa1	-0.465583	0.0166847	0.100992
sp|Q8BK67|RCC2_MOUSE	Q8BK67	Protein RCC2	Rcc2	-0.630687	0.0333054	0.153885
sp|Q8BK72|RT27_MOUSE	Q8BK72	28S ribosomal protein S27, mitochondrial	Mrps27	-0.0844427	0.769242	0.878231
sp|Q8BK75|ELP6_MOUSE	Q8BK75	Elongator complex protein 6	Elp6	0	1	1
sp|Q8BKE6|CP20A_MOUSE	Q8BKE6	Cytochrome P450 20A1	Cyp20a1	-0.949544	0.0265168	0.133046
sp|Q8BKG3|PTK7_MOUSE	Q8BKG3	Inactive tyrosine-protein kinase 7	Ptk7	0.671487	0.113362	0.310073
sp|Q8BKX1|BAIP2_MOUSE	Q8BKX1	Brain-specific angiogenesis inhibitor 1-associated protein 2	Baiap2	-0.529717	0.0856587	0.261116
sp|Q8BKZ9|ODPX_MOUSE	Q8BKZ9	Pyruvate dehydrogenase protein X component, mitochondrial	Pdhx	0.0514747	0.662344	0.815582
sp|Q8BL03|MCATL_MOUSE	Q8BL03	Mitochondrial basic amino acids transporter	Slc25a29	0.0802787	0.787779	0.889563
sp|Q8BL65|ABLM2_MOUSE	Q8BL65	Actin-binding LIM protein 2	Ablim2	0.0755924	0.655647	0.81215
sp|Q8BL66|EEA1_MOUSE	Q8BL66	Early endosome antigen 1	Eea1	-0.00720139	0.95707	0.978937
sp|Q8BL86|MBLC2_MOUSE	Q8BL86	Acyl-coenzyme A thioesterase MBLAC2	Mblac2	0.365403	0.0163946	0.0999739
sp|Q8BL97|SRSF7_MOUSE	Q8BL97	Serine/arginine-rich splicing factor 7	Srsf7	0.11012	0.225197	0.459635
sp|Q8BLF1|NCEH1_MOUSE	Q8BLF1	Neutral cholesterol ester hydrolase 1	Nceh1	0.13466	0.164249	0.381846
sp|Q8BLJ3|PLCX3_MOUSE	Q8BLJ3	PI-PLC X domain-containing protein 3	Plcxd3	0.539422	0.0156971	0.0975984
sp|Q8BLK3|LSAMP_MOUSE	Q8BLK3	Limbic system-associated membrane protein	Lsamp	0.0758145	0.470635	0.680858
sp|Q8BLN5|LSS_MOUSE	Q8BLN5	Lanosterol synthase	Lss	-0.299671	0.155886	0.370645
sp|Q8BLQ9|CADM2_MOUSE	Q8BLQ9	Cell adhesion molecule 2	Cadm2	0.336288	0.00616183	0.0609975
sp|Q8BLV3|SL9A7_MOUSE	Q8BLV3	Sodium/hydrogen exchanger 7	Slc9a7	0.401861	0.017846	0.104867
sp|Q8BM13|NOE2_MOUSE	Q8BM13	Noelin-2	Olfm2	-0.112718	0.74279	0.863196
sp|Q8BM65|NYAP2_MOUSE	Q8BM65	Neuronal tyrosine-phosphorylated phosphoinositide-3-kinase adapter 2	Nyap2	-1.31661	0.0224684	0.120268
sp|Q8BM72|HSP13_MOUSE	Q8BM72	Heat shock 70 kDa protein 13	Hspa13	-0.1301	0.455059	0.668135
sp|Q8BMA6|SRP68_MOUSE	Q8BMA6	Signal recognition particle subunit SRP68	Srp68	-0.39247	0.146002	0.357159
sp|Q8BMF3|MAON_MOUSE	Q8BMF3	NADP-dependent malic enzyme, mitochondrial	Me3	0.137252	0.354222	0.582039
sp|Q8BMF4|ODP2_MOUSE	Q8BMF4	Dihydrolipoyllysine-residue acetyltransferase component of pyruvate dehydrogenase complex, mitochondrial	Dlat	0.085943	0.396169	0.620952
sp|Q8BMG7|RBGPR_MOUSE	Q8BMG7	Rab3 GTPase-activating protein non-catalytic subunit	Rab3gap2	-0.0312783	0.86559	0.9315
sp|Q8BMI3|GGA3_MOUSE	Q8BMI3	ADP-ribosylation factor-binding protein GGA3	Gga3	0.218469	0.327184	0.555042
sp|Q8BMJ2|SYLC_MOUSE	Q8BMJ2	Leucine--tRNA ligase, cytoplasmic	Lars1	-0.0245572	0.825196	0.910133
sp|Q8BML9|SYQ_MOUSE	Q8BML9	Glutamine--tRNA ligase	Qars1	-0.0198362	0.860222	0.926942
sp|Q8BMP6|GCP60_MOUSE	Q8BMP6	Golgi resident protein GCP60	Acbd3	-0.37917	0.00650653	0.062268
sp|Q8BMS1|ECHA_MOUSE	Q8BMS1	Trifunctional enzyme subunit alpha, mitochondrial	Hadha	-0.138036	0.331718	0.55967
sp|Q8BN59|LARP6_MOUSE	Q8BN59	La-related protein 6	Larp6	0.496806	0.117135	0.317588
sp|Q8BNE1|TCAF1_MOUSE	Q8BNE1	TRPM8 channel-associated factor 1	Tcaf1	-1.29254	0.326415	0.554905
sp|Q8BNU0|ARMC6_MOUSE	Q8BNU0	Armadillo repeat-containing protein 6	Armc6	0.836338	0.00347501	0.0434234
sp|Q8BNW9|KBTBB_MOUSE	Q8BNW9	Kelch repeat and BTB domain-containing protein 11	Kbtbd11	0.235173	0.185981	0.408347
sp|Q8BNY6|NCS1_MOUSE	Q8BNY6	Neuronal calcium sensor 1	Ncs1	0.672748	0.0178553	0.104867
sp|Q8BP47|SYNC_MOUSE	Q8BP47	Asparagine--tRNA ligase, cytoplasmic	NARS1	0.250938	0.0153263	0.0961834
sp|Q8BP48|MAP11_MOUSE	Q8BP48	Methionine aminopeptidase 1	Metap1	0.220478	0.0676338	0.22991
sp|Q8BP67|RL24_MOUSE	Q8BP67	60S ribosomal protein L24	Rpl24	-0.200814	0.0589781	0.211603
sp|Q8BP92|RCN2_MOUSE	Q8BP92	Reticulocalbin-2	Rcn2	-0.100172	0.606749	0.783053
sp|Q8BPM0|DAAM1_MOUSE	Q8BPM0	Disheveled-associated activator of morphogenesis 1	Daam1	0.215937	0.670633	0.821576
sp|Q8BPM2|M4K5_MOUSE	Q8BPM2	Mitogen-activated protein kinase kinase kinase kinase 5	Map4k5	-0.373655	0.313984	0.546342
sp|Q8BPQ7|SGSM1_MOUSE	Q8BPQ7	Small G protein signaling modulator 1	Sgsm1	0.678673	0.025235	0.128678
sp|Q8BPU7|ELMO1_MOUSE	Q8BPU7	Engulfment and cell motility protein 1	Elmo1	-0.272967	0.111375	0.307982
sp|Q8BQZ4|RLGPB_MOUSE	Q8BQZ4	Ral GTPase-activating protein subunit beta	Ralgapb	0.111843	0.426388	0.646076
sp|Q8BR92|PALM2_MOUSE	Q8BR92	Paralemmin-2	Palm2	0.0684225	0.730278	0.857411
sp|Q8BRF7|SCFD1_MOUSE	Q8BRF7	Sec1 family domain-containing protein 1	Scfd1	-0.173135	0.164901	0.381846
sp|Q8BRJ4|PPR3E_MOUSE	Q8BRJ4	Protein phosphatase 1 regulatory subunit 3E	Ppp1r3e	1.61061	4.42969e-05	0.00468557
sp|Q8BRN9|C2D1B_MOUSE	Q8BRN9	Coiled-coil and C2 domain-containing protein 1B	Cc2d1b	-0.969372	0.0301466	0.144941
sp|Q8BSS9|LIPA2_MOUSE	Q8BSS9	Liprin-alpha-2	Ppfia2	0.288802	0.141998	0.351634
sp|Q8BSY0|ASPH_MOUSE	Q8BSY0	Aspartyl/asparaginyl beta-hydroxylase	Asph	0.040276	0.746541	0.86506
sp|Q8BTG7|NDRG4_MOUSE	Q8BTG7	Protein NDRG4	Ndrg4	0.206986	0.127946	0.332206
sp|Q8BTI8|SRRM2_MOUSE	Q8BTI8	Serine/arginine repetitive matrix protein 2	Srrm2	-0.0724524	0.690694	0.837691
sp|Q8BTM8|FLNA_MOUSE	Q8BTM8	Filamin-A	Flna	-1.43405	0.000127462	0.0085754
sp|Q8BTS4|NUP54_MOUSE	Q8BTS4	Nuclear pore complex protein Nup54	Nup54	0.301458	0.170675	0.389162
sp|Q8BTU1|CFA20_MOUSE	Q8BTU1	Cilia- and flagella-associated protein 20	Cfap20	0.910732	0.0599321	0.212342
sp|Q8BTV1|TUSC3_MOUSE	Q8BTV1	Tumor suppressor candidate 3	Tusc3	0.464198	0.119235	0.32048
sp|Q8BTV2|CPSF7_MOUSE	Q8BTV2	Cleavage and polyadenylation specificity factor subunit 7	Cpsf7	0.385406	0.148577	0.360396
sp|Q8BTW3|EXOS6_MOUSE	Q8BTW3	Exosome complex component MTR3	Exosc6	0.0499794	0.757606	0.871863
sp|Q8BTX9|HSDL1_MOUSE	Q8BTX9	Inactive hydroxysteroid dehydrogenase-like protein 1	Hsdl1	0.264731	0.06277	0.219341
sp|Q8BTY1|KAT1_MOUSE	Q8BTY1	Kynurenine--oxoglutarate transaminase 1	Kyat1	-0.0810794	0.818319	0.906301
sp|Q8BTY8|SCFD2_MOUSE	Q8BTY8	Sec1 family domain-containing protein 2	Scfd2	0.269588	0.538686	0.735012
sp|Q8BTZ7|GMPPB_MOUSE	Q8BTZ7	Mannose-1-phosphate guanyltransferase beta	Gmppb	-0.154976	0.28464	0.519846
sp|Q8BU30|SYIC_MOUSE	Q8BU30	Isoleucine--tRNA ligase, cytoplasmic	Iars1	-0.0163131	0.85514	0.924184
sp|Q8BU33|HACL2_MOUSE	Q8BU33	2-hydroxyacyl-CoA lyase 2	Ilvbl	0.102575	0.57561	0.76432
sp|Q8BU88|RM22_MOUSE	Q8BU88	39S ribosomal protein L22, mitochondrial	Mrpl22	0.58539	0.0466634	0.183874
sp|Q8BUH8|SENP7_MOUSE	Q8BUH8	Sentrin-specific protease 7	Senp7	-1.05202	0.0857949	0.261116
sp|Q8BUK6|HOOK3_MOUSE	Q8BUK6	Protein Hook homolog 3	Hook3	-0.115565	0.439952	0.656993
sp|Q8BUL6|PKHA1_MOUSE	Q8BUL6	Pleckstrin homology domain-containing family A member 1	Plekha1	-0.225482	0.503063	0.710164
sp|Q8BUR4|DOCK1_MOUSE	Q8BUR4	Dedicator of cytokinesis protein 1	Dock1	-0.0408	0.866474	0.9315
sp|Q8BUV3|GEPH_MOUSE	Q8BUV3	Gephyrin	Gphn	0.110365	0.139569	0.349381
sp|Q8BV13|CSN7B_MOUSE	Q8BV13	COP9 signalosome complex subunit 7b	Cops7b	0.00122729	0.996349	0.99858
sp|Q8BVE3|VATH_MOUSE	Q8BVE3	V-type proton ATPase subunit H	Atp6v1h	0.0823686	0.309213	0.541763
sp|Q8BVI4|DHPR_MOUSE	Q8BVI4	Dihydropteridine reductase	Qdpr	-0.227503	0.0864169	0.262396
sp|Q8BVL3|SNX17_MOUSE	Q8BVL3	Sorting nexin-17	Snx17	-0.625781	0.132148	0.338261
sp|Q8BVL9|JKIP1_MOUSE	Q8BVL9	Janus kinase and microtubule-interacting protein 1	Jakmip1	-0.421536	0.312922	0.545785
sp|Q8BVQ5|PPME1_MOUSE	Q8BVQ5	Protein phosphatase methylesterase 1	Ppme1	-0.0604513	0.472185	0.681922
sp|Q8BVU5|NUDT9_MOUSE	Q8BVU5	ADP-ribose pyrophosphatase, mitochondrial	Nudt9	0.447381	0.0111111	0.081586
sp|Q8BW41|PMGT2_MOUSE	Q8BW41	Protein O-linked-mannose beta-1,4-N-acetylglucosaminyltransferase 2	Pomgnt2	0.918974	0.000678484	0.0205535
sp|Q8BW75|AOFB_MOUSE	Q8BW75	Amine oxidase [flavin-containing] B	Maob	0.0333996	0.927665	0.963191
sp|Q8BW96|KCC1D_MOUSE	Q8BW96	Calcium/calmodulin-dependent protein kinase type 1D	Camk1d	0.147912	0.124721	0.328862
sp|Q8BWF0|SSDH_MOUSE	Q8BWF0	Succinate-semialdehyde dehydrogenase, mitochondrial	Aldh5a1	-0.00589038	0.950694	0.975361
sp|Q8BWM0|PGES2_MOUSE	Q8BWM0	Prostaglandin E synthase 2	Ptges2	0.15546	0.28314	0.518569
sp|Q8BWQ6|VP35L_MOUSE	Q8BWQ6	VPS35 endosomal protein-sorting factor-like	Vps35l	-0.0136288	0.971716	0.985909
sp|Q8BWR2|PITH1_MOUSE	Q8BWR2	PITH domain-containing protein 1	Pithd1	0.132461	0.120658	0.323027
sp|Q8BWT1|THIM_MOUSE	Q8BWT1	3-ketoacyl-CoA thiolase, mitochondrial	Acaa2	0.263994	0.0299438	0.144657
sp|Q8BWT5|DIP2A_MOUSE	Q8BWT5	Disco-interacting protein 2 homolog A	Dip2a	-0.306399	0.310904	0.543913
sp|Q8BWU5|OSGEP_MOUSE	Q8BWU5	Probable tRNA N6-adenosine threonylcarbamoyltransferase	Osgep	0.724059	0.0879258	0.264763
sp|Q8BWW4|LARP4_MOUSE	Q8BWW4	La-related protein 4	Larp4	-0.454824	0.111146	0.302326
sp|Q8BWY3|ERF1_MOUSE	Q8BWY3	Eukaryotic peptide chain release factor subunit 1	Etf1	0.0305377	0.784984	0.887901
sp|Q8BWZ3|NAA25_MOUSE	Q8BWZ3	N-alpha-acetyltransferase 25, NatB auxiliary subunit	Naa25	0.0906134	0.617491	0.790553
sp|Q8BX10|PGAM5_MOUSE	Q8BX10	Serine/threonine-protein phosphatase PGAM5, mitochondrial	Pgam5	0.0827617	0.414852	0.634804
sp|Q8BX70|VP13C_MOUSE	Q8BX70	Vacuolar protein sorting-associated protein 13C	Vps13c	0.0484562	0.923775	0.960735
sp|Q8BX94|OSBL2_MOUSE	Q8BX94	Oxysterol-binding protein-related protein 2	Osbpl2	-0.117839	0.589766	0.773744
sp|Q8BXK8|AGAP1_MOUSE	Q8BXK8	Arf-GAP with GTPase, ANK repeat and PH domain-containing protein 1	Agap1	0.163281	0.427781	0.646867
sp|Q8BXQ2|PIGT_MOUSE	Q8BXQ2	GPI transamidase component PIG-T	Pigt	-0.111425	0.488076	0.697079
sp|Q8BXR1|S7A14_MOUSE	Q8BXR1	Probable cationic amino acid transporter	Slc7a14	0.296263	0.263128	0.498188
sp|Q8BXR9|OSBL6_MOUSE	Q8BXR9	Oxysterol-binding protein-related protein 6	Osbpl6	0.149794	0.697666	0.842342
sp|Q8BXV2|BRI3B_MOUSE	Q8BXV2	BRI3-binding protein	Bri3bp	0.0916085	0.829739	0.91211
sp|Q8BXZ1|TMX3_MOUSE	Q8BXZ1	Protein disulfide-isomerase TMX3	Tmx3	-0.189682	0.226769	0.460638
sp|Q8BY87|UBP47_MOUSE	Q8BY87	Ubiquitin carboxyl-terminal hydrolase 47	Usp47	0.110723	0.703195	0.845723
sp|Q8BYA0|TBCD_MOUSE	Q8BYA0	Tubulin-specific chaperone D	Tbcd	0.917098	0.0424347	0.175533
sp|Q8BYB9|PGLT1_MOUSE	Q8BYB9	Protein O-glucosyltransferase 1	Poglut1	-1.12814	0.00066218	0.0205225
sp|Q8BYI8|F234B_MOUSE	Q8BYI8	Protein FAM234B	Fam234b	-0.168965	0.530563	0.730067
sp|Q8BYL4|SYYM_MOUSE	Q8BYL4	Tyrosine--tRNA ligase, mitochondrial	Yars2	0.0586895	0.924105	0.979749
sp|Q8BYM5|NLGN3_MOUSE	Q8BYM5	Neuroligin-3	Nlgn3	0.234979	0.231008	0.465366
sp|Q8BYN5|FSD1L_MOUSE	Q8BYN5	FSD1-like protein	Fsd1l	0.48818	0.0575571	0.208541
sp|Q8BYP3|RHOF_MOUSE	Q8BYP3	Rho-related GTP-binding protein RhoF	Rhof	0.396986	0.469529	0.67999
sp|Q8BZA9|TIGAR_MOUSE	Q8BZA9	Fructose-2,6-bisphosphatase TIGAR	Tigar	1.14593	0.0229816	0.121672
sp|Q8BZF8|PGM5_MOUSE	Q8BZF8	Phosphoglucomutase-like protein 5	Pgm5	-1.03191	0.00126074	0.0263187
sp|Q8BZW8|NHLC2_MOUSE	Q8BZW8	NHL repeat-containing protein 2	Nhlrc2	-0.309012	0.0631483	0.219414
sp|Q8C008|DZAN1_MOUSE	Q8C008	Double zinc ribbon and ankyrin repeat-containing protein 1	Dzank1	0.331804	0.461289	0.672666
sp|Q8C033|ARHGA_MOUSE	Q8C033	Rho guanine nucleotide exchange factor 10	Arhgef10	-1.16723	0.00310312	0.0411525
sp|Q8C052|MAP1S_MOUSE	Q8C052	Microtubule-associated protein 1S	Map1s	-0.00293652	0.978775	0.989586
sp|Q8C0C7|SYFA_MOUSE	Q8C0C7	Phenylalanine--tRNA ligase alpha subunit	Farsa	0.137103	0.13394	0.341762
sp|Q8C0D5|EFL1_MOUSE	Q8C0D5	Elongation factor-like GTPase 1	Efl1	0.162018	0.247485	0.484037
sp|Q8C0E2|VP26B_MOUSE	Q8C0E2	Vacuolar protein sorting-associated protein 26B	Vps26b	0.170176	0.271412	0.507312
sp|Q8C0I1|ADAS_MOUSE	Q8C0I1	Alkyldihydroxyacetonephosphate synthase, peroxisomal	Agps	-2.69506	9.31561e-06	0.00259939
sp|Q8C0L0|TMX4_MOUSE	Q8C0L0	Thioredoxin-related transmembrane protein 4	Tmx4	0.45868	0.000123361	0.00856932
sp|Q8C0L9|GPCP1_MOUSE	Q8C0L9	Glycerophosphocholine phosphodiesterase GPCPD1	Gpcpd1	-0.299867	0.430274	0.651064
sp|Q8C0M9|ASGL1_MOUSE	Q8C0M9	Isoaspartyl peptidase/L-asparaginase	Asrgl1	-0.415445	0.0421756	0.174821
sp|Q8C129|LCAP_MOUSE	Q8C129	Leucyl-cystinyl aminopeptidase	Lnpep	0.422278	0.0222113	0.119319
sp|Q8C163|EXOG_MOUSE	Q8C163	Nuclease EXOG, mitochondrial	Exog	0.0334857	0.905585	0.951148
sp|Q8C166|CPNE1_MOUSE	Q8C166	Copine-1	Cpne1	-0.159071	0.383965	0.609056
sp|Q8C167|PPCEL_MOUSE	Q8C167	Prolyl endopeptidase-like	Prepl	0.181838	0.0628599	0.219361
sp|Q8C196|CPSM_MOUSE	Q8C196	Carbamoyl-phosphate synthase [ammonia], mitochondrial	Cps1	3.88393	0.000422613	0.0150464
sp|Q8C1A5|THOP1_MOUSE	Q8C1A5	Thimet oligopeptidase	Thop1	0.365603	0.0857966	0.261116
sp|Q8C1B1|CAMP2_MOUSE	Q8C1B1	Calmodulin-regulated spectrin-associated protein 2	Camsap2	0.245226	0.250869	0.48711
sp|Q8C1M2|ZN428_MOUSE	Q8C1M2	Zinc finger protein 428	Znf428	0.0491852	0.927155	0.963008
sp|Q8C2E7|WASC5_MOUSE	Q8C2E7	WASH complex subunit 5	Washc5	-0.175427	0.704418	0.846325
sp|Q8C2Q3|RBM14_MOUSE	Q8C2Q3	RNA-binding protein 14	Rbm14	-0.0397892	0.736126	0.859169
sp|Q8C3F2|F120C_MOUSE	Q8C3F2	Constitutive coactivator of PPAR-gamma-like protein 2	Fam120c	0.0678163	0.539094	0.735012
sp|Q8C3W1|CA198_MOUSE	Q8C3W1	Uncharacterized protein C1orf198 homolog		-0.017239	0.961654	0.980887
sp|Q8C419|GP158_MOUSE	Q8C419	Probable G-protein coupled receptor 158	Gpr158	0.254587	0.341721	0.569337
sp|Q8C437|PEX5R_MOUSE	Q8C437	PEX5-related protein	Pex5l	-0.125004	0.527621	0.72795
sp|Q8C460|ERI3_MOUSE	Q8C460	ERI1 exoribonuclease 3	Eri3	0.373163	0.15003	0.362828
sp|Q8C4Q6|AIDA_MOUSE	Q8C4Q6	Axin interactor, dorsalization-associated protein	Aida	-0.0259832	0.928765	0.963191
sp|Q8C522|ENDD1_MOUSE	Q8C522	Endonuclease domain-containing 1 protein	Endod1	0.00539001	0.972725	0.986436
sp|Q8C547|HTR5B_MOUSE	Q8C547	HEAT repeat-containing protein 5B	Heatr5b	0.592995	0.240556	0.474865
sp|Q8C561|LMBD2_MOUSE	Q8C561	G-protein coupled receptor-associated protein LMBRD2	Lmbrd2	0.705239	0.000398322	0.0156643
sp|Q8C570|RAE1L_MOUSE	Q8C570	mRNA export factor	Rae1	0.291063	0.147725	0.359311
sp|Q8C5H8|NAKD2_MOUSE	Q8C5H8	NAD kinase 2, mitochondrial	Nadk2	0.252382	0.0633747	0.219928
sp|Q8C5Q4|GRSF1_MOUSE	Q8C5Q4	G-rich sequence factor 1	Grsf1	-0.053758	0.886672	0.942089
sp|Q8C6B2|RTKN_MOUSE	Q8C6B2	Rhotekin	Rtkn	-0.879994	0.0893774	0.26789
sp|Q8C6E0|CFA36_MOUSE	Q8C6E0	Cilia- and flagella-associated protein 36	Cfap36	-0.293445	0.263626	0.498503
sp|Q8C6G8|WDR26_MOUSE	Q8C6G8	WD repeat-containing protein 26	Wdr26	-0.0357898	0.912621	0.954188
sp|Q8C729|F126B_MOUSE	Q8C729	Protein FAM126B	Fam126b	0.220475	0.581256	0.767639
sp|Q8C754|VPS52_MOUSE	Q8C754	Vacuolar protein sorting-associated protein 52 homolog	Vps52	0.0542362	0.771419	0.879514
sp|Q8C7K6|PCYXL_MOUSE	Q8C7K6	Prenylcysteine oxidase-like	Pcyox1l	-0.318964	0.0027317	0.0381954
sp|Q8C7M3|TRIM9_MOUSE	Q8C7M3	E3 ubiquitin-protein ligase TRIM9	Trim9	-0.173418	0.585995	0.771308
sp|Q8C7R4|UBA6_MOUSE	Q8C7R4	Ubiquitin-like modifier-activating enzyme 6	Uba6	-0.571217	0.00699394	0.0640422
sp|Q8C854|MYEF2_MOUSE	Q8C854	Myelin expression factor 2	Myef2	0.109725	0.490705	0.699532
sp|Q8C878|UBA3_MOUSE	Q8C878	NEDD8-activating enzyme E1 catalytic subunit	Uba3	0.627123	0.000409489	0.0158638
sp|Q8C8N2|SCAI_MOUSE	Q8C8N2	Protein SCAI	Scai	0.406124	0.0167415	0.101049
sp|Q8C8R3|ANK2_MOUSE	Q8C8R3	Ankyrin-2	Ank2	0.163941	0.0524947	0.197665
sp|Q8C8T8|TSR2_MOUSE	Q8C8T8	Pre-rRNA-processing protein TSR2 homolog	Tsr2	0.194601	0.544265	0.739407
sp|Q8C996|TM163_MOUSE	Q8C996	Transmembrane protein 163	Tmem163	0.0286477	0.878368	0.937504
sp|Q8CAA7|PGM2L_MOUSE	Q8CAA7	Glucose 1,6-bisphosphate synthase	Pgm2l1	0.276013	0.10546	0.296847
sp|Q8CAL5|GPC5_MOUSE	Q8CAL5	Glypican-5	Gpc5	0.742917	0.00543458	0.0571695
sp|Q8CAQ8|MIC60_MOUSE	Q8CAQ8	MIC	Immt	0.0461598	0.633208	0.798545
sp|Q8CAY6|THIC_MOUSE	Q8CAY6	Acetyl-CoA acetyltransferase, cytosolic	Acat2	0.180658	0.169719	0.388363
sp|Q8CBE3|WDR37_MOUSE	Q8CBE3	WD repeat-containing protein 37	Wdr37	0.147096	0.195601	0.420292
sp|Q8CBW3|ABI1_MOUSE	Q8CBW3	Abl interactor 1	Abi1	-0.0552223	0.720591	0.852146
sp|Q8CBY1|SMAG1_MOUSE	Q8CBY1	Protein Smaug homolog 1	Samd4a	0.422093	0.727992	0.856123
sp|Q8CBY8|DCTN4_MOUSE	Q8CBY8	Dynactin subunit 4	Dctn4	0.122407	0.143009	0.352752
sp|Q8CC88|VWA8_MOUSE	Q8CC88	von Willebrand factor A domain-containing protein 8	Vwa8	0.812781	0.000353344	0.0151449
sp|Q8CCB4|VPS53_MOUSE	Q8CCB4	Vacuolar protein sorting-associated protein 53 homolog	Vps53	0.228247	0.019299	0.109824
sp|Q8CCJ3|UFL1_MOUSE	Q8CCJ3	E3 UFM1-protein ligase 1	Ufl1	-1.04697	0.132517	0.338991
sp|Q8CCJ4|AMER2_MOUSE	Q8CCJ4	APC membrane recruitment protein 2	Amer2	0.291515	0.24885	0.48506
sp|Q8CCK0|H2AW_MOUSE	Q8CCK0	Core histone macro-H2A.2	Macroh2a2	0.450866	0.0358722	0.160767
sp|Q8CCN5|BCAS3_MOUSE	Q8CCN5	BCAS3 microtubule associated cell migration factor	Bcas3	-1.05581	0.34022	0.56901
sp|Q8CCS6|PABP2_MOUSE	Q8CCS6	Polyadenylate-binding protein 2	Pabpn1	0.419715	0.0785994	0.248569
sp|Q8CCT4|TCAL5_MOUSE	Q8CCT4	Transcription elongation factor A protein-like 5	Tceal5	0.169078	0.317019	0.548516
sp|Q8CDA1|SAC2_MOUSE	Q8CDA1	Phosphatidylinositide phosphatase SAC2	Inpp5f	-0.207185	0.517329	0.720493
sp|Q8CDN6|TXNL1_MOUSE	Q8CDN6	Thioredoxin-like protein 1	Txnl1	0.143194	0.111841	0.308424
sp|Q8CE50|SNX30_MOUSE	Q8CE50	Sorting nexin-30	Snx30	0.287792	0.0125715	0.0870333
sp|Q8CE90|MP2K7_MOUSE	Q8CE90	Dual specificity mitogen-activated protein kinase kinase 7	Map2k7	-0.923247	0.0473203	0.184742
sp|Q8CEE7|RDH13_MOUSE	Q8CEE7	Retinol dehydrogenase 13	Rdh13	0.34309	0.496916	0.704956
sp|Q8CES0|NAA30_MOUSE	Q8CES0	N-alpha-acetyltransferase 30	Naa30	-0.739761	0.0918226	0.272025
sp|Q8CF89|TAB1_MOUSE	Q8CF89	TGF-beta-activated kinase 1 and MAP3K7-binding protein 1	Tab1	-0.827345	0.0294307	0.138568
sp|Q8CFA2|GCST_MOUSE	Q8CFA2	Aminomethyltransferase, mitochondrial	Amt	-0.0888074	0.761972	0.87449
sp|Q8CFE4|SCYL2_MOUSE	Q8CFE4	SCY1-like protein 2	Scyl2	-1.37071	0.0134461	0.0893966
sp|Q8CFE6|S38A2_MOUSE	Q8CFE6	Sodium-coupled neutral amino acid transporter 2	Slc38a2	0.338921	0.483442	0.693409
sp|Q8CFI7|RPB2_MOUSE	Q8CFI7	DNA-directed RNA polymerase II subunit RPB2	Polr2b	0.000167407	0.999495	0.999495
sp|Q8CG72|ADPRS_MOUSE	Q8CG72	ADP-ribosylhydrolase ARH3	Adprs	0.0722792	0.65776	0.81252
sp|Q8CG76|ARK72_MOUSE	Q8CG76	Aflatoxin B1 aldehyde reductase member 2	Akr7a2	-0.164844	0.176817	0.3971
sp|Q8CGA0|PPM1F_MOUSE	Q8CGA0	Protein phosphatase 1F	Ppm1f	-0.461923	0.0091313	0.0738058
sp|Q8CGC7|SYEP_MOUSE	Q8CGC7	Bifunctional glutamate/proline--tRNA ligase	Eprs1	-0.191308	0.0367727	0.162453
sp|Q8CGF6|WDR47_MOUSE	Q8CGF6	WD repeat-containing protein 47	Wdr47	0.268317	0.0251213	0.128607
sp|Q8CGF7|TCRG1_MOUSE	Q8CGF7	Transcription elongation regulator 1	Tcerg1	0.698579	0.00933542	0.07448
sp|Q8CGY8|OGT1_MOUSE	Q8CGY8	UDP-N-acetylglucosamine--peptide N-acetylglucosaminyltransferase 110 kDa subunit	Ogt	0.457129	0.00117206	0.0254166
sp|Q8CH09|SUGP2_MOUSE	Q8CH09	SURP and G-patch domain-containing protein 2	Sugp2	0.673704	0.0739791	0.240179
sp|Q8CH18|CCAR1_MOUSE	Q8CH18	Cell division cycle and apoptosis regulator protein 1	Ccar1	0.382535	0.480739	0.691009
sp|Q8CH25|SLTM_MOUSE	Q8CH25	SAFB-like transcription modulator	Sltm	0.382665	0.258886	0.493625
sp|Q8CH77|NAV1_MOUSE	Q8CH77	Neuron navigator 1	Nav1	0.00204873	0.991667	0.996257
sp|Q8CHG7|RPGF2_MOUSE	Q8CHG7	Rap guanine nucleotide exchange factor 2	Rapgef2	0.150532	0.667011	0.819076
sp|Q8CHP5|PYM1_MOUSE	Q8CHP5	Partner of Y14 and mago	Pym1	0.138006	0.202762	0.429511
sp|Q8CHP8|PGP_MOUSE	Q8CHP8	Glycerol-3-phosphate phosphatase	Pgp	0.144047	0.171006	0.389696
sp|Q8CHT0|AL4A1_MOUSE	Q8CHT0	Delta-1-pyrroline-5-carboxylate dehydrogenase, mitochondrial	Aldh4a1	-0.0597847	0.563117	0.753335
sp|Q8CHU3|EPN2_MOUSE	Q8CHU3	Epsin-2	Epn2	-0.456	0.012673	0.087099
sp|Q8CHW4|EI2BE_MOUSE	Q8CHW4	Translation initiation factor eIF-2B subunit epsilon	Eif2b5	-0.507893	0.23085	0.46528
sp|Q8CHX7|RFTN2_MOUSE	Q8CHX7	Raftlin-2	Rftn2	0.99624	0.0157898	0.0978156
sp|Q8CI32|BAG5_MOUSE	Q8CI32	BAG family molecular chaperone regulator 5	Bag5	-0.263655	0.540878	0.736408
sp|Q8CI51|PDLI5_MOUSE	Q8CI51	PDZ and LIM domain protein 5	Pdlim5	-0.388906	0.0922614	0.272523
sp|Q8CI71|VPS50_MOUSE	Q8CI71	Syndetin	Vps50	0.180821	0.262177	0.49662
sp|Q8CI75|DI3L2_MOUSE	Q8CI75	DIS3-like exonuclease 2	Dis3l2	-0.0255633	0.906902	0.952283
sp|Q8CI94|PYGB_MOUSE	Q8CI94	Glycogen phosphorylase, brain form	Pygb	0.0215543	0.761145	0.87449
sp|Q8CIB5|FERM2_MOUSE	Q8CIB5	Fermitin family homolog 2	Fermt2	-0.141509	0.296516	0.530019
sp|Q8CIG8|ANM5_MOUSE	Q8CIG8	Protein arginine N-methyltransferase 5	Prmt5	0.401275	0.00776122	0.0679782
sp|Q8CIN4|PAK2_MOUSE	Q8CIN4	Serine/threonine-protein kinase PAK 2	Pak2	-0.287514	0.0573971	0.208148
sp|Q8CIV8|TBCE_MOUSE	Q8CIV8	Tubulin-specific chaperone E	Tbce	-0.801042	0.228504	0.463044
sp|Q8CJ19|MICA3_MOUSE	Q8CJ19	[F-actin]-monooxygenase MICAL3	Mical3	0.686471	0.0115275	0.0829613
sp|Q8CJ61|CKLF4_MOUSE	Q8CJ61	CKLF-like MARVEL transmembrane domain-containing protein 4	Cmtm4	-1.89993	0.11127	0.307903
sp|Q8CJ67|STAU2_MOUSE	Q8CJ67	Double-stranded RNA-binding protein Staufen homolog 2	Stau2	0.62216	0.0294507	0.143133
sp|Q8CJH3|PLXB1_MOUSE	Q8CJH3	Plexin-B1	Plxnb1	0.0141748	0.952459	0.976204
sp|Q8HW98|IGLO5_MOUSE	Q8HW98	IgLON family member 5	Iglon5	0.221468	0.045912	0.182581
sp|Q8JZK9|HMCS1_MOUSE	Q8JZK9	Hydroxymethylglutaryl-CoA synthase, cytoplasmic	Hmgcs1	-1.21192	2.57983e-06	0.00129926
sp|Q8JZM4|DNER_MOUSE	Q8JZM4	Delta and Notch-like epidermal growth factor-related receptor	Dner	0.147378	0.461594	0.672666
sp|Q8JZN5|ACAD9_MOUSE	Q8JZN5	Complex I assembly factor ACAD9, mitochondrial	Acad9	-0.172728	0.0975207	0.281785
sp|Q8JZP2|SYN3_MOUSE	Q8JZP2	Synapsin-3	Syn3	0.245859	0.0363262	0.161543
sp|Q8JZQ9|EIF3B_MOUSE	Q8JZQ9	Eukaryotic translation initiation factor 3 subunit B	Eif3b	-0.0846388	0.337929	0.567284
sp|Q8JZR6|S4A8_MOUSE	Q8JZR6	Electroneutral sodium bicarbonate exchanger 1	Slc4a8	-0.094104	0.451553	0.665684
sp|Q8JZS0|LIN7A_MOUSE	Q8JZS0	Protein lin-7 homolog A	Lin7a	0.374478	0.00167776	0.0297784
sp|Q8JZS9|RM48_MOUSE	Q8JZS9	39S ribosomal protein L48, mitochondrial	Mrpl48	0.23476	0.130219	0.335683
sp|Q8JZU2|TXTP_MOUSE	Q8JZU2	Tricarboxylate transport protein, mitochondrial	Slc25a1	-0.19084	0.117682	0.318215
sp|Q8JZX4|SPF45_MOUSE	Q8JZX4	Splicing factor 45	Rbm17	0.0489144	0.923198	0.960735
sp|Q8JZZ7|AGRL2_MOUSE	Q8JZZ7	Adhesion G protein-coupled receptor L2	Adgrl2	0.33017	0.491624	0.699913
sp|Q8K003|TMA7_MOUSE	Q8K003	Translation machinery-associated protein 7	Tma7	-2.29428	0.0322158	0.151598
sp|Q8K009|AL1L2_MOUSE	Q8K009	Mitochondrial 10-formyltetrahydrofolate dehydrogenase	Aldh1l2	0.0339256	0.836716	0.915914
sp|Q8K010|OPLA_MOUSE	Q8K010	5-oxoprolinase	Oplah	0.0694145	0.698515	0.84252
sp|Q8K012|FBP1L_MOUSE	Q8K012	Formin-binding protein 1-like	Fnbp1l	0.879666	0.0148124	0.0942801
sp|Q8K019|BCLF1_MOUSE	Q8K019	Bcl-2-associated transcription factor 1	Bclaf1	0.105978	0.592936	0.77563
sp|Q8K021|SCAM1_MOUSE	Q8K021	Secretory carrier-associated membrane protein 1	Scamp1	0.110624	0.381042	0.606186
sp|Q8K070|SAM14_MOUSE	Q8K070	Sterile alpha motif domain-containing protein 14	Samd14	1.92211	0.065206	0.224927
sp|Q8K097|LFG2_MOUSE	Q8K097	Protein lifeguard 2	Faim2	-0.547814	0.0174858	0.103756
sp|Q8K0C4|CP51A_MOUSE	Q8K0C4	Lanosterol 14-alpha demethylase	Cyp51a1	-0.291133	0.0702971	0.233685
sp|Q8K0C9|GMDS_MOUSE	Q8K0C9	GDP-mannose 4,6 dehydratase	Gmds	0.0810239	0.741396	0.862011
sp|Q8K0D5|EFGM_MOUSE	Q8K0D5	Elongation factor G, mitochondrial	Gfm1	-0.305001	0.231714	0.466555
sp|Q8K0G5|EIPR1_MOUSE	Q8K0G5	EARP and GARP complex-interacting protein 1	Eipr1	0.0616009	0.845672	0.921103
sp|Q8K0T0|RTN1_MOUSE	Q8K0T0	Reticulon-1	Rtn1	-0.132159	0.461634	0.672666
sp|Q8K0T4|KATL1_MOUSE	Q8K0T4	Katanin p60 ATPase-containing subunit A-like 1	Katnal1	0.454158	0.232825	0.468323
sp|Q8K0U4|HS12A_MOUSE	Q8K0U4	Heat shock 70 kDa protein 12A	Hspa12a	-0.0116612	0.886468	0.942089
sp|Q8K183|PDXK_MOUSE	Q8K183	Pyridoxal kinase	Pdxk	0.172675	0.250612	0.48711
sp|Q8K1A5|TM41B_MOUSE	Q8K1A5	Transmembrane protein 41B	Tmem41b	-0.820544	0.00408355	0.047891
sp|Q8K1A6|C2D1A_MOUSE	Q8K1A6	Coiled-coil and C2 domain-containing protein 1A	Cc2d1a	1.20827	0.069265	0.231592
sp|Q8K1B8|URP2_MOUSE	Q8K1B8	Fermitin family homolog 3	Fermt3	-0.615564	0.0820095	0.254095
sp|Q8K1J6|TRNT1_MOUSE	Q8K1J6	CCA tRNA nucleotidyltransferase 1, mitochondrial	Trnt1	0.241558	0.0457558	0.182581
sp|Q8K1L5|PP1RB_MOUSE	Q8K1L5	E3 ubiquitin-protein ligase PPP1R11	Ppp1r11	0.0385175	0.87669	0.93667
sp|Q8K1M6|DNM1L_MOUSE	Q8K1M6	Dynamin-1-like protein	Dnm1l	0.158802	0.113006	0.309728
sp|Q8K1R3|PNPT1_MOUSE	Q8K1R3	Polyribonucleotide nucleotidyltransferase 1, mitochondrial	Pnpt1	-0.268315	0.653119	0.810243
sp|Q8K209|AGRG1_MOUSE	Q8K209	Adhesion G-protein coupled receptor G1	Adgrg1	-0.169381	0.571335	0.761213
sp|Q8K212|PACS1_MOUSE	Q8K212	Phosphofurin acidic cluster sorting protein 1	Pacs1	0.256008	0.112395	0.308894
sp|Q8K221|ARFP2_MOUSE	Q8K221	Arfaptin-2	Arfip2	2.45256	0.0132024	0.0886541
sp|Q8K268|ABCF3_MOUSE	Q8K268	ATP-binding cassette sub-family F member 3	Abcf3	0.0359439	0.931641	0.964931
sp|Q8K273|EMC5_MOUSE	Q8K273	ER membrane protein complex subunit 5	Mmgt1	-0.0987412	0.636662	0.801165
sp|Q8K274|KT3K_MOUSE	Q8K274	Ketosamine-3-kinase	Fn3krp	-1.23778	0.119125	0.32048
sp|Q8K2B3|SDHA_MOUSE	Q8K2B3	Succinate dehydrogenase [ubiquinone] flavoprotein subunit, mitochondrial	Sdha	0.0640761	0.554089	0.74666
sp|Q8K2C7|OS9_MOUSE	Q8K2C7	Protein	Os9	-0.381772	0.376815	0.602934
sp|Q8K2C9|HACD3_MOUSE	Q8K2C9	Very-long-chain (3R)-3-hydroxyacyl-CoA dehydratase 3	Hacd3	-0.0963011	0.325497	0.554086
sp|Q8K2H2|OTU6B_MOUSE	Q8K2H2	Deubiquitinase OTUD6B	Otud6b	-0.238552	0.449397	0.665684
sp|Q8K2I1|FNTB_MOUSE	Q8K2I1	Protein farnesyltransferase subunit beta	Fntb	-0.0165355	0.909652	0.953375
sp|Q8K2K6|AGFG1_MOUSE	Q8K2K6	Arf-GAP domain and FG repeat-containing protein 1	Agfg1	-0.0871269	0.671027	0.821753
sp|Q8K2L8|TPC12_MOUSE	Q8K2L8	Trafficking protein particle complex subunit 12	Trappc12	-0.162296	0.649987	0.809265
sp|Q8K2M0|RM38_MOUSE	Q8K2M0	39S ribosomal protein L38, mitochondrial	Mrpl38	0.0871103	0.735425	0.858802
sp|Q8K2Q7|BROX_MOUSE	Q8K2Q7	BRO1 domain-containing protein BROX	Brox	0.212368	0.0447412	0.180262
sp|Q8K2Q9|SHOT1_MOUSE	Q8K2Q9	Shootin-1	Shtn1	1.27061	0.00277786	0.038593
sp|Q8K2T1|NMRL1_MOUSE	Q8K2T1	NmrA-like family domain-containing protein 1	Nmral1	-0.123851	0.471249	0.681256
sp|Q8K2V1|PP4R1_MOUSE	Q8K2V1	Serine/threonine-protein phosphatase 4 regulatory subunit 1	Ppp4r1	0.0905333	0.772686	0.880416
sp|Q8K310|MATR3_MOUSE	Q8K310	Matrin-3	Matr3	0.176797	0.125002	0.329173
sp|Q8K354|CBR3_MOUSE	Q8K354	Carbonyl reductase [NADPH] 3	Cbr3	-0.147235	0.633017	0.798545
sp|Q8K394|PLCL2_MOUSE	Q8K394	Inactive phospholipase C-like protein 2	Plcl2	1.13112	0.0218468	0.118356
sp|Q8K3C3|LZIC_MOUSE	Q8K3C3	Protein LZIC	Lzic	0.00818529	0.956292	0.978887
sp|Q8K3E5|AHI1_MOUSE	Q8K3E5	Jouberin	Ahi1	0.576044	0.000267974	0.0131608
sp|Q8K3G9|DP13B_MOUSE	Q8K3G9	DCC-interacting protein 13-beta	Appl2	-0.277268	0.273238	0.508467
sp|Q8K3H0|DP13A_MOUSE	Q8K3H0	DCC-interacting protein 13-alpha	Appl1	-0.250756	0.0151946	0.0956545
sp|Q8K400|STXB5_MOUSE	Q8K400	Syntaxin-binding protein 5	Stxbp5	0.801086	0.00350281	0.0435581
sp|Q8K406|LGI3_MOUSE	Q8K406	Leucine-rich repeat LGI family member 3	Lgi3	-0.718893	0.0096381	0.075992
sp|Q8K411|PREP_MOUSE	Q8K411	Presequence protease, mitochondrial	Pitrm1	0.216137	0.162581	0.380174
sp|Q8K448|ABCA5_MOUSE	Q8K448	Cholesterol transporter ABCA5	Abca5	-0.121593	0.622241	0.792855
sp|Q8K4B0|MTA1_MOUSE	Q8K4B0	Metastasis-associated protein MTA1	Mta1	-0.206783	0.450231	0.665684
sp|Q8K4G5|ABLM1_MOUSE	Q8K4G5	Actin-binding LIM protein 1	Ablim1	-0.128364	0.592818	0.77563
sp|Q8K4M5|COMD1_MOUSE	Q8K4M5	COMM domain-containing protein 1	Commd1	0.264881	0.652651	0.810243
sp|Q8K4P0|WDR33_MOUSE	Q8K4P0	pre-mRNA 3' end processing protein WDR33	Wdr33	-0.751926	0.17603	0.395994
sp|Q8K4P8|HECW1_MOUSE	Q8K4P8	E3 ubiquitin-protein ligase HECW1	Hecw1	0	1	1
sp|Q8K4Q0|RPTOR_MOUSE	Q8K4Q0	Regulatory-associated protein of mTOR	Rptor	0.435419	0.156699	0.371814
sp|Q8K4R4|PITC1_MOUSE	Q8K4R4	Cytoplasmic phosphatidylinositol transfer protein 1	Pitpnc1	0.0577337	0.648713	0.808183
sp|Q8K4X7|PLCD_MOUSE	Q8K4X7	1-acyl-sn-glycerol-3-phosphate acyltransferase delta	Agpat4	-0.706495	0.0192102	0.109604
sp|Q8K4Z0|LGI2_MOUSE	Q8K4Z0	Leucine-rich repeat LGI family member 2	Lgi2	-0.167371	0.597688	0.779063
sp|Q8K4Z3|NNRE_MOUSE	Q8K4Z3	NAD(P)H-hydrate epimerase	Naxe	-0.0723713	0.74073	0.861797
sp|Q8K4Z5|SF3A1_MOUSE	Q8K4Z5	Splicing factor 3A subunit 1	Sf3a1	0.214531	0.100935	0.288941
sp|Q8K596|NAC2_MOUSE	Q8K596	Sodium/calcium exchanger 2	Slc8a2	-0.074454	0.807203	0.899862
sp|Q8QZS1|HIBCH_MOUSE	Q8QZS1	3-hydroxyisobutyryl-CoA hydrolase, mitochondrial	Hibch	-0.0660315	0.544436	0.739407
sp|Q8QZT1|THIL_MOUSE	Q8QZT1	Acetyl-CoA acetyltransferase, mitochondrial	Acat1	0.108997	0.217757	0.448102
sp|Q8QZV4|ST32C_MOUSE	Q8QZV4	Serine/threonine-protein kinase 32C	Stk32c	1.64754	0.000271121	0.0131608
sp|Q8QZY1|EIF3L_MOUSE	Q8QZY1	Eukaryotic translation initiation factor 3 subunit L	Eif3l	-0.0487954	0.601711	0.781544
sp|Q8QZZ7|TPRKB_MOUSE	Q8QZZ7	EKC/KEOPS complex subunit Tprkb	Tprkb	-0.371397	0.365815	0.591863
sp|Q8R001|MARE2_MOUSE	Q8R001	Microtubule-associated protein RP/EB family member 2	Mapre2	-0.11358	0.172992	0.392004
sp|Q8R010|AIMP2_MOUSE	Q8R010	Aminoacyl tRNA synthase complex-interacting multifunctional protein 2	Aimp2	0.179115	0.419803	0.640192
sp|Q8R016|BLMH_MOUSE	Q8R016	Bleomycin hydrolase	Blmh	0.104075	0.163564	0.380925
sp|Q8R035|ICT1_MOUSE	Q8R035	Peptidyl-tRNA hydrolase ICT1, mitochondrial	Mrpl58	-0.0786054	0.664444	0.817169
sp|Q8R050|ERF3A_MOUSE	Q8R050	Eukaryotic peptide chain release factor GTP-binding subunit ERF3A	Gspt1	-0.107058	0.301824	0.534403
sp|Q8R059|GALE_MOUSE	Q8R059	UDP-glucose 4-epimerase	Gale	-0.107564	0.600941	0.781282
sp|Q8R066|C1QT4_MOUSE	Q8R066	Complement C1q tumor necrosis factor-related protein 4	C1qtnf4	1.22832	0.00213439	0.0345794
sp|Q8R081|HNRPL_MOUSE	Q8R081	Heterogeneous nuclear ribonucleoprotein L	Hnrnpl	0.15333	0.148268	0.359931
sp|Q8R086|SUOX_MOUSE	Q8R086	Sulfite oxidase, mitochondrial	Suox	-0.075474	0.702276	0.84487
sp|Q8R0A5|TCAL3_MOUSE	Q8R0A5	Transcription elongation factor A protein-like 3	Tceal3	0.161728	0.21267	0.44213
sp|Q8R0A7|K0513_MOUSE	Q8R0A7	Uncharacterized protein KIAA0513	Kiaa0513	-0.0391413	0.768738	0.878231
sp|Q8R0H9|GGA1_MOUSE	Q8R0H9	ADP-ribosylation factor-binding protein GGA1	Gga1	0.13933	0.581004	0.767639
sp|Q8R0S2|IQEC1_MOUSE	Q8R0S2	IQ motif and SEC7 domain-containing protein 1	Iqsec1	0.00352512	0.971133	0.985565
sp|Q8R0X7|SGPL1_MOUSE	Q8R0X7	Sphingosine-1-phosphate lyase 1	Sgpl1	-0.300058	0.192411	0.416115
sp|Q8R0Y6|AL1L1_MOUSE	Q8R0Y6	Cytosolic 10-formyltetrahydrofolate dehydrogenase	Aldh1l1	0.0288572	0.817582	0.9062
sp|Q8R127|SCPDL_MOUSE	Q8R127	Saccharopine dehydrogenase-like oxidoreductase	Sccpdh	-0.473608	0.0200472	0.113282
sp|Q8R146|APEH_MOUSE	Q8R146	Acylamino-acid-releasing enzyme	Apeh	-0.121729	0.205667	0.433612
sp|Q8R164|BPHL_MOUSE	Q8R164	Valacyclovir hydrolase	Bphl	-0.0203733	0.949925	0.974846
sp|Q8R191|SNG3_MOUSE	Q8R191	Synaptogyrin-3	Syngr3	-0.0195475	0.89331	0.94342
sp|Q8R1A4|DOCK7_MOUSE	Q8R1A4	Dedicator of cytokinesis protein 7	Dock7	0.745363	0.0365143	0.16184
sp|Q8R1F6|HID1_MOUSE	Q8R1F6	Protein HID1	Hid1	-0.0838804	0.783593	0.887744
sp|Q8R1I1|QCR9_MOUSE	Q8R1I1	Cytochrome b-c1 complex subunit 9	Uqcr10	0.139193	0.355623	0.583627
sp|Q8R1N4|NUDC3_MOUSE	Q8R1N4	NudC domain-containing protein 3	Nudcd3	-0.684006	0.00312567	0.0412896
sp|Q8R1Q8|DC1L1_MOUSE	Q8R1Q8	Cytoplasmic dynein 1 light intermediate chain 1	Dync1li1	0.0455634	0.560447	0.750928
sp|Q8R1X6|SPART_MOUSE	Q8R1X6	Spartin	Spart	-0.87691	0.195217	0.419931
sp|Q8R2R9|AP3M2_MOUSE	Q8R2R9	AP-3 complex subunit mu-2	Ap3m2	0.215552	0.315577	0.547807
sp|Q8R2U0|SEH1_MOUSE	Q8R2U0	Nucleoporin SEH1	Seh1l	0.614573	0.271584	0.507312
sp|Q8R2U6|NUDT4_MOUSE	Q8R2U6	Diphosphoinositol polyphosphate phosphohydrolase 2	Nudt4	-0.757779	0.0856202	0.261116
sp|Q8R2Y0|ABHD6_MOUSE	Q8R2Y0	Monoacylglycerol lipase ABHD6	Abhd6	-0.1284	0.338734	0.567887
sp|Q8R2Y2|MUC18_MOUSE	Q8R2Y2	Cell surface glycoprotein MUC18	Mcam	-0.812883	0.000248906	0.0125356
sp|Q8R2Y8|PTH2_MOUSE	Q8R2Y8	Peptidyl-tRNA hydrolase 2, mitochondrial	Ptrh2	0.214114	0.12443	0.328615
sp|Q8R313|EXOC6_MOUSE	Q8R313	Exocyst complex component 6	Exoc6	0	1	1
sp|Q8R326|PSPC1_MOUSE	Q8R326	Paraspeckle component 1	Pspc1	0.189948	0.191296	0.4155
sp|Q8R361|RFIP5_MOUSE	Q8R361	Rab11 family-interacting protein 5	Rab11fip5	0.251027	0.314055	0.546342
sp|Q8R366|IGSF8_MOUSE	Q8R366	Immunoglobulin superfamily member 8	Igsf8	-0.525881	0.0299134	0.144657
sp|Q8R3B1|PLCD1_MOUSE	Q8R3B1	1-phosphatidylinositol 4,5-bisphosphate phosphodiesterase delta-1	Plcd1	0.462251	0.332307	0.55996
sp|Q8R3F5|FABD_MOUSE	Q8R3F5	Malonyl-CoA-acyl carrier protein transacylase, mitochondrial	Mcat	1.26853	0.00971505	0.0761516
sp|Q8R3G1|PP1R8_MOUSE	Q8R3G1	Nuclear inhibitor of protein phosphatase 1	Ppp1r8	-0.29923	0.278649	0.513312
sp|Q8R3I2|MBOA2_MOUSE	Q8R3I2	Lysophospholipid acyltransferase 2	Mboat2	-0.545839	0.328058	0.555589
sp|Q8R3L2|TCF25_MOUSE	Q8R3L2	Transcription factor 25	Tcf25	-0.219727	0.498955	0.706852
sp|Q8R3P0|ACY2_MOUSE	Q8R3P0	Aspartoacylase	Aspa	-0.858471	0.0432081	0.176737
sp|Q8R3Q2|PP6R2_MOUSE	Q8R3Q2	Serine/threonine-protein phosphatase 6 regulatory subunit 2	Ppp6r2	0.880503	0.0556305	0.203945
sp|Q8R3Q6|MIX23_MOUSE	Q8R3Q6	Protein MIX23	Mix23	0.179892	0.513168	0.71788
sp|Q8R3S6|EXOC1_MOUSE	Q8R3S6	Exocyst complex component 1	Exoc1	0.842007	0.0459737	0.182581
sp|Q8R3T5|STXB6_MOUSE	Q8R3T5	Syntaxin-binding protein 6	Stxbp6	-0.6516	0.00129052	0.0268016
sp|Q8R3V5|SHLB2_MOUSE	Q8R3V5	Endophilin-B2	Sh3glb2	-0.036632	0.71711	0.85178
sp|Q8R464|CADM4_MOUSE	Q8R464	Cell adhesion molecule 4	Cadm4	-0.19032	0.0713523	0.236352
sp|Q8R4E6|PURG_MOUSE	Q8R4E6	Purine-rich element-binding protein gamma	Purg	0.137158	0.439598	0.656804
sp|Q8R4H2|ARHGC_MOUSE	Q8R4H2	Rho guanine nucleotide exchange factor 12	Arhgef12	0.347259	0.0493753	0.189641
sp|Q8R4N0|CLYBL_MOUSE	Q8R4N0	Citramalyl-CoA lyase, mitochondrial	Clybl	0.0590535	0.744491	0.863961
sp|Q8R4R6|NUP35_MOUSE	Q8R4R6	Nucleoporin NUP35	Nup35	-0.71165	0.239984	0.474384
sp|Q8R4U7|LUZP1_MOUSE	Q8R4U7	Leucine zipper protein 1	Luzp1	-0.930664	0.00164008	0.0295781
sp|Q8R4V2|DUS15_MOUSE	Q8R4V2	Dual specificity protein phosphatase 15	Dusp15	-1.36274	0.0155638	0.0970689
sp|Q8R4X3|RBM12_MOUSE	Q8R4X3	RNA-binding protein 12	Rbm12	-0.159952	0.687889	0.835545
sp|Q8R550|SH3K1_MOUSE	Q8R550	SH3 domain-containing kinase-binding protein 1	Sh3kbp1	0.227695	0.182457	0.403246
sp|Q8R555|CRAC1_MOUSE	Q8R555	Cartilage acidic protein 1	Crtac1	0.0379665	0.812326	0.902858
sp|Q8R570|SNP47_MOUSE	Q8R570	Synaptosomal-associated protein 47	Snap47	-0.240173	0.150582	0.363509
sp|Q8R574|KPRB_MOUSE	Q8R574	Phosphoribosyl pyrophosphate synthase-associated protein 2	Prpsap2	0.155933	0.464527	0.675023
sp|Q8R5C5|ACTY_MOUSE	Q8R5C5	Beta-centractin	Actr1b	0.146938	0.594297	0.776906
sp|Q8R5H1|UBP15_MOUSE	Q8R5H1	Ubiquitin carboxyl-terminal hydrolase 15	Usp15	-0.227783	0.293681	0.528345
sp|Q8R5H6|WASF1_MOUSE	Q8R5H6	Wiskott-Aldrich syndrome protein family member 1	Wasf1	0.0668652	0.715815	0.850993
sp|Q8R5J9|PRAF3_MOUSE	Q8R5J9	PRA1 family protein 3	Arl6ip5	-0.178348	0.111221	0.307903
sp|Q8R5L3|VPS39_MOUSE	Q8R5L3	Vam6/Vps39-like protein	Vps39	-0.318012	0.139763	0.349457
sp|Q8R5M8|CADM1_MOUSE	Q8R5M8	Cell adhesion molecule 1	Cadm1	0.244579	0.119225	0.32048
sp|Q8VBT0|TMX1_MOUSE	Q8VBT0	Thioredoxin-related transmembrane protein 1	Tmx1	0.0319072	0.871707	0.935066
sp|Q8VBT9|ASPC1_MOUSE	Q8VBT9	Tether containing UBX domain for GLUT4	Aspscr1	0.154554	0.380894	0.606186
sp|Q8VBV7|CSN8_MOUSE	Q8VBV7	COP9 signalosome complex subunit 8	Cops8	-0.920249	0.0867677	0.26265
sp|Q8VBW6|ULA1_MOUSE	Q8VBW6	NEDD8-activating enzyme E1 regulatory subunit	Nae1	0.103247	0.442668	0.659582
sp|Q8VBY2|KKCC1_MOUSE	Q8VBY2	Calcium/calmodulin-dependent protein kinase kinase 1	Camkk1	-1.30983	0.0544075	0.202595
sp|Q8VBZ3|CLPT1_MOUSE	Q8VBZ3	Cleft lip and palate transmembrane protein 1 homolog	Clptm1	-0.11088	0.362815	0.588953
sp|Q8VC30|TKFC_MOUSE	Q8VC30	Triokinase/FMN cyclase	Tkfc	-0.322308	0.122315	0.325529
sp|Q8VCC9|SPON1_MOUSE	Q8VCC9	Spondin-1	Spon1	1.14474	0.0688228	0.231277
sp|Q8VCD6|REEP2_MOUSE	Q8VCD6	Receptor expression-enhancing protein 2	Reep2	-0.223698	0.166485	0.384445
sp|Q8VCF0|MAVS_MOUSE	Q8VCF0	Mitochondrial antiviral-signaling protein	Mavs	-2.47687	0.013699	0.0901776
sp|Q8VCH6|DHC24_MOUSE	Q8VCH6	Delta(24)-sterol reductase	Dhcr24	-1.40025	0.00666879	0.0626403
sp|Q8VCH8|UBXN4_MOUSE	Q8VCH8	UBX domain-containing protein 4	Ubxn4	0.176729	0.347562	0.575556
sp|Q8VCM7|FIBG_MOUSE	Q8VCM7	Fibrinogen gamma chain	Fgg	-3.05316	0.00125372	0.0263187
sp|Q8VCS3|XYLK_MOUSE	Q8VCS3	Glycosaminoglycan xylosylkinase	Fam20b	0.514792	0.194503	0.418842
sp|Q8VCT3|AMPB_MOUSE	Q8VCT3	Aminopeptidase B	Rnpep	-0.374321	0.136119	0.344982
sp|Q8VCW8|ACSF2_MOUSE	Q8VCW8	Medium-chain acyl-CoA ligase ACSF2, mitochondrial	Acsf2	-0.217879	0.0732099	0.238643
sp|Q8VCX5|MICU1_MOUSE	Q8VCX5	Calcium uptake protein 1, mitochondrial	Micu1	-0.364307	0.246544	0.482899
sp|Q8VD04|GRAP1_MOUSE	Q8VD04	GRIP1-associated protein 1	Gripap1	-0.156784	0.546552	0.740935
sp|Q8VD12|Z385A_MOUSE	Q8VD12	Zinc finger protein 385A	Znf385a	0.475842	0.0665027	0.228422
sp|Q8VD37|SGIP1_MOUSE	Q8VD37	SH3-containing GRB2-like protein 3-interacting protein 1	Sgip1	0.138716	0.402245	0.625491
sp|Q8VD62|CK068_MOUSE	Q8VD62	UPF0696 protein C11orf68 homolog	Bles03	0.501171	0.0314928	0.149101
sp|Q8VD63|TSYL4_MOUSE	Q8VD63	Testis-specific Y-encoded-like protein 4	Tspyl4	0.22565	0.597907	0.779097
sp|Q8VD65|PI3R4_MOUSE	Q8VD65	Phosphoinositide 3-kinase regulatory subunit 4	Pik3r4	0.159997	0.391173	0.617085
sp|Q8VD66|ABHD4_MOUSE	Q8VD66	(Lyso)-N-acylphosphatidylethanolamine lipase	Abhd4	0.0829818	0.539531	0.735012
sp|Q8VD75|HIP1_MOUSE	Q8VD75	Huntingtin-interacting protein 1	Hip1	0.137341	0.281705	0.516763
sp|Q8VDC0|SYLM_MOUSE	Q8VDC0	Probable leucine--tRNA ligase, mitochondrial	Lars2	-0.0954163	0.74767	0.86587
sp|Q8VDD5|MYH9_MOUSE	Q8VDD5	Myosin-9	Myh9	-0.666474	3.60199e-05	0.0041464
sp|Q8VDD8|WASH1_MOUSE	Q8VDD8	WASH complex subunit 1	Washc1	-0.915442	0.00114181	0.025002
sp|Q8VDJ3|VIGLN_MOUSE	Q8VDJ3	Vigilin	Hdlbp	-0.105298	0.655929	0.81215
sp|Q8VDL4|ADPGK_MOUSE	Q8VDL4	ADP-dependent glucokinase	Adpgk	-0.405895	0.0350481	0.158391
sp|Q8VDM4|PSMD2_MOUSE	Q8VDM4	26S proteasome non-ATPase regulatory subunit 2	Psmd2	0.0193583	0.791532	0.89081
sp|Q8VDM6|HNRL1_MOUSE	Q8VDM6	Heterogeneous nuclear ribonucleoprotein U-like protein 1	Hnrnpul1	0.265078	0.0698285	0.23283
sp|Q8VDN4|CCD92_MOUSE	Q8VDN4	Coiled-coil domain-containing protein 92	Ccdc92	-0.729976	0.0594972	0.211603
sp|Q8VDP3|MICA1_MOUSE	Q8VDP3	[F-actin]-monooxygenase MICAL1	Mical1	-0.771232	0.28476	0.519846
sp|Q8VDP4|CCAR2_MOUSE	Q8VDP4	Cell cycle and apoptosis regulator protein 2	Ccar2	0.113484	0.426787	0.646437
sp|Q8VDP6|CDIPT_MOUSE	Q8VDP6	CDP-diacylglycerol--inositol 3-phosphatidyltransferase	Cdipt	-0.138594	0.323491	0.553261
sp|Q8VDQ8|SIR2_MOUSE	Q8VDQ8	NAD-dependent protein deacetylase sirtuin-2	Sirt2	-0.575274	0.0250445	0.12854
sp|Q8VDS4|RPR1A_MOUSE	Q8VDS4	Regulation of nuclear pre-mRNA domain-containing protein 1A	Rprd1a	0.0427988	0.89102	0.942483
sp|Q8VDU5|SNRK_MOUSE	Q8VDU5	SNF-related serine/threonine-protein kinase	Snrk	0.24073	0.807397	0.899862
sp|Q8VE11|MTMR6_MOUSE	Q8VE11	Myotubularin-related protein 6	Mtmr6	0.937101	0.0227575	0.120963
sp|Q8VE22|RT23_MOUSE	Q8VE22	28S ribosomal protein S23, mitochondrial	Mrps23	-0.0820916	0.510968	0.716565
sp|Q8VE33|GD1L1_MOUSE	Q8VE33	Ganglioside-induced differentiation-associated protein 1-like 1	Gdap1l1	0.374745	0.000614932	0.0201428
sp|Q8VE38|OXND1_MOUSE	Q8VE38	Oxidoreductase NAD-binding domain-containing protein 1	Oxnad1	-0.139698	0.734172	0.857894
sp|Q8VE47|UBA5_MOUSE	Q8VE47	Ubiquitin-like modifier-activating enzyme 5	Uba5	0.0518208	0.718554	0.85204
sp|Q8VE99|CC115_MOUSE	Q8VE99	Coiled-coil domain-containing protein 115	Ccdc115	0.461376	0.30914	0.541763
sp|Q8VED9|LEGL_MOUSE	Q8VED9	Galectin-related protein	Lgalsl	0.382077	0.0666136	0.228608
sp|Q8VEE1|LMCD1_MOUSE	Q8VEE1	LIM and cysteine-rich domains protein 1	Lmcd1	-0.192463	0.473092	0.682824
sp|Q8VEE4|RFA1_MOUSE	Q8VEE4	Replication protein A 70 kDa DNA-binding subunit	Rpa1	0.0748177	0.781904	0.886906
sp|Q8VEH3|ARL8A_MOUSE	Q8VEH3	ADP-ribosylation factor-like protein 8A	Arl8a	0.107072	0.490888	0.699532
sp|Q8VEH5|EPMIP_MOUSE	Q8VEH5	EPM2A-interacting protein 1	Epm2aip1	0.14796	0.15513	0.370271
sp|Q8VEH8|ERLEC_MOUSE	Q8VEH8	Endoplasmic reticulum lectin 1	Erlec1	0.316922	0.213021	0.442631
sp|Q8VEM8|MPCP_MOUSE	Q8VEM8	Phosphate carrier protein, mitochondrial	Slc25a3	-0.114326	0.179789	0.399984
sp|Q8VH51|RBM39_MOUSE	Q8VH51	RNA-binding protein 39	Rbm39	-0.688735	0.457736	0.669716
sp|Q8VHD8|HORN_MOUSE	Q8VHD8	Hornerin	Hrnr	0.216381	0.463643	0.677428
sp|Q8VHE0|SEC63_MOUSE	Q8VHE0	Translocation protein SEC63 homolog	Sec63	0.398873	0.201495	0.427725
sp|Q8VHH5|AGAP3_MOUSE	Q8VHH5	Arf-GAP with GTPase, ANK repeat and PH domain-containing protein 3	Agap3	0.0485425	0.8193	0.906536
sp|Q8VHI6|WASF3_MOUSE	Q8VHI6	Wiskott-Aldrich syndrome protein family member 3	Wasf3	0.144022	0.217974	0.448299
sp|Q8VHJ5|MARK1_MOUSE	Q8VHJ5	Serine/threonine-protein kinase MARK1	Mark1	0.111347	0.400112	0.623376
sp|Q8VHK5|MLC1_MOUSE	Q8VHK5	Membrane protein MLC1	Mlc1	0.295911	0.815273	0.905635
sp|Q8VHK9|DHX36_MOUSE	Q8VHK9	ATP-dependent DNA/RNA helicase DHX36	Dhx36	-0.309692	0.241212	0.475695
sp|Q8VHN8|TIRR_MOUSE	Q8VHN8	Tudor-interacting repair regulator protein	Nudt16l1	0.294542	0.259616	0.494092
sp|Q8VHQ9|ACO11_MOUSE	Q8VHQ9	Acyl-coenzyme A thioesterase 11	Acot11	0.390183	0.0619195	0.217122
sp|Q8VHR5|P66B_MOUSE	Q8VHR5	Transcriptional repressor p66-beta	Gatad2b	0.384296	0.179695	0.399984
[truncated: 2,238 more rows]

## Sheet: BS diff_exp_analysis
TABLE S3.
Protein_Id	IDcolumn	Description	Gene	log 2 fold change	p.value	FDR
sp|A0A1W2P872|NOVA2_MOUSE	A0A1W2P872	RNA-binding protein Nova-2	Nova2	0.252236	0.186253	0.482478
sp|A2A432|CUL4B_MOUSE	A2A432	Cullin-4B	Cul4b	0.075467	0.490807	0.751514
sp|A2A5R2|BIG2_MOUSE	A2A5R2	Brefeldin A-inhibited guanine nucleotide-exchange protein 2	Arfgef2	-0.021627	0.972311	0.989548
sp|A2A690|TANC2_MOUSE	A2A690	Protein TANC2	Tanc2	0.126893	0.821575	0.930435
sp|A2A699|F1712_MOUSE	A2A699	Protein FAM171A2	Fam171a2	0.685697	0.0175331	0.152385
sp|A2A8L5|PTPRF_MOUSE	A2A8L5	Receptor-type tyrosine-protein phosphatase F	Ptprf	0.555341	0.0967146	0.352917
sp|A2A8U2|TM201_MOUSE	A2A8U2	Transmembrane protein 201	Tmem201	0.18872	0.639593	0.841656
sp|A2A8Z1|OSBL9_MOUSE	A2A8Z1	Oxysterol-binding protein-related protein 9	Osbpl9	-0.190336	0.553773	0.790029
sp|A2AAY5|SPD2B_MOUSE	A2AAY5	SH3 and PX domain-containing protein 2B	Sh3pxd2b	-0.615309	0.00467228	0.0880422
sp|A2ADY9|DDI2_MOUSE	A2ADY9	Protein DDI1 homolog 2	Ddi2	-0.900642	0.0516145	0.258219
sp|A2AG50|MA7D2_MOUSE	A2AG50	MAP7 domain-containing protein 2	Map7d2	0.42584	0.0400188	0.224428
sp|A2AGT5|CKAP5_MOUSE	A2AGT5	Cytoskeleton-associated protein 5	Ckap5	-0.0416122	0.661619	0.85026
sp|A2AHC3|CAMP1_MOUSE	A2AHC3	Calmodulin-regulated spectrin-associated protein 1	Camsap1	-0.0325833	0.898332	0.958534
sp|A2AI08|TPRN_MOUSE	A2AI08	Taperin	Tprn	-0.283097	0.114224	0.381307
sp|A2AJI0|MA7D1_MOUSE	A2AJI0	MAP7 domain-containing protein 1	Map7d1	-0.322975	0.0076216	0.106755
sp|A2ALS5|RPGP1_MOUSE	A2ALS5	Rap1 GTPase-activating protein 1	Rap1gap	-0.169893	0.070692	0.302351
sp|A2AQ25|SKT_MOUSE	A2AQ25	Sickle tail protein	Skt	0.137209	0.418959	0.704464
sp|A2AR02|PPIG_MOUSE	A2AR02	Peptidyl-prolyl cis-trans isomerase G	Ppig	0.421977	0.0973962	0.354453
sp|A2ASQ1|AGRIN_MOUSE	A2ASQ1	Agrin	Agrn	-0.345715	0.0274076	0.1846
sp|A2ASZ8|SCMC2_MOUSE	A2ASZ8	Calcium-binding mitochondrial carrier protein SCaMC-2	Slc25a25	-0.0811879	0.67066	0.855484
sp|A2AWA9|RBGP1_MOUSE	A2AWA9	Rab GTPase-activating protein 1	Rabgap1	-0.0968713	0.474282	0.740196
sp|A2BDX3|MOCS3_MOUSE	A2BDX3	Adenylyltransferase and sulfurtransferase MOCS3	Mocs3	-0.0789474	0.754868	0.896516
sp|A2CG49|KALRN_MOUSE	A2CG49	Kalirin	Kalrn	0.470474	0.199764	0.498993
sp|A2RSJ4|UH1BL_MOUSE	A2RSJ4	UHRF1-binding protein 1-like	Uhrf1bp1l	-0.419686	0.129271	0.404382
sp|A2RT62|FXL16_MOUSE	A2RT62	F-box/LRR-repeat protein 16	Fbxl16	-0.960329	0.0377725	0.217459
sp|A6H5Z3|EXC6B_MOUSE	A6H5Z3	Exocyst complex component 6B	Exoc6b	0.479791	0.17416	0.466063
sp|A6X919|D19L1_MOUSE	A6X919	Probable C-mannosyltransferase DPY19L1	Dpy19l1	-0.986005	0.0144093	0.142694
sp|B0F2B4|NLGN4_MOUSE	B0F2B4	Neuroligin 4-like	Nlgn4l	0.120874	0.665461	0.851733
sp|B0V2N1|PTPRS_MOUSE	B0V2N1	Receptor-type tyrosine-protein phosphatase S	Ptprs	0.0770892	0.497767	0.756205
sp|B1AVZ0|UPP_MOUSE	B1AVZ0	Uracil phosphoribosyltransferase homolog	Uprt	-0.0821441	0.794374	0.915169
sp|B1AXH1|NHSL2_MOUSE	B1AXH1	NHS-like protein 2	Nhsl2	0.238615	0.74597	0.889541
sp|B1AZP2|DLGP4_MOUSE	B1AZP2	Disks large-associated protein 4	Dlgap4	-0.121933	0.723574	0.877764
sp|B2RUJ5|APBA1_MOUSE	B2RUJ5	Amyloid-beta A4 precursor protein-binding family A member 1	Apba1	0.285601	0.0581297	0.272654
sp|B2RXC1|TPC11_MOUSE	B2RXC1	Trafficking protein particle complex subunit 11	Trappc11	-0.162747	0.502181	0.759717
sp|B2RXS4|PLXB2_MOUSE	B2RXS4	Plexin-B2	Plxnb2	0.547328	0.023322	0.172524
sp|B2RY56|RBM25_MOUSE	B2RY56	RNA-binding protein 25	Rbm25	-0.0595679	0.761878	0.89986
sp|B9EHT4|CLIP3_MOUSE	B9EHT4	CAP-Gly domain-containing linker protein 3	Clip3	0.25264	0.513779	0.76569
sp|B9EJ80|PDZD8_MOUSE	B9EJ80	PDZ domain-containing protein 8	Pdzd8	-0.0800311	0.673278	0.85732
sp|B9EJA2|CTTB2_MOUSE	B9EJA2	Cortactin-binding protein 2	Cttnbp2	-0.210988	0.842304	0.935995
sp|B9EKR1|PTPRZ_MOUSE	B9EKR1	Receptor-type tyrosine-protein phosphatase zeta	Ptprz1	0.746959	8.44261e-05	0.0102966
sp|C0HKD8|MFA1A_MOUSE	C0HKD8	Microfibrillar-associated protein 1A	Mfap1a	-0.602364	0.263443	0.565154
sp|D3YVE8|S35G2_MOUSE	D3YVE8	Solute carrier family 35 member G2	Slc35g2	-0.217021	0.656844	0.848857
sp|D3YVF0|AKAP5_MOUSE	D3YVF0	A-kinase anchor protein 5	Akap5	0.216397	0.135223	0.415348
sp|D3YZP9|CCDC6_MOUSE	D3YZP9	Coiled-coil domain-containing protein 6	Ccdc6	0.265367	0.142772	0.423229
sp|D3YZU1|SHAN1_MOUSE	D3YZU1	SH3 and multiple ankyrin repeat domains protein 1	Shank1	0.287314	0.346557	0.642351
sp|D3Z7P3|GLSK_MOUSE	D3Z7P3	Glutaminase kidney isoform, mitochondrial	Gls	0.0572349	0.698168	0.868111
sp|E9PUL5|PRRT2_MOUSE	E9PUL5	Proline-rich transmembrane protein 2	Prrt2	0.733451	0.467876	0.736111
sp|E9PV24|FIBA_MOUSE	E9PV24	Fibrinogen alpha chain	Fga	-1.63554	0.00240895	0.0625405
sp|E9PZ19|TUTLB_MOUSE	E9PZ19	Protein turtle homolog B	Igsf9b	-0.687518	0.644454	0.842107
sp|E9Q3L2|PI4KA_MOUSE	E9Q3L2	Phosphatidylinositol 4-kinase alpha	Pi4ka	-1.02164	0.0662276	0.293055
sp|E9Q401|RYR2_MOUSE	E9Q401	Ryanodine receptor 2	Ryr2	0.597181	0.0138648	0.14023
sp|E9Q4P1|WDFY1_MOUSE	E9Q4P1	WD repeat and FYVE domain-containing protein 1	Wdfy1	0.397593	0.141425	0.422069
sp|E9Q5C9|NOLC1_MOUSE	E9Q5C9	Nucleolar and coiled-body phosphoprotein 1	Nolc1	-0.424194	0.299548	0.601457
sp|E9Q5K9|YTDC1_MOUSE	E9Q5K9	YTH domain-containing protein 1	Ythdc1	-0.462994	0.182411	0.476913
sp|E9Q6C8|XKR6_MOUSE	E9Q6C8	XK-related protein 6	Xkr6	0.416771	0.120943	0.390892
sp|E9Q735|UBE4A_MOUSE	E9Q735	Ubiquitin conjugation factor E4 A	Ube4a	-0.0139189	0.93152	0.973376
sp|E9Q7G0|NUMA1_MOUSE	E9Q7G0	Nuclear mitotic apparatus protein 1	Numa1	-0.535369	0.0683644	0.297706
sp|E9Q7T7|CHADL_MOUSE	E9Q7T7	Chondroadherin-like protein	Chadl	-1.16239	0.00105436	0.0394273
sp|E9Q7X7|NRX2A_MOUSE	E9Q7X7	Neurexin-2	Nrxn2	0.344704	0.0272076	0.184216
sp|E9Q8I9|FRY_MOUSE	E9Q8I9	Protein furry homolog	Fry	-0.320206	0.260864	0.56288
sp|E9QAT4|SC16A_MOUSE	E9QAT4	Protein transport protein Sec16A	Sec16a	-1.16401	0.225198	0.528056
sp|F6SEU4|SYGP1_MOUSE	F6SEU4	Ras/Rap GTPase-activating protein SynGAP	Syngap1	-0.50993	0.187391	0.482811
sp|F6ZDS4|TPR_MOUSE	F6ZDS4	Nucleoprotein TPR	Tpr	-0.0151129	0.923334	0.969477
sp|F8VPU2|FARP1_MOUSE	F8VPU2	FERM, ARHGEF and pleckstrin domain-containing protein 1	Farp1	0.597112	0.000982446	0.0377778
sp|G3X9K3|BIG1_MOUSE	G3X9K3	Brefeldin A-inhibited guanine nucleotide-exchange protein 1	Arfgef1	-0.143502	0.451047	0.723829
sp|G3XA57|RFIP2_MOUSE	G3XA57	Rab11 family-interacting protein 2	Rab11fip2	-0.165601	0.517574	0.767139
sp|G5E829|AT2B1_MOUSE	G5E829	Plasma membrane calcium-transporting ATPase 1	Atp2b1	0.249112	0.0182321	0.154487
sp|G5E870|TRIPC_MOUSE	G5E870	E3 ubiquitin-protein ligase TRIP12	Trip12	-0.450885	0.0682018	0.297706
sp|G5E8K5|ANK3_MOUSE	G5E8K5	Ankyrin-3	Ank3	-0.183189	0.0486283	0.250941
sp|O08529|CAN2_MOUSE	O08529	Calpain-2 catalytic subunit	Capn2	0.15525	0.155485	0.43889
sp|O08532|CA2D1_MOUSE	O08532	Voltage-dependent calcium channel subunit alpha-2/delta-1	Cacna2d1	0.464143	0.00212758	0.0587733
sp|O08539|BIN1_MOUSE	O08539	Myc box-dependent-interacting protein 1	Bin1	-0.168173	0.0828259	0.32713
sp|O08547|SC22B_MOUSE	O08547	Vesicle-trafficking protein SEC22b	Sec22b	0.282392	0.318353	0.618252
sp|O08553|DPYL2_MOUSE	O08553	Dihydropyrimidinase-related protein 2	Dpysl2	0.295818	0.0184842	0.154728
sp|O08576|RUN3A_MOUSE	O08576	RUN domain-containing protein 3A	Rundc3a	-0.0767875	0.549105	0.786451
sp|O08579|EMD_MOUSE	O08579	Emerin	Emd	-0.0207467	0.935488	0.974379
sp|O08582|GTPB1_MOUSE	O08582	GTP-binding protein 1	Gtpbp1	-0.0116745	0.939735	0.977631
sp|O08585|CLCA_MOUSE	O08585	Clathrin light chain A	Clta	0.312113	0.0263833	0.18196
sp|O08586|PTEN_MOUSE	O08586	Phosphatidylinositol 3,4,5-trisphosphate 3-phosphatase and dual-specificity protein phosphatase PTEN	Pten	-0.0442713	0.875018	0.951962
sp|O08599|STXB1_MOUSE	O08599	Syntaxin-binding protein 1	Stxbp1	0.109073	0.258281	0.559678
sp|O08600|NUCG_MOUSE	O08600	Endonuclease G, mitochondrial	Endog	-0.0706153	0.793442	0.914613
sp|O08663|MAP2_MOUSE	O08663	Methionine aminopeptidase 2	Metap2	-0.303586	0.0166128	0.151126
sp|O08677|KNG1_MOUSE	O08677	Kininogen-1	Kng1	0.668894	0.0216542	0.169085
sp|O08688|CAN5_MOUSE	O08688	Calpain-5	Capn5	-0.302454	0.00731133	0.106432
sp|O08709|PRDX6_MOUSE	O08709	Peroxiredoxin-6	Prdx6	0.342803	0.00216805	0.0593086
sp|O08715|AKAP1_MOUSE	O08715	A-kinase anchor protein 1, mitochondrial	Akap1	0.681418	0.260697	0.56288
sp|O08749|DLDH_MOUSE	O08749	Dihydrolipoyl dehydrogenase, mitochondrial	Dld	-0.113108	0.371837	0.664604
sp|O08756|HCD2_MOUSE	O08756	3-hydroxyacyl-CoA dehydrogenase type-2	Hsd17b10	0.0226865	0.784041	0.90991
sp|O08759|UBE3A_MOUSE	O08759	Ubiquitin-protein ligase E3A	Ube3a	0.0238884	0.794068	0.915075
sp|O08784|TCOF_MOUSE	O08784	Treacle protein	Tcof1	0.133757	0.783993	0.90991
sp|O08788|DCTN1_MOUSE	O08788	Dynactin subunit 1	Dctn1	0.147919	0.065516	0.291532
sp|O08795|GLU2B_MOUSE	O08795	Glucosidase 2 subunit beta	Prkcsh	-0.144885	0.354545	0.648329
sp|O08807|PRDX4_MOUSE	O08807	Peroxiredoxin-4	Prdx4	-0.088601	0.454377	0.726005
sp|O08808|DIAP1_MOUSE	O08808	Protein diaphanous homolog 1	Diaph1	0.839303	0.416727	0.702541
sp|O08810|U5S1_MOUSE	O08810	116 kDa U5 small nuclear ribonucleoprotein component	Eftud2	0.158543	0.210292	0.512957
sp|O08842|GFRA2_MOUSE	O08842	GDNF family receptor alpha-2	Gfra2	0.423087	0.0843824	0.329447
sp|O08914|FAAH1_MOUSE	O08914	Fatty-acid amide hydrolase 1	Faah	-0.895794	0.0950305	0.350221
sp|O08915|AIP_MOUSE	O08915	AH receptor-interacting protein	Aip	0.345177	0.0399536	0.224428
sp|O08917|FLOT1_MOUSE	O08917	Flotillin-1	Flot1	0.143251	0.225564	0.528056
sp|O08919|NUMBL_MOUSE	O08919	Numb-like protein	Numbl	0.15353	0.378334	0.672228
sp|O08989|RASM_MOUSE	O08989	Ras-related protein M-Ras	Mras	-0.377715	0.0195435	0.159638
sp|O09005|DEGS1_MOUSE	O09005	Sphingolipid delta(4)-desaturase DES1	Degs1	-0.699053	0.0198201	0.159983
sp|O09012|PEX5_MOUSE	O09012	Peroxisomal targeting signal 1 receptor	Pex5	0.74732	0.186515	0.482478
sp|O09061|PSB1_MOUSE	O09061	Proteasome subunit beta type-1	Psmb1	0.158869	0.0853923	0.33054
sp|O09111|NDUBB_MOUSE	O09111	NADH dehydrogenase [ubiquinone] 1 beta subcomplex subunit 11, mitochondrial	Ndufb11	0.039099	0.798512	0.918501
sp|O09114|PTGDS_MOUSE	O09114	Prostaglandin-H2 D-isomerase	Ptgds	1.14148	0.00665579	0.102374
sp|O09117|SYPL1_MOUSE	O09117	Synaptophysin-like protein 1	Sypl1	-0.379065	0.147983	0.431459
sp|O09159|MA2B1_MOUSE	O09159	Lysosomal alpha-mannosidase	Man2b1	0.229071	0.510216	0.763731
sp|O09167|RL21_MOUSE	O09167	60S ribosomal protein L21	Rpl21	-0.0334767	0.828637	0.93276
sp|O09172|GSH0_MOUSE	O09172	Glutamate--cysteine ligase regulatory subunit	Gclm	-0.253752	0.014697	0.143313
sp|O35075|VP26C_MOUSE	O35075	Vacuolar protein sorting-associated protein 26C	Vps26c	-0.122558	0.725443	0.878129
sp|O35083|PLCA_MOUSE	O35083	1-acyl-sn-glycerol-3-phosphate acyltransferase alpha	Agpat1	0.202864	0.113284	0.380037
sp|O35114|SCRB2_MOUSE	O35114	Lysosome membrane protein 2	Scarb2	0.309606	0.0170683	0.151629
sp|O35129|PHB2_MOUSE	O35129	Prohibitin-2	Phb2	0.0127059	0.864667	0.946144
sp|O35136|NCAM2_MOUSE	O35136	Neural cell adhesion molecule 2	Ncam2	0.307543	0.00226833	0.0604294
sp|O35143|ATIF1_MOUSE	O35143	ATPase inhibitor, mitochondrial	Atp5if1	0.662171	0.414221	0.699695
sp|O35215|DOPD_MOUSE	O35215	D-dopachrome decarboxylase	Ddt	0.266321	0.0587601	0.274349
sp|O35226|PSMD4_MOUSE	O35226	26S proteasome non-ATPase regulatory subunit 4	Psmd4	0.0335729	0.837634	0.935633
sp|O35239|PTN9_MOUSE	O35239	Tyrosine-protein phosphatase non-receptor type 9	Ptpn9	0.410054	0.0472234	0.246456
sp|O35250|EXOC7_MOUSE	O35250	Exocyst complex component 7	Exoc7	0.242983	0.146881	0.429211
sp|O35286|DHX15_MOUSE	O35286	ATP-dependent RNA helicase DHX15	Dhx15	0.158493	0.422775	0.708273
sp|O35295|PURB_MOUSE	O35295	Transcriptional activator protein Pur-beta	Purb	-0.185571	0.158569	0.444823
sp|O35326|SRSF5_MOUSE	O35326	Serine/arginine-rich splicing factor 5	Srsf5	0.114852	0.373677	0.665985
sp|O35343|IMA3_MOUSE	O35343	Importin subunit alpha-3	Kpna4	-0.296363	0.44666	0.720169
sp|O35344|IMA4_MOUSE	O35344	Importin subunit alpha-4	Kpna3	-0.081166	0.329695	0.629732
sp|O35345|IMA7_MOUSE	O35345	Importin subunit alpha-7	Kpna6	-0.332806	0.0217565	0.169236
sp|O35350|CAN1_MOUSE	O35350	Calpain-1 catalytic subunit	Capn1	-0.695195	0.0539173	0.262879
sp|O35382|EXOC4_MOUSE	O35382	Exocyst complex component 4	Exoc4	0.175826	0.0762282	0.315118
sp|O35386|PAHX_MOUSE	O35386	Phytanoyl-CoA dioxygenase, peroxisomal	Phyh	4.77225	1.06488e-08	2.17022e-05
sp|O35393|EFNB3_MOUSE	O35393	Ephrin-B3	Efnb3	0.453847	0.0402485	0.225038
sp|O35405|PLD3_MOUSE	O35405	5'-3' exonuclease PLD3	Pld3	0.324705	0.0220626	0.169674
sp|O35409|FOLH1_MOUSE	O35409	Glutamate carboxypeptidase 2	Folh1	0.0761432	0.905337	0.961702
sp|O35454|CLCN6_MOUSE	O35454	H(+)/Cl(-) exchange transporter 6	Clcn6	-0.158426	0.367839	0.659907
sp|O35459|ECH1_MOUSE	O35459	Delta(3,5)-Delta(2,4)-dienoyl-CoA isomerase, mitochondrial	Ech1	-0.121127	0.768574	0.903319
sp|O35465|FKBP8_MOUSE	O35465	Peptidyl-prolyl cis-trans isomerase FKBP8	Fkbp8	-0.269633	0.0197751	0.159983
sp|O35544|EAA4_MOUSE	O35544	Excitatory amino acid transporter 4	Slc1a6	-0.412038	0.285169	0.585802
sp|O35551|RABE1_MOUSE	O35551	Rab GTPase-binding effector protein 1	Rabep1	0.17686	0.515785	0.766507
sp|O35593|PSDE_MOUSE	O35593	26S proteasome non-ATPase regulatory subunit 14	Psmd14	0.231111	0.231684	0.53459
sp|O35598|ADA10_MOUSE	O35598	Disintegrin and metalloproteinase domain-containing protein 10	Adam10	-1.05126	0.000829168	0.0348421
sp|O35609|SCAM3_MOUSE	O35609	Secretory carrier-associated membrane protein 3	Scamp3	-0.0381833	0.820554	0.930249
sp|O35621|PMM1_MOUSE	O35621	Phosphomannomutase 1	Pmm1	-0.104851	0.486931	0.750088
sp|O35633|VIAAT_MOUSE	O35633	Vesicular inhibitory amino acid transporter	Slc32a1	0.261675	0.213448	0.51609
sp|O35639|ANXA3_MOUSE	O35639	Annexin A3	Anxa3	0.0712767	0.802076	0.92013
sp|O35643|AP1B1_MOUSE	O35643	AP-1 complex subunit beta-1	Ap1b1	-0.0217173	0.846594	0.937949
sp|O35658|C1QBP_MOUSE	O35658	Complement component 1 Q subcomponent-binding protein, mitochondrial	C1qbp	-0.0220386	0.838471	0.935633
sp|O35678|MGLL_MOUSE	O35678	Monoglyceride lipase	Mgll	-0.177748	0.202369	0.501605
sp|O35684|NEUS_MOUSE	O35684	Neuroserpin	Serpini1	0.743729	0.00835874	0.110364
sp|O35685|NUDC_MOUSE	O35685	Nuclear migration protein nudC	Nudc	0.0172327	0.896941	0.957559
sp|O35691|PININ_MOUSE	O35691	Pinin	Pnn	0.229305	0.509762	0.763613
sp|O35737|HNRH1_MOUSE	O35737	Heterogeneous nuclear ribonucleoprotein H	Hnrnph1	0.104346	0.379161	0.672231
sp|O35841|API5_MOUSE	O35841	Apoptosis inhibitor 5	Api5	-0.184508	0.174439	0.466197
sp|O35855|BCAT2_MOUSE	O35855	Branched-chain-amino-acid aminotransferase, mitochondrial	Bcat2	-0.187547	0.259753	0.562269
sp|O35857|TIM44_MOUSE	O35857	Mitochondrial import inner membrane translocase subunit TIM44	Timm44	-0.0437586	0.682186	0.861023
sp|O35864|CSN5_MOUSE	O35864	COP9 signalosome complex subunit 5	Cops5	0.173758	0.0966413	0.352917
sp|O35874|SATT_MOUSE	O35874	Neutral amino acid transporter A	Slc1a4	0.193367	0.422181	0.708273
sp|O35887|CALU_MOUSE	O35887	Calumenin	Calu	-0.271729	0.0357558	0.213427
sp|O35900|LSM2_MOUSE	O35900	U6 snRNA-associated Sm-like protein LSm2	Lsm2	-0.174399	0.412106	0.697858
sp|O35927|CTND2_MOUSE	O35927	Catenin delta-2	Ctnnd2	0.263847	0.176491	0.469377
sp|O35954|PITM1_MOUSE	O35954	Membrane-associated phosphatidylinositol transfer protein 1	Pitpnm1	0.179351	0.253467	0.554438
sp|O35969|GAMT_MOUSE	O35969	Guanidinoacetate N-methyltransferase	Gamt	-1.31488	0.0158982	0.149656
sp|O35972|RM23_MOUSE	O35972	39S ribosomal protein L23, mitochondrial	Mrpl23	-0.639723	0.464741	0.734303
sp|O54724|CAVN1_MOUSE	O54724	Caveolae-associated protein 1	Cavin1	-0.0476936	0.926099	0.97063
sp|O54734|OST48_MOUSE	O54734	Dolichyl-diphosphooligosaccharide--protein glycosyltransferase 48 kDa subunit	Ddost	0.0104596	0.923074	0.969477
sp|O54774|AP3D1_MOUSE	O54774	AP-3 complex subunit delta-1	Ap3d1	-0.020115	0.818764	0.929088
sp|O54781|SRPK2_MOUSE	O54781	SRSF protein kinase 2	Srpk2	0.0350165	0.84129	0.935633
sp|O54829|RGS7_MOUSE	O54829	Regulator of G-protein signaling 7	Rgs7	0.151482	0.0780823	0.319221
sp|O54865|GCYB1_MOUSE	O54865	Guanylate cyclase soluble subunit beta-1	Gucy1b1	-0.119031	0.597679	0.813852
sp|O54879|HMGB3_MOUSE	O54879	High mobility group protein B3	Hmgb3	0.752554	0.0569675	0.269686
sp|O54901|OX2G_MOUSE	O54901	OX-2 membrane glycoprotein	Cd200	0.374668	0.00758644	0.106755
sp|O54916|REPS1_MOUSE	O54916	RalBP1-associated Eps domain-containing protein 1	Reps1	0.118386	0.812939	0.926088
sp|O54931|AKAP2_MOUSE	O54931	A-kinase anchor protein 2	Akap2	-0.412297	0.098007	0.355987
sp|O54941|SMCE1_MOUSE	O54941	SWI/SNF-related matrix-associated actin-dependent regulator of chromatin subfamily E member 1	Smarce1	-0.800004	0.154689	0.438857
sp|O54983|CRYM_MOUSE	O54983	Ketimine reductase mu-crystallin	Crym	0.172849	0.490426	0.751494
sp|O54984|GET3_MOUSE	O54984	ATPase GET3	Get3	-0.0568061	0.6595	0.849837
sp|O54988|SLK_MOUSE	O54988	STE20-like serine/threonine-protein kinase	Slk	-0.260237	0.0942028	0.349768
sp|O54991|CNTP1_MOUSE	O54991	Contactin-associated protein 1	Cntnap1	-0.155279	0.343464	0.641008
sp|O55013|TPPC3_MOUSE	O55013	Trafficking protein particle complex subunit 3	Trappc3	0.287607	0.411962	0.697858
sp|O55017|CAC1B_MOUSE	O55017	Voltage-dependent N-type calcium channel subunit alpha-1B	Cacna1b	0.105586	0.760503	0.899017
sp|O55022|PGRC1_MOUSE	O55022	Membrane-associated progesterone receptor component 1	Pgrmc1	0.176008	0.246476	0.546593
sp|O55023|IMPA1_MOUSE	O55023	Inositol monophosphatase 1	Impa1	0.0846095	0.438678	0.717117
sp|O55026|ENTP2_MOUSE	O55026	Ectonucleoside triphosphate diphosphohydrolase 2	Entpd2	-0.4506	0.0449081	0.239275
sp|O55042|SYUA_MOUSE	O55042	Alpha-synuclein	Snca	0.274127	0.0360769	0.214661
sp|O55091|IMPCT_MOUSE	O55091	Protein IMPACT	Impact	0.426575	0.0135504	0.139413
sp|O55100|SNG1_MOUSE	O55100	Synaptogyrin-1	Syngr1	0.103595	0.319147	0.618252
sp|O55106|STRN_MOUSE	O55106	Striatin	Strn	-0.259548	0.20091	0.500204
sp|O55125|NIPS1_MOUSE	O55125	Protein NipSnap homolog 1	Nipsnap1	0.327915	0.0063343	0.101648
sp|O55126|NIPS2_MOUSE	O55126	Protein NipSnap homolog 2	Nipsnap2	-0.0666134	0.656421	0.84858
sp|O55135|IF6_MOUSE	O55135	Eukaryotic translation initiation factor 6	Eif6	0.145008	0.593152	0.812123
sp|O55176|PJA1_MOUSE	O55176	E3 ubiquitin-protein ligase Praja-1	Pja1	0.0517577	0.780799	0.908717
sp|O55201|SPT5H_MOUSE	O55201	Transcription elongation factor SPT5	Supt5h	-0.237266	0.604071	0.817467
sp|O55222|ILK_MOUSE	O55222	Integrin-linked protein kinase	Ilk	0.271803	0.208736	0.510995
sp|O55234|PSB5_MOUSE	O55234	Proteasome subunit beta type-5	Psmb5	0.022822	0.832894	0.933684
sp|O55242|SGMR1_MOUSE	O55242	Sigma non-opioid intracellular receptor 1	Sigmar1	-0.823948	0.00711165	0.104646
sp|O70133|DHX9_MOUSE	O70133	ATP-dependent RNA helicase A	Dhx9	-0.0293598	0.798658	0.918501
sp|O70152|DPM1_MOUSE	O70152	Dolichol-phosphate mannosyltransferase subunit 1	Dpm1	-0.106707	0.451024	0.723829
sp|O70166|STMN3_MOUSE	O70166	Stathmin-3	Stmn3	0.711681	3.11292e-05	0.00551663
sp|O70172|PI42A_MOUSE	O70172	Phosphatidylinositol 5-phosphate 4-kinase type-2 alpha	Pip4k2a	-0.464603	0.359018	0.651539
sp|O70194|EIF3D_MOUSE	O70194	Eukaryotic translation initiation factor 3 subunit D	Eif3d	0.0522116	0.591871	0.810913
sp|O70251|EF1B_MOUSE	O70251	Elongation factor 1-beta	Eef1b	0.0603457	0.510662	0.763838
sp|O70252|HMOX2_MOUSE	O70252	Heme oxygenase 2	Hmox2	0.0430155	0.700456	0.868592
sp|O70274|TP4A2_MOUSE	O70274	Protein tyrosine phosphatase type IVA 2	Ptp4a2	0.27816	0.043577	0.235883
sp|O70293|GRK6_MOUSE	O70293	G protein-coupled receptor kinase 6	Grk6	1.14622	0.34535	0.642351
sp|O70305|ATX2_MOUSE	O70305	Ataxin-2	Atxn2	0.000191711	0.998581	0.999316
sp|O70310|NMT1_MOUSE	O70310	Glycylpeptide N-tetradecanoyltransferase 1	Nmt1	-0.0139065	0.900066	0.959411
sp|O70318|E41L2_MOUSE	O70318	Band 4.1-like protein 2	Epb41l2	-0.399995	0.391643	0.683736
sp|O70325|GPX4_MOUSE	O70325	Phospholipid hydroperoxide glutathione peroxidase	Gpx4	-0.0845315	0.484777	0.74931
sp|O70378|EMC8_MOUSE	O70378	ER membrane protein complex subunit 8	Emc8	0.183036	0.128332	0.403614
sp|O70435|PSA3_MOUSE	O70435	Proteasome subunit alpha type-3	Psma3	0.133269	0.0966387	0.352917
sp|O70439|STX7_MOUSE	O70439	Syntaxin-7	Stx7	0.297096	0.056239	0.268419
sp|O70480|VAMP4_MOUSE	O70480	Vesicle-associated membrane protein 4	Vamp4	-0.612637	0.0735768	0.307453
sp|O70481|UBR1_MOUSE	O70481	E3 ubiquitin-protein ligase UBR1	Ubr1	0.0509663	0.896134	0.957559
sp|O70492|SNX3_MOUSE	O70492	Sorting nexin-3	Snx3	0.283704	0.0135788	0.139413
sp|O70493|SNX12_MOUSE	O70493	Sorting nexin-12	Snx12	0.254029	0.0363679	0.214886
sp|O70503|DHB12_MOUSE	O70503	Very-long-chain 3-oxoacyl-CoA reductase	Hsd17b12	-0.0810009	0.498129	0.756361
sp|O70572|NSMA_MOUSE	O70572	Sphingomyelin phosphodiesterase 2	Smpd2	-0.0702675	0.801676	0.919941
sp|O70589|CSKP_MOUSE	O70589	Peripheral plasma membrane protein CASK	Cask	0.258811	0.0190597	0.157262
sp|O70591|PFD2_MOUSE	O70591	Prefoldin subunit 2	Pfdn2	0.396557	0.0079756	0.108489
sp|O88196|TTC3_MOUSE	O88196	E3 ubiquitin-protein ligase TTC3	Ttc3	0.771409	0.00235355	0.0618907
sp|O88271|CFDP1_MOUSE	O88271	Craniofacial development protein 1	Cfdp1	-0.655855	0.00213407	0.0587733
sp|O88291|ZN326_MOUSE	O88291	DBIRD complex subunit ZNF326	Znf326	0.186144	0.433939	0.713306
sp|O88307|SORL_MOUSE	O88307	Sortilin-related receptor	Sorl1	-1.11796	0.000234103	0.0180038
sp|O88322|NID2_MOUSE	O88322	Nidogen-2	Nid2	-0.406127	0.357504	0.650301
sp|O88342|WDR1_MOUSE	O88342	WD repeat-containing protein 1	Wdr1	0.0675647	0.446192	0.720087
sp|O88343|S4A4_MOUSE	O88343	Electrogenic sodium bicarbonate cotransporter 1	Slc4a4	0.23605	0.0166795	0.151126
sp|O88384|VTI1B_MOUSE	O88384	Vesicle transport through interaction with t-SNAREs homolog 1B	Vti1b	0.0401158	0.86264	0.945957
sp|O88398|AVIL_MOUSE	O88398	Advillin	Avil	-0.270747	0.574143	0.800007
sp|O88441|MTX2_MOUSE	O88441	Metaxin-2	Mtx2	0.44024	0.364073	0.655459
sp|O88447|KLC1_MOUSE	O88447	Kinesin light chain 1	Klc1	-0.278716	0.112826	0.379436
sp|O88448|KLC2_MOUSE	O88448	Kinesin light chain 2	Klc2	-0.0590727	0.555343	0.791185
sp|O88455|DHCR7_MOUSE	O88455	7-dehydrocholesterol reductase	Dhcr7	-0.104865	0.67732	0.858618
sp|O88456|CPNS1_MOUSE	O88456	Calpain small subunit 1	Capns1	-0.0277909	0.844317	0.936654
sp|O88485|DC1I1_MOUSE	O88485	Cytoplasmic dynein 1 intermediate chain 1	Dync1i1	0.0206185	0.854164	0.941549
sp|O88487|DC1I2_MOUSE	O88487	Cytoplasmic dynein 1 intermediate chain 2	Dync1i2	-0.0811198	0.625603	0.833319
sp|O88507|CNTFR_MOUSE	O88507	Ciliary neurotrophic factor receptor subunit alpha	Cntfr	-0.246357	0.327588	0.627467
sp|O88531|PPT1_MOUSE	O88531	Palmitoyl-protein thioesterase 1	Ppt1	0.0558264	0.710574	0.872429
sp|O88532|ZFR_MOUSE	O88532	Zinc finger RNA-binding protein	Zfr	-0.39599	0.0220474	0.169674
sp|O88533|DDC_MOUSE	O88533	Aromatic-L-amino-acid decarboxylase	Ddc	-0.285099	0.2763	0.575571
sp|O88543|CSN3_MOUSE	O88543	COP9 signalosome complex subunit 3	Cops3	0.32507	0.0702569	0.301439
sp|O88544|CSN4_MOUSE	O88544	COP9 signalosome complex subunit 4	Cops4	0.635359	0.0209202	0.165253
sp|O88545|CSN6_MOUSE	O88545	COP9 signalosome complex subunit 6	Cops6	0.383118	0.110491	0.374677
sp|O88569|ROA2_MOUSE	O88569	Heterogeneous nuclear ribonucleoproteins A2/B1	Hnrnpa2b1	-0.0967367	0.422578	0.708273
sp|O88602|CCG2_MOUSE	O88602	Voltage-dependent calcium channel gamma-2 subunit	Cacng2	-1.47929	0.00221312	0.0546656
sp|O88643|PAK1_MOUSE	O88643	Serine/threonine-protein kinase PAK 1	Pak1	0.0768601	0.401626	0.691604
sp|O88685|PRS6A_MOUSE	O88685	26S proteasome regulatory subunit 6A	Psmc3	0.124115	0.220002	0.522697
sp|O88696|CLPP_MOUSE	O88696	ATP-dependent Clp protease proteolytic subunit, mitochondrial	Clpp	0.401166	0.0508391	0.257211
sp|O88712|CTBP1_MOUSE	O88712	C-terminal-binding protein 1	Ctbp1	0.199468	0.137707	0.418945
sp|O88736|DHB7_MOUSE	O88736	3-keto-steroid reductase/17-beta-hydroxysteroid dehydrogenase 7	Hsd17b7	-0.408035	0.0690373	0.299086
sp|O88737|BSN_MOUSE	O88737	Protein bassoon	Bsn	0.058069	0.767638	0.902478
sp|O88738|BIRC6_MOUSE	O88738	Baculoviral IAP repeat-containing protein 6	Birc6	-0.452918	0.0268878	0.184193
sp|O88741|GDAP1_MOUSE	O88741	Ganglioside-induced differentiation-associated protein 1	Gdap1	0.103204	0.308837	0.609879
sp|O88809|DCX_MOUSE	O88809	Neuronal migration protein doublecortin	Dcx	0.543049	0.0272589	0.184257
sp|O88844|IDHC_MOUSE	O88844	Isocitrate dehydrogenase [NADP] cytoplasmic	Idh1	0.319031	0.00431434	0.0866269
sp|O88848|ARL6_MOUSE	O88848	ADP-ribosylation factor-like protein 6	Arl6	-0.0610927	0.63986	0.841656
sp|O88851|RBBP9_MOUSE	O88851	Putative hydrolase RBBP9	Rbbp9	0.578305	0.0445144	0.238363
sp|O88910|MPP3_MOUSE	O88910	MAGUK p55 subfamily member 3	Mpp3	0.349669	0.320128	0.618701
sp|O88935|SYN1_MOUSE	O88935	Synapsin-1	Syn1	0.0855061	0.352535	0.646976
sp|O88952|LIN7C_MOUSE	O88952	Protein lin-7 homolog C	Lin7c	0.250256	0.0384968	0.220476
sp|O88958|GNPI1_MOUSE	O88958	Glucosamine-6-phosphate isomerase 1	Gnpda1	-0.77089	0.0271736	0.184216
sp|O88967|YMEL1_MOUSE	O88967	ATP-dependent zinc metalloprotease YME1L1	Yme1l1	-0.335109	0.227859	0.531324
sp|O88983|STX8_MOUSE	O88983	Syntaxin-8	Stx8	-0.555299	0.1458	0.428075
sp|O88998|NOE1_MOUSE	O88998	Noelin	Olfm1	0.214547	0.332747	0.632887
sp|O89001|CBPD_MOUSE	O89001	Carboxypeptidase D	Cpd	-0.199406	0.341183	0.640008
sp|O89017|LGMN_MOUSE	O89017	Legumain	Lgmn	0.54044	0.12018	0.389905
sp|O89023|TPP1_MOUSE	O89023	Tripeptidyl-peptidase 1	Tpp1	-0.134026	0.41371	0.699139
sp|O89026|ROBO1_MOUSE	O89026	Roundabout homolog 1	Robo1	0.821789	0.00144033	0.048519
sp|O89051|ITM2B_MOUSE	O89051	Integral membrane protein 2B	Itm2b	-0.0742782	0.715716	0.874704
sp|O89053|COR1A_MOUSE	O89053	Coronin-1A	Coro1a	0.37815	0.0253043	0.178905
sp|O89086|RBM3_MOUSE	O89086	RNA-binding protein 3	Rbm3	0.826122	0.000143866	0.0137772
sp|O89112|LANC1_MOUSE	O89112	Glutathione S-transferase LANCL1	Lancl1	0.0228707	0.883546	0.952679
sp|P00397|COX1_MOUSE	P00397	Cytochrome c oxidase subunit 1	Mtco1	-0.217516	0.139072	0.420045
sp|P00405|COX2_MOUSE	P00405	Cytochrome c oxidase subunit 2	Mtco2	-0.00985739	0.962023	0.985667
sp|P00493|HPRT_MOUSE	P00493	Hypoxanthine-guanine phosphoribosyltransferase	Hprt1	0.143645	0.228258	0.531645
sp|P01027|CO3_MOUSE	P01027	Complement C3	C3	-2.28817	0.00182528	0.0559387
sp|P01831|THY1_MOUSE	P01831	Thy-1 membrane glycoprotein	Thy1	-0.159135	0.316557	0.616902
sp|P02469|LAMB1_MOUSE	P02469	Laminin subunit beta-1	Lamb1	-0.252644	0.634025	0.837965
sp|P02772|FETA_MOUSE	P02772	Alpha-fetoprotein	Afp	2.49203	1.43355e-05	0.00389543
sp|P03888|NU1M_MOUSE	P03888	NADH-ubiquinone oxidoreductase chain 1	Mtnd1	-0.144966	0.437147	0.716616
sp|P03911|NU4M_MOUSE	P03911	NADH-ubiquinone oxidoreductase chain 4	Mtnd4	-0.136105	0.570249	0.797918
sp|P03987|IGHG3_MOUSE	P03987	Ig gamma-3 chain C region		0.189319	0.889335	0.954523
sp|P04370|MBP_MOUSE	P04370	Myelin basic protein	Mbp	-0.856248	0.025695	0.180814
sp|P04627|ARAF_MOUSE	P04627	Serine/threonine-protein kinase A-Raf	Araf	0.10735	0.297636	0.598502
sp|P04919|B3AT_MOUSE	P04919	Band 3 anion transport protein	Slc4a1	-0.698327	0.0653898	0.291521
sp|P05132|KAPCA_MOUSE	P05132	cAMP-dependent protein kinase catalytic subunit alpha	Prkaca	0.291269	0.0229544	0.171989
sp|P05201|AATC_MOUSE	P05201	Aspartate aminotransferase, cytoplasmic	Got1	-0.00375066	0.97315	0.989728
sp|P05202|AATM_MOUSE	P05202	Aspartate aminotransferase, mitochondrial	Got2	-0.0794233	0.438481	0.717117
sp|P05532|KIT_MOUSE	P05532	Mast/stem cell growth factor receptor Kit	Kit	0.413963	0.0623278	0.282759
sp|P06728|APOA4_MOUSE	P06728	Apolipoprotein A-IV	Apoa4	0.296884	0.725958	0.878129
sp|P06801|MAOX_MOUSE	P06801	NADP-dependent malic enzyme	Me1	0.0177202	0.908077	0.961702
sp|P06837|NEUM_MOUSE	P06837	Neuromodulin	Gap43	0.312244	0.0175535	0.152385
sp|P07214|SPRC_MOUSE	P07214	SPARC	Sparc	1.03293	0.0160318	0.15022
sp|P07309|TTHY_MOUSE	P07309	Transthyretin	Ttr	-0.843732	0.00175622	0.0542925
sp|P07310|KCRM_MOUSE	P07310	Creatine kinase M-type	Ckm	-3.22529	0.159133	0.445309
sp|P07356|ANXA2_MOUSE	P07356	Annexin A2	Anxa2	0.0123753	0.940852	0.977795
sp|P07742|RIR1_MOUSE	P07742	Ribonucleoside-diphosphate reductase large subunit	Rrm1	-0.269738	0.27247	0.57277
sp|P07901|HS90A_MOUSE	P07901	Heat shock protein HSP 90-alpha	Hsp90aa1	-0.186485	0.0316848	0.198666
sp|P08003|PDIA4_MOUSE	P08003	Protein disulfide-isomerase A4	Pdia4	-0.451355	0.00104224	0.0393719
sp|P08030|APT_MOUSE	P08030	Adenine phosphoribosyltransferase	Aprt	0.211882	0.2565	0.557596
sp|P08113|ENPL_MOUSE	P08113	Endoplasmin	Hsp90b1	-0.250619	0.0164884	0.151126
sp|P08122|CO4A2_MOUSE	P08122	Collagen alpha-2(IV) chain	Col4a2	0.0322946	0.904219	0.961604
sp|P08226|APOE_MOUSE	P08226	Apolipoprotein E	Apoe	0.0133154	0.926688	0.970998
sp|P08228|SODC_MOUSE	P08228	Superoxide dismutase [Cu-Zn]	Sod1	0.0412797	0.681015	0.860985
sp|P08249|MDHM_MOUSE	P08249	Malate dehydrogenase, mitochondrial	Mdh2	-0.00337801	0.9716	0.989072
sp|P08551|NFL_MOUSE	P08551	Neurofilament light polypeptide	Nefl	-0.197152	0.16664	0.453708
sp|P08553|NFM_MOUSE	P08553	Neurofilament medium polypeptide	Nefm	-0.275316	0.0487052	0.250977
sp|P08775|RPB1_MOUSE	P08775	DNA-directed RNA polymerase II subunit RPB1	Polr2a	0.443695	0.177203	0.469928
sp|P09021|HXA5_MOUSE	P09021	Homeobox protein Hox-A5	Hoxa5	-0.351755	0.542654	0.782399
sp|P09103|PDIA1_MOUSE	P09103	Protein disulfide-isomerase	P4hb	-0.225847	0.0274455	0.1846
sp|P09242|PPBT_MOUSE	P09242	Alkaline phosphatase, tissue-nonspecific isozyme	Alpl	-0.246038	0.333167	0.633021
sp|P09405|NUCL_MOUSE	P09405	Nucleolin	Ncl	0.066306	0.431174	0.713051
sp|P09528|FRIH_MOUSE	P09528	Ferritin heavy chain	Fth1	0.0325274	0.825802	0.930826
sp|P09671|SODM_MOUSE	P09671	Superoxide dismutase [Mn], mitochondrial	Sod2	0.0176795	0.896517	0.957559
sp|P0C027|NUD10_MOUSE	P0C027	Diphosphoinositol polyphosphate phosphohydrolase 3-alpha	Nudt10	0.163854	0.443628	0.718692
sp|P0C0A3|CHMP6_MOUSE	P0C0A3	Charged multivesicular body protein 6	Chmp6	0.545701	0.00112396	0.0410754
sp|P10107|ANXA1_MOUSE	P10107	Annexin A1	Anxa1	-0.0717482	0.807799	0.9228
sp|P10493|NID1_MOUSE	P10493	Nidogen-1	Nid1	-0.0192236	0.93385	0.973376
sp|P10518|HEM2_MOUSE	P10518	Delta-aminolevulinic acid dehydratase	Alad	-0.285599	0.0481146	0.24951
sp|P10605|CATB_MOUSE	P10605	Cathepsin B	Ctsb	0.526823	0.00743317	0.106755
sp|P10630|IF4A2_MOUSE	P10630	Eukaryotic initiation factor 4A-II	Eif4a2	-0.0453419	0.675473	0.857817
sp|P10711|TCEA1_MOUSE	P10711	Transcription elongation factor A protein 1	Tcea1	-0.825705	0.00653889	0.101966
sp|P10852|4F2_MOUSE	P10852	4F2 cell-surface antigen heavy chain	Slc3a2	0.127287	0.159566	0.445309
sp|P10922|H10_MOUSE	P10922	Histone H1.0	H1-0	-0.684558	0.0318275	0.198666
sp|P11031|TCP4_MOUSE	P11031	Activated RNA polymerase II transcriptional coactivator p15	Sub1	0.0960319	0.534961	0.777132
sp|P11087|CO1A1_MOUSE	P11087	Collagen alpha-1(I) chain	Col1a1	-0.558745	0.311429	0.611628
sp|P11103|PARP1_MOUSE	P11103	Poly [ADP-ribose] polymerase 1	Parp1	-0.326599	0.0162314	0.151032
sp|P11276|FINC_MOUSE	P11276	Fibronectin	Fn1	-1.42906	0.00677854	0.102374
sp|P11352|GPX1_MOUSE	P11352	Glutathione peroxidase 1	Gpx1	0.257019	0.0745243	0.309584
sp|P11438|LAMP1_MOUSE	P11438	Lysosome-associated membrane glycoprotein 1	Lamp1	0.0322599	0.800096	0.919163
sp|P11531|DMD_MOUSE	P11531	Dystrophin	Dmd	-0.271692	0.431126	0.713051
sp|P11627|L1CAM_MOUSE	P11627	Neural cell adhesion molecule L1	L1cam	0.573026	0.00048292	0.0281197
sp|P11798|KCC2A_MOUSE	P11798	Calcium/calmodulin-dependent protein kinase type II subunit alpha	Camk2a	0.503553	0.187288	0.482811
sp|P11859|ANGT_MOUSE	P11859	Angiotensinogen	Agt	3.30168	1.23465e-05	0.00363737
sp|P11983|TCPA_MOUSE	P11983	T-complex protein 1 subunit alpha	Tcp1	0.148981	0.103502	0.362363
sp|P12023|A4_MOUSE	P12023	Amyloid-beta precursor protein	App	0.377679	0.0310209	0.197873
sp|P12367|KAP2_MOUSE	P12367	cAMP-dependent protein kinase type II-alpha regulatory subunit	Prkar2a	0.333216	0.00533296	0.0936946
sp|P12382|PFKAL_MOUSE	P12382	ATP-dependent 6-phosphofructokinase, liver type	Pfkl	0.0979288	0.269161	0.569806
sp|P12658|CALB1_MOUSE	P12658	Calbindin	Calb1	-0.19091	0.753233	0.894835
sp|P12815|PDCD6_MOUSE	P12815	Programmed cell death protein 6	Pdcd6	0.201182	0.403116	0.692199
sp|P12849|KAP1_MOUSE	P12849	cAMP-dependent protein kinase type I-beta regulatory subunit	Prkar1b	-0.461611	0.0111018	0.128342
sp|P12960|CNTN1_MOUSE	P12960	Contactin-1	Cntn1	0.355252	0.000770033	0.033654
sp|P12970|RL7A_MOUSE	P12970	60S ribosomal protein L7a	Rpl7a	-0.062724	0.486836	0.750088
sp|P13439|UMPS_MOUSE	P13439	Uridine 5'-monophosphate synthase	Umps	0.127462	0.614634	0.825453
sp|P13634|CAH1_MOUSE	P13634	Carbonic anhydrase 1	Ca1	0.274796	0.695997	0.866754
sp|P13707|GPDA_MOUSE	P13707	Glycerol-3-phosphate dehydrogenase [NAD(+)], cytoplasmic	Gpd1	-0.12168	0.700987	0.868622
sp|P14094|AT1B1_MOUSE	P14094	Sodium/potassium-transporting ATPase subunit beta-1	Atp1b1	-0.0296385	0.772661	0.90499
sp|P14115|RL27A_MOUSE	P14115	60S ribosomal protein L27a	Rpl27a	-0.112205	0.323054	0.62141
sp|P14131|RS16_MOUSE	P14131	40S ribosomal protein S16	Rps16	-0.18666	0.0435068	0.235816
sp|P14152|MDHC_MOUSE	P14152	Malate dehydrogenase, cytoplasmic	Mdh1	-0.0404461	0.653698	0.846402
sp|P14206|RSSA_MOUSE	P14206	40S ribosomal protein SA	Rpsa	0.248656	0.132442	0.410521
sp|P14231|AT1B2_MOUSE	P14231	Sodium/potassium-transporting ATPase subunit beta-2	Atp1b2	0.225141	0.0474377	0.247258
sp|P14576|SRP54_MOUSE	P14576	Signal recognition particle 54 kDa protein	Srp54	-0.0201602	0.950094	0.981313
sp|P14685|PSMD3_MOUSE	P14685	26S proteasome non-ATPase regulatory subunit 3	Psmd3	0.146315	0.0778529	0.319054
sp|P14733|LMNB1_MOUSE	P14733	Lamin-B1	Lmnb1	0.0131528	0.932045	0.973376
sp|P14869|RLA0_MOUSE	P14869	60S acidic ribosomal protein P0	Rplp0	-0.14907	0.0986868	0.356424
sp|P14873|MAP1B_MOUSE	P14873	Microtubule-associated protein 1B	Map1b	0.137657	0.222499	0.525414
sp|P15105|GLNA_MOUSE	P15105	Glutamine synthetase	Glul	0.687656	0.000544746	0.0304162
sp|P15116|CADH2_MOUSE	P15116	Cadherin-2	Cdh2	-0.0190133	0.903039	0.96134
sp|P15327|PMGE_MOUSE	P15327	Bisphosphoglycerate mutase	Bpgm	-0.532659	0.00647418	0.101966
sp|P15532|NDKA_MOUSE	P15532	Nucleoside diphosphate kinase A	Nme1	0.0611957	0.482417	0.747939
sp|P16014|SCG1_MOUSE	P16014	Secretogranin-1	Chgb	0.232074	0.693976	0.865823
sp|P16045|LEG1_MOUSE	P16045	Galectin-1	Lgals1	-0.153113	0.360336	0.653057
sp|P16254|SRP14_MOUSE	P16254	Signal recognition particle 14 kDa protein	Srp14	0.0504281	0.873898	0.951962
sp|P16330|CN37_MOUSE	P16330	2',3'-cyclic-nucleotide 3'-phosphodiesterase	Cnp	-0.7233	0.00717895	0.105257
sp|P16332|MUTA_MOUSE	P16332	Methylmalonyl-CoA mutase, mitochondrial	Mmut	0.348898	0.141967	0.422069
sp|P16460|ASSY_MOUSE	P16460	Argininosuccinate synthase	Ass1	-0.491384	0.0852658	0.33054
sp|P16675|PPGB_MOUSE	P16675	Lysosomal protective protein	Ctsa	0.366299	0.306679	0.60852
sp|P17047|LAMP2_MOUSE	P17047	Lysosome-associated membrane glycoprotein 2	Lamp2	0.72914	0.148906	0.432601
sp|P17095|HMGA1_MOUSE	P17095	High mobility group protein HMG-I/HMG-Y	Hmga1	0.335904	0.201214	0.500396
sp|P17225|PTBP1_MOUSE	P17225	Polypyrimidine tract-binding protein 1	Ptbp1	-0.235958	0.231334	0.53423
sp|P17426|AP2A1_MOUSE	P17426	AP-2 complex subunit alpha-1	Ap2a1	0.0784748	0.395421	0.686422
sp|P17427|AP2A2_MOUSE	P17427	AP-2 complex subunit alpha-2	Ap2a2	0.147468	0.137028	0.418058
sp|P17751|TPIS_MOUSE	P17751	Triosephosphate isomerase	Tpi1	-0.0113313	0.912623	0.964192
sp|P17809|GTR1_MOUSE	P17809	Solute carrier family 2, facilitated glucose transporter member 1	Slc2a1	0.514206	0.0143152	0.142412
sp|P17918|PCNA_MOUSE	P17918	Proliferating cell nuclear antigen	Pcna	-1.96348	0.00355199	0.0791143
sp|P18052|PTPRA_MOUSE	P18052	Receptor-type tyrosine-protein phosphatase alpha	Ptpra	0.356752	0.0228518	0.171989
sp|P18572|BASI_MOUSE	P18572	Basigin	Bsg	-0.36643	0.0155417	0.148307
sp|P18608|HMGN1_MOUSE	P18608	Non-histone chromosomal protein HMG-14	Hmgn1	-1.20791	0.00933938	0.105656
sp|P18760|COF1_MOUSE	P18760	Cofilin-1	Cfl1	0.128244	0.195296	0.494426
sp|P19096|FAS_MOUSE	P19096	Fatty acid synthase	Fasn	-0.328994	0.00561543	0.0972557
sp|P19324|SERPH_MOUSE	P19324	Serpin H1	Serpinh1	-1.25299	0.000274036	0.0203086
sp|P19536|COX5B_MOUSE	P19536	Cytochrome c oxidase subunit 5B, mitochondrial	Cox5b	-0.998351	0.0964122	0.352917
sp|P19783|COX41_MOUSE	P19783	Cytochrome c oxidase subunit 4 isoform 1, mitochondrial	Cox4i1	-0.0285363	0.800732	0.91941
sp|P19973|LSP1_MOUSE	P19973	Lymphocyte-specific protein 1	Lsp1	1.44968	0.00558113	0.0869174
sp|P20029|BIP_MOUSE	P20029	Endoplasmic reticulum chaperone BiP	Hspa5	-0.31217	0.00314695	0.0728804
sp|P20060|HEXB_MOUSE	P20060	Beta-hexosaminidase subunit beta	Hexb	0.227141	0.260766	0.56288
sp|P20108|PRDX3_MOUSE	P20108	Thioredoxin-dependent peroxide reductase, mitochondrial	Prdx3	-0.156896	0.355558	0.648804
sp|P21460|CYTC_MOUSE	P21460	Cystatin-C	Cst3	0.122689	0.301659	0.604505
sp|P21614|VTDB_MOUSE	P21614	Vitamin D-binding protein	Gc	-1.41719	0.0637682	0.271971
sp|P21619|LMNB2_MOUSE	P21619	Lamin-B2	Lmnb2	0.179379	0.333492	0.633021
sp|P21661|NEC2_MOUSE	P21661	Neuroendocrine convertase 2	Pcsk2	0.508015	0.21159	0.514277
sp|P21836|ACES_MOUSE	P21836	Acetylcholinesterase	Ache	-0.0612606	0.733335	0.881472
sp|P21981|TGM2_MOUSE	P21981	Protein-glutamine gamma-glutamyltransferase 2	Tgm2	-0.44665	0.642241	0.841999
sp|P21995|EMB_MOUSE	P21995	Embigin	Emb	-1.00741	0.0339692	0.207895
sp|P22315|HEMH_MOUSE	P22315	Ferrochelatase, mitochondrial	Fech	-0.097526	0.44402	0.718755
sp|P23116|EIF3A_MOUSE	P23116	Eukaryotic translation initiation factor 3 subunit A	Eif3a	-0.00505638	0.953376	0.982296
sp|P23198|CBX3_MOUSE	P23198	Chromobox protein homolog 3	Cbx3	0.218693	0.344679	0.641805
sp|P23242|CXA1_MOUSE	P23242	Gap junction alpha-1 protein	Gja1	0.458873	0.045205	0.240229
sp|P23492|PNPH_MOUSE	P23492	Purine nucleoside phosphorylase	Pnp	-0.500197	0.00481064	0.0886904
sp|P23506|PIMT_MOUSE	P23506	Protein-L-isoaspartate(D-aspartate) O-methyltransferase	Pcmt1	0.50616	0.0207951	0.16469
sp|P23591|FCL_MOUSE	P23591	GDP-L-fucose synthase	Gfus	0.211108	0.442897	0.71849
sp|P23780|BGAL_MOUSE	P23780	Beta-galactosidase	Glb1	-0.226077	0.766545	0.902237
sp|P23819|GRIA2_MOUSE	P23819	Glutamate receptor 2	Gria2	0.114226	0.459755	0.730472
sp|P24270|CATA_MOUSE	P24270	Catalase	Cat	0.89694	1.22349e-05	0.00363737
sp|P24288|BCAT1_MOUSE	P24288	Branched-chain-amino-acid aminotransferase, cytosolic	Bcat1	-0.0647148	0.546935	0.784775
sp|P24369|PPIB_MOUSE	P24369	Peptidyl-prolyl cis-trans isomerase B	Ppib	-0.186165	0.0806308	0.324766
sp|P24472|GSTA4_MOUSE	P24472	Glutathione S-transferase A4	Gsta4	0.297727	0.100784	0.358148
sp|P24527|LKHA4_MOUSE	P24527	Leukotriene A-4 hydrolase	Lta4h	0.173042	0.117909	0.388205
sp|P24547|IMDH2_MOUSE	P24547	Inosine-5'-monophosphate dehydrogenase 2	Impdh2	0.00239505	0.980517	0.99276
sp|P24668|MPRD_MOUSE	P24668	Cation-dependent mannose-6-phosphate receptor	M6pr	-0.300006	0.0993599	0.35745
sp|P25444|RS2_MOUSE	P25444	40S ribosomal protein S2	Rps2	-0.162876	0.0764194	0.315287
sp|P25976|UBF1_MOUSE	P25976	Nucleolar transcription factor 1	Ubtf	-0.576148	0.050589	0.257211
sp|P26039|TLN1_MOUSE	P26039	Talin-1	Tln1	-0.380479	0.000585109	0.0306628
sp|P26048|GBRA2_MOUSE	P26048	Gamma-aminobutyric acid receptor subunit alpha-2	Gabra2	0.280941	0.146896	0.429211
sp|P26049|GBRA3_MOUSE	P26049	Gamma-aminobutyric acid receptor subunit alpha-3	Gabra3	0.604738	0.054739	0.264984
sp|P26231|CTNA1_MOUSE	P26231	Catenin alpha-1	Ctnna1	0.119137	0.403924	0.692199
sp|P26339|CMGA_MOUSE	P26339	Chromogranin-A	Chga	0.230578	0.159639	0.445309
sp|P26350|PTMA_MOUSE	P26350	Prothymosin alpha	Ptma	0.347535	0.750525	0.893248
sp|P26369|U2AF2_MOUSE	P26369	Splicing factor U2AF 65 kDa subunit	U2af2	0.0408221	0.725664	0.878129
sp|P26450|P85A_MOUSE	P26450	Phosphatidylinositol 3-kinase regulatory subunit alpha	Pik3r1	0.919734	0.0344888	0.209413
sp|P26516|PSMD7_MOUSE	P26516	26S proteasome non-ATPase regulatory subunit 7	Psmd7	0.196242	0.0234979	0.173196
sp|P26638|SYSC_MOUSE	P26638	Serine--tRNA ligase, cytoplasmic	Sars1	-0.00219991	0.981629	0.992834
sp|P26645|MARCS_MOUSE	P26645	Myristoylated alanine-rich C-kinase substrate	Marcks	-0.0953939	0.699016	0.868111
sp|P26883|FKB1A_MOUSE	P26883	Peptidyl-prolyl cis-trans isomerase FKBP1A	Fkbp1a	-0.17698	0.0996272	0.357644
sp|P27546|MAP4_MOUSE	P27546	Microtubule-associated protein 4	Map4	-0.326319	0.0163135	0.151032
sp|P27573|MYP0_MOUSE	P27573	Myelin protein P0	Mpz	-0.566977	0.793007	0.91437
sp|P27612|PLAP_MOUSE	P27612	Phospholipase A-2-activating protein	Plaa	-0.111117	0.240766	0.542283
sp|P27659|RL3_MOUSE	P27659	60S ribosomal protein L3	Rpl3	-0.160277	0.156517	0.441496
sp|P27671|RGRF1_MOUSE	P27671	Ras-specific guanine nucleotide-releasing factor 1	Rasgrf1	-0.141625	0.557152	0.791825
sp|P27773|PDIA3_MOUSE	P27773	Protein disulfide-isomerase A3	Pdia3	-0.298223	0.011539	0.128858
sp|P28271|ACOHC_MOUSE	P28271	Cytoplasmic aconitate hydratase	Aco1	-0.0982232	0.29113	0.589492
sp|P28352|APEX1_MOUSE	P28352	DNA-(apurinic or apyrimidinic site) endonuclease	Apex1	0.18638	0.11929	0.388571
sp|P28481|CO2A1_MOUSE	P28481	Collagen alpha-1(II) chain	Col2a1	-3.86922	0.000318405	0.022785
sp|P28571|SC6A9_MOUSE	P28571	Sodium- and chloride-dependent glycine transporter 1	Slc6a9	0.1132	0.479591	0.745543
sp|P28651|CAH8_MOUSE	P28651	Carbonic anhydrase-related protein	Ca8	-0.847216	0.174259	0.466063
sp|P28652|KCC2B_MOUSE	P28652	Calcium/calmodulin-dependent protein kinase type II subunit beta	Camk2b	0.188656	0.0406751	0.226735
sp|P28656|NP1L1_MOUSE	P28656	Nucleosome assembly protein 1-like 1	Nap1l1	-0.501042	0.0101033	0.121121
sp|P28658|ATX10_MOUSE	P28658	Ataxin-10	Atxn10	0.338471	0.0151655	0.145446
sp|P28659|CELF1_MOUSE	P28659	CUGBP Elav-like family member 1	Celf1	0.15832	0.361198	0.653057
sp|P28660|NCKP1_MOUSE	P28660	Nck-associated protein 1	Nckap1	0.0266047	0.798844	0.918501
sp|P28663|SNAB_MOUSE	P28663	Beta-soluble NSF attachment protein	Napb	0.221558	0.043286	0.235245
sp|P28667|MRP_MOUSE	P28667	MARCKS-related protein	Marcksl1	0.113031	0.40527	0.692322
sp|P28738|KIF5C_MOUSE	P28738	Kinesin heavy chain isoform 5C	Kif5c	0.0367794	0.643343	0.842091
sp|P29341|PABP1_MOUSE	P29341	Polyadenylate-binding protein 1	Pabpc1	-0.0956356	0.261259	0.563268
sp|P29416|HEXA_MOUSE	P29416	Beta-hexosaminidase subunit alpha	Hexa	0.322916	0.172584	0.462984
sp|P29533|VCAM1_MOUSE	P29533	Vascular cell adhesion protein 1	Vcam1	0.642707	0.0022673	0.0604294
sp|P29699|FETUA_MOUSE	P29699	Alpha-2-HS-glycoprotein	Ahsg	-0.0175823	0.943811	0.979621
sp|P29758|OAT_MOUSE	P29758	Ornithine aminotransferase, mitochondrial	Oat	0.0547995	0.636282	0.839733
sp|P30412|PPIC_MOUSE	P30412	Peptidyl-prolyl cis-trans isomerase C	Ppic	-0.737858	0.191214	0.477806
sp|P30416|FKBP4_MOUSE	P30416	Peptidyl-prolyl cis-trans isomerase FKBP4	Fkbp4	-0.457367	0.000967162	0.0377778
sp|P30681|HMGB2_MOUSE	P30681	High mobility group protein B2	Hmgb2	-0.233959	0.583469	0.805903
sp|P30999|CTND1_MOUSE	P30999	Catenin delta-1	Ctnnd1	-0.115632	0.337824	0.636308
sp|P31230|AIMP1_MOUSE	P31230	Aminoacyl tRNA synthase complex-interacting multifunctional protein 1	Aimp1	0.0902605	0.464955	0.734303
sp|P31324|KAP3_MOUSE	P31324	cAMP-dependent protein kinase type II-beta regulatory subunit	Prkar2b	0.355912	0.0028989	0.0703328
sp|P31648|SC6A1_MOUSE	P31648	Sodium- and chloride-dependent GABA transporter 1	Slc6a1	0.0539881	0.641151	0.841656
sp|P31650|S6A11_MOUSE	P31650	Sodium- and chloride-dependent GABA transporter 3	Slc6a11	-0.039523	0.649491	0.843366
sp|P31725|S10A9_MOUSE	P31725	Protein S100-A9	S100a9	-1.69721	0.0251388	0.178905
sp|P31786|ACBP_MOUSE	P31786	Acyl-CoA-binding protein	Dbi	0.283009	0.103766	0.362363
sp|P31938|MP2K1_MOUSE	P31938	Dual specificity mitogen-activated protein kinase kinase 1	Map2k1	-0.0701814	0.571638	0.798462
sp|P32020|SCP2_MOUSE	P32020	Sterol carrier protein 2	Scp2	-1.72499	3.78203e-06	0.00171284
sp|P32037|GTR3_MOUSE	P32037	Solute carrier family 2, facilitated glucose transporter member 3	Slc2a3	0.272081	0.0349354	0.209908
sp|P32067|LA_MOUSE	P32067	Lupus La protein homolog	Ssb	0.179223	0.203803	0.503726
sp|P32233|DRG1_MOUSE	P32233	Developmentally-regulated GTP-binding protein 1	Drg1	-0.879609	0.00370875	0.0804804
sp|P32261|ANT3_MOUSE	P32261	Antithrombin-III	Serpinc1	-1.32152	0.203698	0.503726
sp|P32883|RASK_MOUSE	P32883	GTPase KRas	Kras	0.0273106	0.717796	0.875351
sp|P32921|SYWC_MOUSE	P32921	Tryptophan--tRNA ligase, cytoplasmic	Wars1	-0.232264	0.0810936	0.324766
sp|P33175|KIF5A_MOUSE	P33175	Kinesin heavy chain isoform 5A	Kif5a	-0.174741	0.505883	0.760098
sp|P34022|RANG_MOUSE	P34022	Ran-specific GTPase-activating protein	Ranbp1	-0.0379016	0.686921	0.862874
sp|P34914|HYES_MOUSE	P34914	Bifunctional epoxide hydrolase 2	Ephx2	-0.319418	0.0438581	0.236234
sp|P35123|UBP4_MOUSE	P35123	Ubiquitin carboxyl-terminal hydrolase 4	Usp4	-0.0192806	0.982915	0.993381
sp|P35235|PTN11_MOUSE	P35235	Tyrosine-protein phosphatase non-receptor type 11	Ptpn11	0.143699	0.230338	0.533139
sp|P35278|RAB5C_MOUSE	P35278	Ras-related protein Rab-5C	Rab5c	0.175981	0.161825	0.447175
sp|P35282|RAB21_MOUSE	P35282	Ras-related protein Rab-21	Rab21	-0.265217	0.0432669	0.235245
sp|P35288|RAB23_MOUSE	P35288	Ras-related protein Rab-23	Rab23	0.32136	0.0102163	0.122116
sp|P35290|RAB24_MOUSE	P35290	Ras-related protein Rab-24	Rab24	0.0614325	0.709135	0.872215
sp|P35293|RAB18_MOUSE	P35293	Ras-related protein Rab-18	Rab18	-0.0778191	0.539701	0.780633
sp|P35438|NMDZ1_MOUSE	P35438	Glutamate receptor ionotropic, NMDA 1	Grin1	0.241991	0.151352	0.435978
sp|P35486|ODPA_MOUSE	P35486	Pyruvate dehydrogenase E1 component subunit alpha, somatic form, mitochondrial	Pdha1	-0.000364531	0.997755	0.999291
sp|P35505|FAAA_MOUSE	P35505	Fumarylacetoacetase	Fah	-0.20709	0.0676674	0.296573
sp|P35550|FBRL_MOUSE	P35550	rRNA 2'-O-methyltransferase fibrillarin	Fbl	-0.349131	0.0835385	0.328671
sp|P35564|CALX_MOUSE	P35564	Calnexin	Canx	-0.0767445	0.373445	0.665985
sp|P35762|CD81_MOUSE	P35762	CD81 antigen	Cd81	0.175245	0.236449	0.53902
sp|P35802|GPM6A_MOUSE	P35802	Neuronal membrane glycoprotein M6-a	Gpm6a	0.364259	0.241872	0.542283
sp|P35803|GPM6B_MOUSE	P35803	Neuronal membrane glycoprotein M6-b	Gpm6b	0.253622	0.0735764	0.307453
sp|P35821|PTN1_MOUSE	P35821	Tyrosine-protein phosphatase non-receptor type 1	Ptpn1	0.0511711	0.774974	0.906387
sp|P35922|FMR1_MOUSE	P35922	Synaptic functional regulator FMR1	Fmr1	-0.00486812	0.980803	0.99276
sp|P35951|LDLR_MOUSE	P35951	Low-density lipoprotein receptor	Ldlr	-0.384459	0.151203	0.422927
sp|P35979|RL12_MOUSE	P35979	60S ribosomal protein L12	Rpl12	-0.0384765	0.645964	0.842275
sp|P35980|RL18_MOUSE	P35980	60S ribosomal protein L18	Rpl18	-0.32153	0.00819204	0.109478
sp|P36552|HEM6_MOUSE	P36552	Oxygen-dependent coproporphyrinogen-III oxidase, mitochondrial	Cpox	-0.912935	0.0121267	0.132582
sp|P36916|GNL1_MOUSE	P36916	Guanine nucleotide-binding protein-like 1	Gnl1	0.185741	0.179767	0.473723
sp|P36993|PPM1B_MOUSE	P36993	Protein phosphatase 1B	Ppm1b	0.263653	0.199303	0.498993
sp|P37040|NCPR_MOUSE	P37040	NADPH--cytochrome P450 reductase	Por	0.254305	0.0739101	0.308034
sp|P37804|TAGL_MOUSE	P37804	Transgelin	Tagln	1.45536	0.0241545	0.175137
sp|P38585|TTL_MOUSE	P38585	Tubulin--tyrosine ligase	Ttl	-0.0626516	0.792677	0.91437
sp|P38647|GRP75_MOUSE	P38647	Stress-70 protein, mitochondrial	Hspa9	0.0331931	0.679253	0.859824
sp|P39053|DYN1_MOUSE	P39053	Dynamin-1	Dnm1	0.0751494	0.499306	0.757199
sp|P39054|DYN2_MOUSE	P39054	Dynamin-2	Dnm2	-0.424195	0.00622571	0.101203
sp|P39447|ZO1_MOUSE	P39447	Tight junction protein ZO-1	Tjp1	-0.373112	0.00172445	0.0540682
sp|P39749|FEN1_MOUSE	P39749	Flap endonuclease 1	Fen1	0.0896709	0.848031	0.939067
sp|P40124|CAP1_MOUSE	P40124	Adenylyl cyclase-associated protein 1	Cap1	0.0182033	0.831777	0.933202
sp|P40336|VP26A_MOUSE	P40336	Vacuolar protein sorting-associated protein 26A	Vps26a	-0.0463603	0.789809	0.912489
sp|P40630|TFAM_MOUSE	P40630	Transcription factor A, mitochondrial	Tfam	0.0560575	0.834836	0.93432
sp|P41234|ABCA2_MOUSE	P41234	ATP-binding cassette sub-family A member 2	Abca2	-0.439888	0.218922	0.522439
sp|P42125|ECI1_MOUSE	P42125	Enoyl-CoA delta isomerase 1, mitochondrial	Eci1	-0.157569	0.154459	0.438857
sp|P42208|SEPT2_MOUSE	P42208	Septin-2	Septin2	-0.495605	0.000651977	0.0322932
sp|P42225|STAT1_MOUSE	P42225	Signal transducer and activator of transcription 1	Stat1	0.964332	0.0165	0.151126
sp|P42227|STAT3_MOUSE	P42227	Signal transducer and activator of transcription 3	Stat3	0.264262	0.14173	0.422069
sp|P42230|STA5A_MOUSE	P42230	Signal transducer and activator of transcription 5A	Stat5a	-1.09821	0.0253697	0.178905
sp|P42567|EPS15_MOUSE	P42567	Epidermal growth factor receptor substrate 15	Eps15	-0.611642	0.0145104	0.142694
sp|P42669|PURA_MOUSE	P42669	Transcriptional activator protein Pur-alpha	Pura	-0.256815	0.0721936	0.305567
sp|P42859|HD_MOUSE	P42859	Huntingtin	Htt	-0.22136	0.154744	0.438857
sp|P42932|TCPQ_MOUSE	P42932	T-complex protein 1 subunit theta	Cct8	0.111099	0.179169	0.473103
sp|P43006|EAA2_MOUSE	P43006	Excitatory amino acid transporter 2	Slc1a2	-0.0700762	0.652451	0.845802
sp|P43024|CX6A1_MOUSE	P43024	Cytochrome c oxidase subunit 6A1, mitochondrial	Cox6a1	0.908778	0.0522271	0.259442
sp|P43275|H11_MOUSE	P43275	Histone H1.1	H1-1	-1.09645	0.0440339	0.236784
sp|P43276|H15_MOUSE	P43276	Histone H1.5	H1-5	-0.769717	0.136891	0.418058
sp|P43406|ITAV_MOUSE	P43406	Integrin alpha-V	Itgav	-0.353639	0.159748	0.445309
sp|P45376|ALDR_MOUSE	P45376	Aldo-keto reductase family 1 member B1	Akr1b1	0.128875	0.199614	0.498993
sp|P45377|ALD2_MOUSE	P45377	Aldose reductase-related protein 2	Akr1b8	-0.713394	0.0368728	0.215939
sp|P45591|COF2_MOUSE	P45591	Cofilin-2	Cfl2	0.0961305	0.352009	0.646976
sp|P45878|FKBP2_MOUSE	P45878	Peptidyl-prolyl cis-trans isomerase FKBP2	Fkbp2	-0.0516685	0.701732	0.868622
sp|P45952|ACADM_MOUSE	P45952	Medium-chain specific acyl-CoA dehydrogenase, mitochondrial	Acadm	0.102586	0.240399	0.542283
sp|P46061|RAGP1_MOUSE	P46061	Ran GTPase-activating protein 1	Rangap1	0.0251235	0.848063	0.939067
sp|P46096|SYT1_MOUSE	P46096	Synaptotagmin-1	Syt1	0.151685	0.0603442	0.279302
sp|P46097|SYT2_MOUSE	P46097	Synaptotagmin-2	Syt2	-0.0997714	0.563468	0.793332
sp|P46414|CDN1B_MOUSE	P46414	Cyclin-dependent kinase inhibitor 1B	Cdkn1b	-0.56334	0.126917	0.400707
sp|P46471|PRS7_MOUSE	P46471	26S proteasome regulatory subunit 7	Psmc2	0.0956345	0.249732	0.550933
sp|P46660|AINX_MOUSE	P46660	Alpha-internexin	Ina	0.16023	0.0985487	0.356424
sp|P46664|PURA2_MOUSE	P46664	Adenylosuccinate synthetase isozyme 2	Adss2	0.0417489	0.725231	0.878129
sp|P46737|BRCC3_MOUSE	P46737	Lys-63-specific deubiquitinase BRCC36	Brcc3	-0.306598	0.404343	0.692199
sp|P46978|STT3A_MOUSE	P46978	Dolichyl-diphosphooligosaccharide--protein glycosyltransferase subunit STT3A	Stt3a	-0.273803	0.0744357	0.309584
sp|P47199|QOR_MOUSE	P47199	Quinone oxidoreductase	Cryz	-0.0207647	0.849883	0.940571
sp|P47226|TES_MOUSE	P47226	Testin	Tes	2.09677	0.209348	0.511888
sp|P47753|CAZA1_MOUSE	P47753	F-actin-capping protein subunit alpha-1	Capza1	-0.0483187	0.560098	0.792669
sp|P47754|CAZA2_MOUSE	P47754	F-actin-capping protein subunit alpha-2	Capza2	0.0288782	0.745186	0.889541
sp|P47757|CAPZB_MOUSE	P47757	F-actin-capping protein subunit beta	Capzb	-0.0034605	0.965279	0.986621
sp|P47758|SRPRB_MOUSE	P47758	Signal recognition particle receptor subunit beta	Srprb	-0.623256	0.0638932	0.2865
sp|P47791|GSHR_MOUSE	P47791	Glutathione reductase, mitochondrial	Gsr	-0.206695	0.129227	0.404382
sp|P47802|MTX1_MOUSE	P47802	Metaxin-1	Mtx1	0.204874	0.300598	0.603125
sp|P47809|MP2K4_MOUSE	P47809	Dual specificity mitogen-activated protein kinase kinase 4	Map2k4	0.080036	0.560842	0.792669
sp|P47857|PFKAM_MOUSE	P47857	ATP-dependent 6-phosphofructokinase, muscle type	Pfkm	0.0057674	0.947835	0.980552
sp|P47867|SCG3_MOUSE	P47867	Secretogranin-3	Scg3	1.133	0.00758661	0.106755
sp|P47911|RL6_MOUSE	P47911	60S ribosomal protein L6	Rpl6	-0.0636209	0.471653	0.738839
sp|P47934|CACP_MOUSE	P47934	Carnitine O-acetyltransferase	Crat	-0.0260768	0.925869	0.97063
sp|P47941|CRKL_MOUSE	P47941	Crk-like protein	Crkl	0.138012	0.326654	0.626267
sp|P47955|RLA1_MOUSE	P47955	60S acidic ribosomal protein P1	Rplp1	0.00456161	0.990989	0.995711
sp|P47962|RL5_MOUSE	P47962	60S ribosomal protein L5	Rpl5	-0.0625071	0.612088	0.823118
sp|P47963|RL13_MOUSE	P47963	60S ribosomal protein L13	Rpl13	-0.256205	0.118984	0.388571
sp|P48024|EIF1_MOUSE	P48024	Eukaryotic translation initiation factor 1	Eif1	-0.135558	0.725779	0.878129
sp|P48168|GLRB_MOUSE	P48168	Glycine receptor subunit beta	Glrb	-0.101857	0.681447	0.861023
sp|P48193|EPB41_MOUSE	P48193	Protein 4.1	Epb41	-0.180694	0.393464	0.684654
sp|P48318|DCE1_MOUSE	P48318	Glutamate decarboxylase 1	Gad1	-0.344505	0.0166382	0.151126
sp|P48320|DCE2_MOUSE	P48320	Glutamate decarboxylase 2	Gad2	-0.167815	0.380964	0.673882
sp|P48428|TBCA_MOUSE	P48428	Tubulin-specific chaperone A	Tbca	-0.203263	0.605386	0.818093
sp|P48453|PP2BB_MOUSE	P48453	Serine/threonine-protein phosphatase 2B catalytic subunit beta isoform	Ppp3cb	0.232923	0.0266131	0.182645
sp|P48678|LMNA_MOUSE	P48678	Prelamin-A/C	Lmna	0.204776	0.0469192	0.245498
sp|P48722|HS74L_MOUSE	P48722	Heat shock 70 kDa protein 4L	Hspa4l	-0.13185	0.279423	0.57843
sp|P48758|CBR1_MOUSE	P48758	Carbonyl reductase [NADPH] 1	Cbr1	-0.176615	0.072546	0.306052
sp|P48771|CX7A2_MOUSE	P48771	Cytochrome c oxidase subunit 7A2, mitochondrial	Cox7a2	-0.00312248	0.984896	0.993918
sp|P48774|GSTM5_MOUSE	P48774	Glutathione S-transferase Mu 5	Gstm5	0.080362	0.404379	0.692199
sp|P48962|ADT1_MOUSE	P48962	ADP/ATP translocase 1	Slc25a4	-0.0554669	0.628761	0.835887
sp|P49025|CTRO_MOUSE	P49025	Citron Rho-interacting kinase	Cit	0.272008	0.264376	0.565523
sp|P49070|CAMLG_MOUSE	P49070	Guided entry of tail-anchored proteins factor CAMLG	Camlg	0.0651555	0.852732	0.941549
sp|P49312|ROA1_MOUSE	P49312	Heterogeneous nuclear ribonucleoprotein A1	Hnrnpa1	0.147709	0.144163	0.425494
sp|P49442|INPP_MOUSE	P49442	Inositol polyphosphate 1-phosphatase	Inpp1	0.573341	0.0316159	0.198666
sp|P49443|PPM1A_MOUSE	P49443	Protein phosphatase 1A	Ppm1a	0.104164	0.24992	0.550933
sp|P49722|PSA2_MOUSE	P49722	Proteasome subunit alpha type-2	Psma2	0.165408	0.0375467	0.216771
sp|P50114|S100B_MOUSE	P50114	Protein S100-B	S100b	-0.565077	0.0158695	0.149656
sp|P50136|ODBA_MOUSE	P50136	2-oxoisovalerate dehydrogenase subunit alpha, mitochondrial	Bckdha	-0.0454121	0.758434	0.897971
sp|P50153|GBG4_MOUSE	P50153	Guanine nucleotide-binding protein G(I)/G(S)/G(O) subunit gamma-4	Gng4	0.273139	0.262813	0.564397
sp|P50171|DHB8_MOUSE	P50171	(3R)-3-hydroxyacyl-CoA dehydrogenase	Hsd17b8	0.12475	0.511455	0.764463
sp|P50247|SAHH_MOUSE	P50247	Adenosylhomocysteinase	Ahcy	0.0764646	0.339212	0.637743
sp|P50396|GDIA_MOUSE	P50396	Rab GDP dissociation inhibitor alpha	Gdi1	0.0895075	0.268363	0.569806
sp|P50428|ARSA_MOUSE	P50428	Arylsulfatase A	Arsa	0.170334	0.684367	0.862015
sp|P50429|ARSB_MOUSE	P50429	Arylsulfatase B	Arsb	-0.0955213	0.495015	0.753848
sp|P50516|VATA_MOUSE	P50516	V-type proton ATPase catalytic subunit A	Atp6v1a	0.140474	0.101051	0.358346
sp|P50544|ACADV_MOUSE	P50544	Very long-chain specific acyl-CoA dehydrogenase, mitochondrial	Acadvl	-0.078448	0.443997	0.718755
sp|P50571|GBRB1_MOUSE	P50571	Gamma-aminobutyric acid receptor subunit beta-1	Gabrb1	-0.376154	0.209479	0.511891
sp|P50580|PA2G4_MOUSE	P50580	Proliferation-associated protein 2G4	Pa2g4	-0.189108	0.112306	0.378855
sp|P51150|RAB7A_MOUSE	P51150	Ras-related protein Rab-7a	Rab7a	-0.099328	0.285865	0.58613
sp|P51174|ACADL_MOUSE	P51174	Long-chain specific acyl-CoA dehydrogenase, mitochondrial	Acadl	0.233454	0.0415732	0.22961
sp|P51410|RL9_MOUSE	P51410	60S ribosomal protein L9	Rpl9	-0.325248	0.00190858	0.0568212
sp|P51432|PLCB3_MOUSE	P51432	1-phosphatidylinositol 4,5-bisphosphate phosphodiesterase beta-3	Plcb3	0.449477	0.18491	0.48131
sp|P51660|DHB4_MOUSE	P51660	Peroxisomal multifunctional enzyme type 2	Hsd17b4	-2.96144	1.30326e-10	5.31208e-07
sp|P51855|GSHB_MOUSE	P51855	Glutathione synthetase	Gss	-0.225142	0.108907	0.371724
sp|P51859|HDGF_MOUSE	P51859	Hepatoma-derived growth factor	Hdgf	-0.0258935	0.835689	0.935017
sp|P51863|VA0D1_MOUSE	P51863	V-type proton ATPase subunit d 1	Atp6v0d1	0.35936	0.136628	0.418058
sp|P51880|FABP7_MOUSE	P51880	Fatty acid-binding protein, brain	Fabp7	-0.2568	0.0725975	0.306052
sp|P51881|ADT2_MOUSE	P51881	ADP/ATP translocase 2	Slc25a5	0.149373	0.173864	0.465617
sp|P52194|CLGN_MOUSE	P52194	Calmegin	Clgn	0.520544	0.500467	0.757765
sp|P52196|THTR_MOUSE	P52196	Thiosulfate sulfurtransferase	Tst	-0.277251	0.0369838	0.216249
sp|P52293|IMA1_MOUSE	P52293	Importin subunit alpha-1	Kpna2	-0.331027	0.352138	0.643579
sp|P52332|JAK1_MOUSE	P52332	Tyrosine-protein kinase JAK1	Jak1	-2.28292	0.00465163	0.0880422
sp|P52432|RPAC1_MOUSE	P52432	DNA-directed RNA polymerases I and III subunit RPAC1	Polr1c	0.100642	0.649842	0.848096
sp|P52479|UBP10_MOUSE	P52479	Ubiquitin carboxyl-terminal hydrolase 10	Usp10	0.103497	0.650725	0.84443
sp|P52480|KPYM_MOUSE	P52480	Pyruvate kinase PKM	Pkm	-0.0483633	0.571587	0.798462
sp|P52503|NDUS6_MOUSE	P52503	NADH dehydrogenase [ubiquinone] iron-sulfur protein 6, mitochondrial	Ndufs6	-0.134572	0.32243	0.620796
sp|P52760|RIDA_MOUSE	P52760	2-iminobutanoate/2-iminopropanoate deaminase	Rida	-0.127315	0.615562	0.825896
sp|P52825|CPT2_MOUSE	P52825	Carnitine O-palmitoyltransferase 2, mitochondrial	Cpt2	-0.474138	0.0100248	0.120535
sp|P52875|TM165_MOUSE	P52875	Transmembrane protein 165	Tmem165	-0.973688	0.00466622	0.0880422
sp|P52927|HMGA2_MOUSE	P52927	High mobility group protein HMGI-C	Hmga2	0.820132	0.0674731	0.296039
sp|P53026|RL10A_MOUSE	P53026	60S ribosomal protein L10a	Rpl10a	0.026411	0.833671	0.934007
sp|P53395|ODB2_MOUSE	P53395	Lipoamide acyltransferase component of branched-chain alpha-keto acid dehydrogenase complex, mitochondrial	Dbt	-0.131165	0.557956	0.791825
sp|P53702|CCHL_MOUSE	P53702	Holocytochrome c-type synthase	Hccs	-0.464588	0.108464	0.370888
sp|P53798|FDFT_MOUSE	P53798	Squalene synthase	Fdft1	0.163285	0.659895	0.849837
sp|P53810|PIPNA_MOUSE	P53810	Phosphatidylinositol transfer protein alpha isoform	Pitpna	0.0738253	0.458364	0.730087
sp|P53811|PIPNB_MOUSE	P53811	Phosphatidylinositol transfer protein beta isoform	Pitpnb	-0.181226	0.204634	0.504896
sp|P53986|MOT1_MOUSE	P53986	Monocarboxylate transporter 1	Slc16a1	-0.571948	0.000158658	0.0140585
sp|P53994|RAB2A_MOUSE	P53994	Ras-related protein Rab-2A	Rab2a	0.0656101	0.600185	0.816174
sp|P54071|IDHP_MOUSE	P54071	Isocitrate dehydrogenase [NADP], mitochondrial	Idh2	0.133665	0.286195	0.58613
sp|P54320|ELN_MOUSE	P54320	Elastin	Eln	1.29443	0.00276557	0.0684686
sp|P54726|RD23A_MOUSE	P54726	UV excision repair protein RAD23 homolog A	Rad23a	0.0430321	0.919454	0.967574
sp|P54729|NUB1_MOUSE	P54729	NEDD8 ultimate buster 1	Nub1	-0.256826	0.624217	0.832597
sp|P54731|FAF1_MOUSE	P54731	FAS-associated factor 1	Faf1	-0.0498613	0.782383	0.909339
sp|P54775|PRS6B_MOUSE	P54775	26S proteasome regulatory subunit 6B	Psmc4	0.0910316	0.325249	0.624822
sp|P54797|TNG2_MOUSE	P54797	Transport and Golgi organization 2 homolog	Tango2	-0.610625	0.241773	0.542283
sp|P54818|GALC_MOUSE	P54818	Galactocerebrosidase	Galc	0.605648	0.00774831	0.107053
sp|P54822|PUR8_MOUSE	P54822	Adenylosuccinate lyase	Adsl	-0.185123	0.240586	0.542283
sp|P54823|DDX6_MOUSE	P54823	Probable ATP-dependent RNA helicase DDX6	Ddx6	0.0368286	0.733109	0.88146
sp|P54830|PTN5_MOUSE	P54830	Tyrosine-protein phosphatase non-receptor type 5	Ptpn5	0.203566	0.392925	0.684428
sp|P54869|HMCS2_MOUSE	P54869	Hydroxymethylglutaryl-CoA synthase, mitochondrial	Hmgcs2	1.14241	0.0120125	0.132332
sp|P54923|ADPRH_MOUSE	P54923	ADP-ribosylhydrolase ARH1	Adprh	0.136674	0.26132	0.563268
sp|P55012|S12A2_MOUSE	P55012	Solute carrier family 12 member 2	Slc12a2	-0.347299	0.0567864	0.269454
sp|P55066|NCAN_MOUSE	P55066	Neurocan core protein	Ncan	0.828656	2.92571e-05	0.00551663
sp|P55088|AQP4_MOUSE	P55088	Aquaporin-4	Aqp4	-0.0207499	0.883772	0.952679
sp|P55096|ABCD3_MOUSE	P55096	ATP-binding cassette sub-family D member 3	Abcd3	-1.48926	4.7774e-08	5.98799e-05
sp|P55264|ADK_MOUSE	P55264	Adenosine kinase	Adk	-0.0476681	0.666732	0.852447
sp|P55302|AMRP_MOUSE	P55302	Alpha-2-macroglobulin receptor-associated protein	Lrpap1	-0.0154548	0.889685	0.954523
sp|P55937|GOGA3_MOUSE	P55937	Golgin subfamily A member 3	Golga3	-0.0927637	0.878339	0.952157
sp|P56135|ATPK_MOUSE	P56135	ATP synthase subunit f, mitochondrial	Atp5mf	-0.0137551	0.928479	0.972345
sp|P56213|ALR_MOUSE	P56213	FAD-linked sulfhydryl oxidase ALR	Gfer	-0.185702	0.561994	0.7929
sp|P56375|ACYP2_MOUSE	P56375	Acylphosphatase-2	Acyp2	0.0146924	0.933375	0.973376
sp|P56376|ACYP1_MOUSE	P56376	Acylphosphatase-1	Acyp1	-0.274451	0.0092408	0.115894
sp|P56380|AP4A_MOUSE	P56380	Bis(5'-nucleosyl)-tetraphosphatase [asymmetrical]	Nudt2	-0.0852884	0.677458	0.858618
sp|P56391|CX6B1_MOUSE	P56391	Cytochrome c oxidase subunit 6B1	Cox6b1	0.257396	0.0585053	0.273786
sp|P56399|UBP5_MOUSE	P56399	Ubiquitin carboxyl-terminal hydrolase 5	Usp5	0.116085	0.215164	0.516799
sp|P56480|ATPB_MOUSE	P56480	ATP synthase subunit beta, mitochondrial	Atp5f1b	0.0128471	0.902211	0.96134
sp|P56528|CD38_MOUSE	P56528	ADP-ribosyl cyclase/cyclic ADP-ribose hydrolase 1	Cd38	-0.179659	0.753254	0.901664
sp|P56546|CTBP2_MOUSE	P56546	C-terminal-binding protein 2	Ctbp2	0.266075	0.465193	0.734363
sp|P56564|EAA1_MOUSE	P56564	Excitatory amino acid transporter 1	Slc1a3	0.03788	0.787175	0.911254
sp|P56812|PDCD5_MOUSE	P56812	Programmed cell death protein 5	Pdcd5	0.177815	0.145582	0.428075
sp|P56959|FUS_MOUSE	P56959	RNA-binding protein FUS	Fus	0.157281	0.114592	0.382223
sp|P57716|NICA_MOUSE	P57716	Nicastrin	Ncstn	-0.523138	0.014175	0.142308
sp|P57722|PCBP3_MOUSE	P57722	Poly(rC)-binding protein 3	Pcbp3	0.0664743	0.627493	0.834474
sp|P57724|PCBP4_MOUSE	P57724	Poly(rC)-binding protein 4	Pcbp4	-0.123709	0.463576	0.734086
sp|P57746|VATD_MOUSE	P57746	V-type proton ATPase subunit D	Atp6v1d	0.124297	0.240503	0.542283
sp|P57759|ERP29_MOUSE	P57759	Endoplasmic reticulum resident protein 29	Erp29	0.362132	0.230019	0.533005
sp|P57776|EF1D_MOUSE	P57776	Elongation factor 1-delta	Eef1d	-0.226074	0.0746002	0.309584
sp|P57784|RU2A_MOUSE	P57784	U2 small nuclear ribonucleoprotein A'	Snrpa1	-0.0186656	0.927392	0.971486
sp|P58021|TM9S2_MOUSE	P58021	Transmembrane 9 superfamily member 2	Tm9sf2	-0.0670747	0.571428	0.798462
sp|P58044|IDI1_MOUSE	P58044	Isopentenyl-diphosphate Delta-isomerase 1	Idi1	-0.369101	0.417112	0.702541
sp|P58059|RT21_MOUSE	P58059	28S ribosomal protein S21, mitochondrial	Mrps21	0.106332	0.532247	0.776565
sp|P58252|EF2_MOUSE	P58252	Elongation factor 2	Eef2	-0.297071	0.00418318	0.0856815
sp|P58321|UCHL4_MOUSE	P58321	Ubiquitin carboxyl-terminal hydrolase isozyme L4	Uchl4	0.63281	0.015943	0.149732
sp|P58389|PTPA_MOUSE	P58389	Serine/threonine-protein phosphatase 2A activator	Ptpa	0.444833	0.00255794	0.0647588
sp|P58404|STRN4_MOUSE	P58404	Striatin-4	Strn4	0.355979	0.0656806	0.291627
sp|P58871|TB182_MOUSE	P58871	182 kDa tankyrase-1-binding protein	Tnks1bp1	-0.670243	0.0540403	0.263164
sp|P59016|VP33B_MOUSE	P59016	Vacuolar protein sorting-associated protein 33B	Vps33b	0.243785	0.500371	0.757765
sp|P59017|B2L13_MOUSE	P59017	Bcl-2-like protein 13	Bcl2l13	0.470983	0.0297531	0.193728
sp|P59235|NUP43_MOUSE	P59235	Nucleoporin Nup43	Nup43	-0.278813	0.245872	0.545846
sp|P59279|RAB2B_MOUSE	P59279	Ras-related protein Rab-2B	Rab2b	0.125398	0.42781	0.711712
sp|P59325|IF5_MOUSE	P59325	Eukaryotic translation initiation factor 5	Eif5	-0.0370029	0.775188	0.906387
sp|P59672|ANS1A_MOUSE	P59672	Ankyrin repeat and SAM domain-containing protein 1A	Anks1a	0.205222	0.495228	0.753848
sp|P59764|DOCK4_MOUSE	P59764	Dedicator of cytokinesis protein 4	Dock4	-0.528721	0.187731	0.483381
sp|P59808|SASH1_MOUSE	P59808	SAM and SH3 domain-containing protein 1	Sash1	-1.78099	0.0866953	0.333368
sp|P59999|ARPC4_MOUSE	P59999	Actin-related protein 2/3 complex subunit 4	Arpc4	0.226964	0.037191	0.216249
sp|P60122|RUVB1_MOUSE	P60122	RuvB-like 1	Ruvbl1	-0.0636064	0.536434	0.777434
sp|P60202|MYPR_MOUSE	P60202	Myelin proteolipid protein	Plp1	-0.893737	0.0139299	0.14054
sp|P60229|EIF3E_MOUSE	P60229	Eukaryotic translation initiation factor 3 subunit E	Eif3e	0.00186439	0.986511	0.994271
sp|P60335|PCBP1_MOUSE	P60335	Poly(rC)-binding protein 1	Pcbp1	-0.0818345	0.354162	0.64821
sp|P60487|PLPP_MOUSE	P60487	Chronophin	Pdxp	0.163677	0.103129	0.36212
sp|P60670|NPL4_MOUSE	P60670	Nuclear protein localization protein 4 homolog	Nploc4	0.20658	0.0662897	0.293055
sp|P60755|MDGA2_MOUSE	P60755	MAM domain-containing glycosylphosphatidylinositol anchor protein 2	Mdga2	1.84254	0.00127243	0.0450993
sp|P60824|CIRBP_MOUSE	P60824	Cold-inducible RNA-binding protein	Cirbp	0.810936	0.000330792	0.0232304
sp|P60840|ENSA_MOUSE	P60840	Alpha-endosulfine	Ensa	0.0507997	0.69943	0.868111
sp|P60843|IF4A1_MOUSE	P60843	Eukaryotic initiation factor 4A-I	Eif4a1	0.00380734	0.961835	0.985667
sp|P60867|RS20_MOUSE	P60867	40S ribosomal protein S20	Rps20	-0.0418474	0.758709	0.897971
sp|P60879|SNP25_MOUSE	P60879	Synaptosomal-associated protein 25	Snap25	-0.123822	0.428584	0.711712
sp|P60904|DNJC5_MOUSE	P60904	DnaJ homolog subfamily C member 5	Dnajc5	0.0926549	0.473636	0.739955
sp|P61021|RAB5B_MOUSE	P61021	Ras-related protein Rab-5B	Rab5b	0.466707	0.0529579	0.260382
sp|P61022|CHP1_MOUSE	P61022	Calcineurin B homologous protein 1	Chp1	-1.86662	0.127661	0.401866
sp|P61082|UBC12_MOUSE	P61082	NEDD8-conjugating enzyme Ubc12	Ube2m	0.0770965	0.460584	0.730472
sp|P61148|FGF1_MOUSE	P61148	Fibroblast growth factor 1	Fgf1	-2.61481	0.00491053	0.0893231
sp|P61161|ARP2_MOUSE	P61161	Actin-related protein 2	Actr2	0.152911	0.150047	0.433639
sp|P61164|ACTZ_MOUSE	P61164	Alpha-centractin	Actr1a	0.122036	0.184364	0.480479
sp|P61202|CSN2_MOUSE	P61202	COP9 signalosome complex subunit 2	Cops2	0.0460519	0.616601	0.827004
sp|P61211|ARL1_MOUSE	P61211	ADP-ribosylation factor-like protein 1	Arl1	0.356616	0.1602	0.445761
sp|P61222|ABCE1_MOUSE	P61222	ATP-binding cassette sub-family E member 1	Abce1	-0.138379	0.405816	0.692385
sp|P61226|RAP2B_MOUSE	P61226	Ras-related protein Rap-2b	Rap2b	0.161605	0.662308	0.85026
sp|P61255|RL26_MOUSE	P61255	60S ribosomal protein L26	Rpl26	-0.0367253	0.723527	0.877764
sp|P61290|PSME3_MOUSE	P61290	Proteasome activator complex subunit 3	Psme3	-0.834793	0.216053	0.518323
sp|P61327|MGN_MOUSE	P61327	Protein mago nashi homolog	Magoh	-0.0849454	0.590964	0.810216
sp|P61358|RL27_MOUSE	P61358	60S ribosomal protein L27	Rpl27	-0.191406	0.0785926	0.319801
sp|P61458|PHS_MOUSE	P61458	Pterin-4-alpha-carbinolamine dehydratase	Pcbd1	0.0998207	0.694531	0.866251
sp|P61620|S61A1_MOUSE	P61620	Protein transport protein Sec61 subunit alpha isoform 1	Sec61a1	-0.402472	0.0702485	0.301439
sp|P61759|PFD3_MOUSE	P61759	Prefoldin subunit 3	Vbp1	0.147886	0.190319	0.487693
sp|P61922|GABT_MOUSE	P61922	4-aminobutyrate aminotransferase, mitochondrial	Abat	-0.0608555	0.575534	0.800641
sp|P61961|UFM1_MOUSE	P61961	Ubiquitin-fold modifier 1	Ufm1	0.313553	0.229041	0.532252
sp|P61963|DCAF7_MOUSE	P61963	DDB1- and CUL4-associated factor 7	Dcaf7	0.620486	4.00745e-05	0.00680598
sp|P61965|WDR5_MOUSE	P61965	WD repeat-containing protein 5	Wdr5	0.110633	0.780248	0.908717
sp|P61979|HNRPK_MOUSE	P61979	Heterogeneous nuclear ribonucleoprotein K	Hnrnpk	-0.00210595	0.981625	0.992834
sp|P62069|UBP46_MOUSE	P62069	Ubiquitin carboxyl-terminal hydrolase 46	Usp46	0.454758	0.0230871	0.172184
sp|P62071|RRAS2_MOUSE	P62071	Ras-related protein R-Ras2	Rras2	-0.122473	0.357743	0.650385
sp|P62075|TIM13_MOUSE	P62075	Mitochondrial import inner membrane translocase subunit Tim13	Timm13	-0.042622	0.789807	0.912489
sp|P62082|RS7_MOUSE	P62082	40S ribosomal protein S7	Rps7	0.121137	0.647651	0.843282
sp|P62137|PP1A_MOUSE	P62137	Serine/threonine-protein phosphatase PP1-alpha catalytic subunit	Ppp1ca	0.11713	0.310121	0.611244
sp|P62141|PP1B_MOUSE	P62141	Serine/threonine-protein phosphatase PP1-beta catalytic subunit	Ppp1cb	0.0812928	0.483556	0.748743
sp|P62192|PRS4_MOUSE	P62192	26S proteasome regulatory subunit 4	Psmc1	0.124774	0.155279	0.43889
sp|P62196|PRS8_MOUSE	P62196	26S proteasome regulatory subunit 8	Psmc5	0.124694	0.261911	0.56335
sp|P62242|RS8_MOUSE	P62242	40S ribosomal protein S8	Rps8	-0.104062	0.25813	0.559678
sp|P62245|RS15A_MOUSE	P62245	40S ribosomal protein S15a	Rps15a	-0.0167126	0.876098	0.951962
sp|P62264|RS14_MOUSE	P62264	40S ribosomal protein S14	Rps14	-0.0401819	0.691378	0.863905
sp|P62267|RS23_MOUSE	P62267	40S ribosomal protein S23	Rps23	-0.0526451	0.725	0.878129
sp|P62270|RS18_MOUSE	P62270	40S ribosomal protein S18	Rps18	0.0260665	0.860101	0.944501
sp|P62281|RS11_MOUSE	P62281	40S ribosomal protein S11	Rps11	-0.077946	0.456247	0.728423
sp|P62309|RUXG_MOUSE	P62309	Small nuclear ribonucleoprotein G	Snrpg	-0.215219	0.522947	0.77045
sp|P62313|LSM6_MOUSE	P62313	U6 snRNA-associated Sm-like protein LSm6	Lsm6	0.0082109	0.9567	0.983235
sp|P62315|SMD1_MOUSE	P62315	Small nuclear ribonucleoprotein Sm D1	Snrpd1	-0.023484	0.877352	0.951962
sp|P62317|SMD2_MOUSE	P62317	Small nuclear ribonucleoprotein Sm D2	Snrpd2	-0.185386	0.215134	0.516799
sp|P62320|SMD3_MOUSE	P62320	Small nuclear ribonucleoprotein Sm D3	Snrpd3	0.161834	0.404282	0.692199
sp|P62334|PRS10_MOUSE	P62334	26S proteasome regulatory subunit 10B	Psmc6	0.138462	0.0906209	0.34201
sp|P62482|KCAB2_MOUSE	P62482	Voltage-gated potassium channel subunit beta-2	Kcnab2	-0.482953	0.0230209	0.172171
sp|P62484|ABI2_MOUSE	P62484	Abl interactor 2	Abi2	-0.00641115	0.966271	0.986621
sp|P62627|DLRB1_MOUSE	P62627	Dynein light chain roadblock-type 1	Dynlrb1	0.256965	0.214054	0.516357
sp|P62702|RS4X_MOUSE	P62702	40S ribosomal protein S4, X isoform	Rps4x	0.0360297	0.781416	0.908717
sp|P62717|RL18A_MOUSE	P62717	60S ribosomal protein L18a	Rpl18a	-0.105779	0.459796	0.730472
sp|P62743|AP2S1_MOUSE	P62743	AP-2 complex subunit sigma	Ap2s1	0.256116	0.0185312	0.154781
sp|P62746|RHOB_MOUSE	P62746	Rho-related GTP-binding protein RhoB	Rhob	0.310498	0.169992	0.458258
sp|P62748|HPCL1_MOUSE	P62748	Hippocalcin-like protein 1	Hpcal1	0.44196	0.00203966	0.0587733
sp|P62751|RL23A_MOUSE	P62751	60S ribosomal protein L23a	Rpl23a	-0.0861467	0.525218	0.771171
sp|P62754|RS6_MOUSE	P62754	40S ribosomal protein S6	Rps6	-0.0250233	0.935204	0.974379
sp|P62761|VISL1_MOUSE	P62761	Visinin-like protein 1	Vsnl1	0.486735	0.00518552	0.0925571
sp|P62806|H4_MOUSE	P62806	Histone H4	H4c1	-0.0524747	0.804794	0.920841
sp|P62830|RL23_MOUSE	P62830	60S ribosomal protein L23	Rpl23	0.0256213	0.830085	0.933202
sp|P62835|RAP1A_MOUSE	P62835	Ras-related protein Rap-1A	Rap1a	-0.371902	0.00208668	0.0587733
sp|P62843|RS15_MOUSE	P62843	40S ribosomal protein S15	Rps15	-0.0437209	0.856142	0.941549
sp|P62849|RS24_MOUSE	P62849	40S ribosomal protein S24	Rps24	-0.16605	0.128799	0.403834
sp|P62852|RS25_MOUSE	P62852	40S ribosomal protein S25	Rps25	-0.00474742	0.965328	0.986621
sp|P62855|RS26_MOUSE	P62855	40S ribosomal protein S26	Rps26	-0.161756	0.34258	0.640281
sp|P62858|RS28_MOUSE	P62858	40S ribosomal protein S28	Rps28	-0.144612	0.180752	0.475232
sp|P62862|RS30_MOUSE	P62862	40S ribosomal protein S30	Fau	0.0529549	0.780085	0.908717
sp|P62869|ELOB_MOUSE	P62869	Elongin-B	Elob	0.343208	0.268647	0.569806
sp|P62881|GNB5_MOUSE	P62881	Guanine nucleotide-binding protein subunit beta-5	Gnb5	0.153482	0.211352	0.514277
sp|P62889|RL30_MOUSE	P62889	60S ribosomal protein L30	Rpl30	-0.0649945	0.719339	0.876278
sp|P62900|RL31_MOUSE	P62900	60S ribosomal protein L31	Rpl31	-0.0212267	0.90332	0.96134
sp|P62908|RS3_MOUSE	P62908	40S ribosomal protein S3	Rps3	-0.0739277	0.352362	0.646976
sp|P62911|RL32_MOUSE	P62911	60S ribosomal protein L32	Rpl32	-0.686079	0.0514497	0.257944
sp|P62918|RL8_MOUSE	P62918	60S ribosomal protein L8	Rpl8	-0.0766886	0.715245	0.874704
sp|P62960|YBOX1_MOUSE	P62960	Y-box-binding protein 1	Ybx1	0.161132	0.429618	0.712708
sp|P62996|TRA2B_MOUSE	P62996	Transformer-2 protein homolog beta	Tra2b	-0.120568	0.500454	0.757765
sp|P63005|LIS1_MOUSE	P63005	Platelet-activating factor acetylhydrolase IB subunit beta	Pafah1b1	0.111156	0.274824	0.575314
sp|P63028|TCTP_MOUSE	P63028	Translationally-controlled tumor protein	Tpt1	-0.119015	0.38173	0.67444
sp|P63037|DNJA1_MOUSE	P63037	DnaJ homolog subfamily A member 1	Dnaja1	-0.277004	0.0258623	0.180814
sp|P63040|CPLX1_MOUSE	P63040	Complexin-1	Cplx1	-0.0708444	0.723015	0.877764
sp|P63046|ST4A1_MOUSE	P63046	Sulfotransferase 4A1	Sult4a1	0.192108	0.197089	0.496201
sp|P63054|PCP4_MOUSE	P63054	Calmodulin regulator protein PCP4	Pcp4	-0.208226	0.596608	0.813432
sp|P63073|IF4E_MOUSE	P63073	Eukaryotic translation initiation factor 4E	Eif4e	0.0474955	0.561987	0.7929
sp|P63080|GBRB3_MOUSE	P63080	Gamma-aminobutyric acid receptor subunit beta-3	Gabrb3	0.499574	0.00748295	0.106755
sp|P63082|VATL_MOUSE	P63082	V-type proton ATPase 16 kDa proteolipid subunit c	Atp6v0c	0.296063	0.00885951	0.114427
sp|P63158|HMGB1_MOUSE	P63158	High mobility group protein B1	Hmgb1	0.105693	0.677352	0.858618
sp|P63168|DYL1_MOUSE	P63168	Dynein light chain 1, cytoplasmic	Dynll1	0.0343071	0.775173	0.906387
sp|P63216|GBG3_MOUSE	P63216	Guanine nucleotide-binding protein G(I)/G(S)/G(O) subunit gamma-3	Gng3	0.366849	0.22302	0.525754
sp|P63276|RS17_MOUSE	P63276	40S ribosomal protein S17	Rps17	-0.103966	0.348374	0.643686
sp|P63280|UBC9_MOUSE	P63280	SUMO-conjugating enzyme UBC9	Ube2i	0.0233083	0.895201	0.957559
sp|P63318|KPCG_MOUSE	P63318	Protein kinase C gamma type	Prkcg	-0.783127	0.0292093	0.191429
sp|P63323|RS12_MOUSE	P63323	40S ribosomal protein S12	Rps12	0.0240376	0.834567	0.934275
sp|P63325|RS10_MOUSE	P63325	40S ribosomal protein S10	Rps10	-0.229962	0.087796	0.334965
sp|P63328|PP2BA_MOUSE	P63328	Serine/threonine-protein phosphatase 2B catalytic subunit alpha isoform	Ppp3ca	0.078562	0.441575	0.71849
sp|P67778|PHB1_MOUSE	P67778	Prohibitin 1	Phb1	0.315338	0.0343043	0.20909
sp|P67871|CSK2B_MOUSE	P67871	Casein kinase II subunit beta	Csnk2b	0.176187	0.473259	0.739933
sp|P67984|RL22_MOUSE	P67984	60S ribosomal protein L22	Rpl22	-0.0970931	0.393546	0.684654
sp|P68037|UB2L3_MOUSE	P68037	Ubiquitin-conjugating enzyme E2 L3	Ube2l3	-0.00878843	0.93047	0.973376
sp|P68040|RACK1_MOUSE	P68040	Receptor of activated protein C kinase 1	Rack1	-0.0566005	0.505029	0.760098
sp|P68181|KAPCB_MOUSE	P68181	cAMP-dependent protein kinase catalytic subunit beta	Prkacb	0.27345	0.0180598	0.153382
sp|P68372|TBB4B_MOUSE	P68372	Tubulin beta-4B chain	Tubb4b	-0.0967249	0.365728	0.657568
sp|P69566|RANB9_MOUSE	P69566	Ran-binding protein 9	Ranbp9	-0.26191	0.141498	0.422069
sp|P70122|SBDS_MOUSE	P70122	Ribosome maturation protein SBDS	Sbds	-0.218843	0.423163	0.708343
sp|P70168|IMB1_MOUSE	P70168	Importin subunit beta-1	Kpnb1	0.0631991	0.521127	0.770164
sp|P70175|DLG3_MOUSE	P70175	Disks large homolog 3	Dlg3	0.226768	0.0947965	0.350051
sp|P70188|KIFA3_MOUSE	P70188	Kinesin-associated protein 3	Kifap3	0.336655	0.083416	0.328671
sp|P70195|PSB7_MOUSE	P70195	Proteasome subunit beta type-7	Psmb7	-0.0414586	0.816396	0.927744
sp|P70202|LXN_MOUSE	P70202	Latexin	Lxn	0.125158	0.528186	0.773585
sp|P70206|PLXA1_MOUSE	P70206	Plexin-A1	Plxna1	0.621505	0.000174955	0.0148566
sp|P70207|PLXA2_MOUSE	P70207	Plexin-A2	Plxna2	1.06906	0.00680655	0.102374
sp|P70208|PLXA3_MOUSE	P70208	Plexin-A3	Plxna3	0.070172	0.759178	0.897971
sp|P70211|DCC_MOUSE	P70211	Netrin receptor DCC	Dcc	0.586417	0.0288396	0.189903
sp|P70232|NCHL1_MOUSE	P70232	Neural cell adhesion molecule L1-like protein	Chl1	0.753488	0.000539343	0.0304162
sp|P70236|MP2K6_MOUSE	P70236	Dual specificity mitogen-activated protein kinase kinase 6	Map2k6	-0.1115	0.558233	0.791825
sp|P70245|EBP_MOUSE	P70245	3-beta-hydroxysteroid-Delta(8),Delta(7)-isomerase	Ebp	-0.449868	0.0770751	0.316691
sp|P70290|EM55_MOUSE	P70290	55 kDa erythrocyte membrane protein	Mpp1	0.0292668	0.925806	0.97063
sp|P70297|STAM1_MOUSE	P70297	Signal transducing adapter molecule 1	Stam	-0.0737091	0.674079	0.857641
sp|P70302|STIM1_MOUSE	P70302	Stromal interaction molecule 1	Stim1	-0.260459	0.299379	0.601414
sp|P70333|HNRH2_MOUSE	P70333	Heterogeneous nuclear ribonucleoprotein H2	Hnrnph2	0.23592	0.411917	0.697858
sp|P70336|ROCK2_MOUSE	P70336	Rho-associated protein kinase 2	Rock2	-0.226895	0.0690481	0.299086
sp|P70349|HINT1_MOUSE	P70349	Adenosine 5'-monophosphoramidase HINT1	Hint1	0.527888	0.0045084	0.0880422
sp|P70362|UFD1_MOUSE	P70362	Ubiquitin recognition factor in ER-associated degradation protein 1	Ufd1	-0.0478463	0.559362	0.792617
sp|P70372|ELAV1_MOUSE	P70372	ELAV-like protein 1	Elavl1	-0.0859273	0.41655	0.702541
sp|P70392|RGRF2_MOUSE	P70392	Ras-specific guanine nucleotide-releasing factor 2	Rasgrf2	0.600118	0.256658	0.557643
sp|P70399|TP53B_MOUSE	P70399	TP53-binding protein 1	Tp53bp1	0.245688	0.319454	0.618252
sp|P70414|NAC1_MOUSE	P70414	Sodium/calcium exchanger 1	Slc8a1	0.191136	0.157491	0.442876
sp|P70425|RIT2_MOUSE	P70425	GTP-binding protein Rit2	Rit2	0.166714	0.442674	0.71849
sp|P70429|EVL_MOUSE	P70429	Ena/VASP-like protein	Evl	0.330761	0.0342316	0.20909
sp|P70441|NHRF1_MOUSE	P70441	Na(+)/H(+) exchange regulatory cofactor NHE-RF1	Slc9a3r1	0.3529	0.00761166	0.106755
sp|P70460|VASP_MOUSE	P70460	Vasodilator-stimulated phosphoprotein	Vasp	-0.00313099	0.988463	0.9953
sp|P70663|SPRL1_MOUSE	P70663	SPARC-like protein 1	Sparcl1	0.050431	0.665547	0.851733
sp|P70697|DCUP_MOUSE	P70697	Uroporphyrinogen decarboxylase	Urod	-0.534348	0.118594	0.388571
sp|P70698|PYRG1_MOUSE	P70698	CTP synthase 1	Ctps1	-0.603627	2.82478e-05	0.00551663
sp|P70699|LYAG_MOUSE	P70699	Lysosomal alpha-glucosidase	Gaa	0.698741	0.00988342	0.11954
sp|P80314|TCPB_MOUSE	P80314	T-complex protein 1 subunit beta	Cct2	0.0327206	0.71245	0.873742
sp|P80315|TCPD_MOUSE	P80315	T-complex protein 1 subunit delta	Cct4	0.139649	0.178396	0.472427
sp|P80316|TCPE_MOUSE	P80316	T-complex protein 1 subunit epsilon	Cct5	0.260266	0.0200181	0.160934
sp|P80317|TCPZ_MOUSE	P80317	T-complex protein 1 subunit zeta	Cct6a	0.0801032	0.421075	0.706878
sp|P80318|TCPG_MOUSE	P80318	T-complex protein 1 subunit gamma	Cct3	0.146886	0.141902	0.422069
sp|P80560|PTPR2_MOUSE	P80560	Receptor-type tyrosine-protein phosphatase N2	Ptprn2	0.434001	0.0314658	0.198383
sp|P83093|STIM2_MOUSE	P83093	Stromal interaction molecule 2	Stim2	-0.402821	0.431225	0.713051
sp|P83510|TNIK_MOUSE	P83510	Traf2 and NCK-interacting protein kinase	Tnik	-0.205866	0.0700289	0.301095
sp|P83887|TBG1_MOUSE	P83887	Tubulin gamma-1 chain	Tubg1	-0.0992604	0.346157	0.642351
sp|P83940|ELOC_MOUSE	P83940	Elongin-C	Eloc	0.212001	0.267471	0.569005
sp|P84075|HPCA_MOUSE	P84075	Neuron-specific calcium-binding protein hippocalcin	Hpca	0.948757	0.0123782	0.133829
sp|P84084|ARF5_MOUSE	P84084	ADP-ribosylation factor 5	Arf5	0.0433013	0.730916	0.881163
sp|P84086|CPLX2_MOUSE	P84086	Complexin-2	Cplx2	0.0967733	0.62269	0.832158
sp|P84099|RL19_MOUSE	P84099	60S ribosomal protein L19	Rpl19	-0.0745528	0.561442	0.792669
sp|P84104|SRSF3_MOUSE	P84104	Serine/arginine-rich splicing factor 3	Srsf3	-0.0422476	0.709156	0.872215
sp|P97300|NPTN_MOUSE	P97300	Neuroplastin	Nptn	0.170704	0.0719256	0.304749
sp|P97314|CSRP2_MOUSE	P97314	Cysteine and glycine-rich protein 2	Csrp2	-0.467289	0.263317	0.565154
sp|P97315|CSRP1_MOUSE	P97315	Cysteine and glycine-rich protein 1	Csrp1	-0.0252641	0.842022	0.935995
sp|P97346|NXN_MOUSE	P97346	Nucleoredoxin	Nxn	0.0595615	0.76315	0.90084
sp|P97351|RS3A_MOUSE	P97351	40S ribosomal protein S3a	Rps3a	0.0361033	0.72549	0.878129
sp|P97355|SPSY_MOUSE	P97355	Spermine synthase	Sms	0.386181	0.108315	0.370691
sp|P97363|SPTC2_MOUSE	P97363	Serine palmitoyltransferase 2	Sptlc2	0	1	1
sp|P97370|AT1B3_MOUSE	P97370	Sodium/potassium-transporting ATPase subunit beta-3	Atp1b3	-0.080122	0.88443	0.952679
sp|P97371|PSME1_MOUSE	P97371	Proteasome activator complex subunit 1	Psme1	0.452804	0.0106459	0.124691
sp|P97372|PSME2_MOUSE	P97372	Proteasome activator complex subunit 2	Psme2	0.154227	0.280448	0.579374
sp|P97379|G3BP2_MOUSE	P97379	Ras GTPase-activating protein-binding protein 2	G3bp2	-0.139586	0.174652	0.466197
sp|P97390|VPS45_MOUSE	P97390	Vacuolar protein sorting-associated protein 45	Vps45	-0.039363	0.826721	0.931315
sp|P97393|RHG05_MOUSE	P97393	Rho GTPase-activating protein 5	Arhgap5	-0.461621	0.0575572	0.270902
sp|P97411|ICA69_MOUSE	P97411	Islet cell autoantigen 1	Ica1	-0.257888	0.410075	0.696154
sp|P97434|MPRIP_MOUSE	P97434	Myosin phosphatase Rho-interacting protein	Mprip	-0.173955	0.449712	0.722914
sp|P97445|CAC1A_MOUSE	P97445	Voltage-dependent P/Q-type calcium channel subunit alpha-1A	Cacna1a	-0.682539	0.586094	0.807612
sp|P97447|FHL1_MOUSE	P97447	Four and a half LIM domains protein 1	Fhl1	0.0943697	0.706386	0.871473
sp|P97449|AMPN_MOUSE	P97449	Aminopeptidase N	Anpep	0.00167176	0.997767	0.999291
sp|P97450|ATP5J_MOUSE	P97450	ATP synthase-coupling factor 6, mitochondrial	Atp5pf	-0.122832	0.623731	0.832597
sp|P97461|RS5_MOUSE	P97461	40S ribosomal protein S5	Rps5	-0.233279	0.235046	0.53839
sp|P97494|GSH1_MOUSE	P97494	Glutamate--cysteine ligase catalytic subunit	Gclc	0.123296	0.484936	0.74931
sp|P97742|CPT1A_MOUSE	P97742	Carnitine O-palmitoyltransferase 1, liver isoform	Cpt1a	-0.318224	0.121027	0.390892
sp|P97765|WBP2_MOUSE	P97765	WW domain-binding protein 2	Wbp2	0.303229	0.0984573	0.356424
sp|P97772|GRM1_MOUSE	P97772	Metabotropic glutamate receptor 1	Grm1	0.346776	0.169686	0.457842
sp|P97792|CXAR_MOUSE	P97792	Coxsackievirus and adenovirus receptor homolog	Cxadr	0.963387	0.000568992	0.0306628
sp|P97793|ALK_MOUSE	P97793	ALK tyrosine kinase receptor	Alk	0.66799	0.0253463	0.178905
sp|P97797|SHPS1_MOUSE	P97797	Tyrosine-protein phosphatase non-receptor type substrate 1	Sirpa	-0.103631	0.640038	0.841656
sp|P97798|NEO1_MOUSE	P97798	Neogenin	Neo1	0.282916	0.0177113	0.152624
sp|P97807|FUMH_MOUSE	P97807	Fumarate hydratase, mitochondrial	Fh	-0.040377	0.738682	0.885137
sp|P97820|M4K4_MOUSE	P97820	Mitogen-activated protein kinase kinase kinase kinase 4	Map4k4	0.0757615	0.688259	0.862917
sp|P97822|AN32E_MOUSE	P97822	Acidic leucine-rich nuclear phosphoprotein 32 family member E	Anp32e	0.199343	0.251773	0.553521
sp|P97825|JUPI1_MOUSE	P97825	Jupiter microtubule associated homolog 1	Jpt1	0.503119	0.119044	0.388571
sp|P97855|G3BP1_MOUSE	P97855	Ras GTPase-activating protein-binding protein 1	G3bp1	-0.360851	0.149676	0.433639
sp|P97865|PEX7_MOUSE	P97865	Peroxisomal targeting signal 2 receptor	Pex7	1.81867	0.0017119	0.0490336
sp|P97927|LAMA4_MOUSE	P97927	Laminin subunit alpha-4	Lama4	-0.159741	0.390302	0.679444
sp|P97950|RB33A_MOUSE	P97950	Ras-related protein Rab-33A	Rab33a	0.674529	0.190588	0.487913
sp|P98084|APBA2_MOUSE	P98084	Amyloid-beta A4 precursor protein-binding family A member 2	Apba2	-0.636544	0.00147077	0.0491383
sp|P98200|AT8A2_MOUSE	P98200	Phospholipid-transporting ATPase IB	Atp8a2	-0.612223	0.182553	0.476979
sp|P98203|ARVC_MOUSE	P98203	Armadillo repeat protein deleted in velo-cardio-facial syndrome homolog	Arvcf	0.164515	0.275155	0.575335
sp|P99024|TBB5_MOUSE	P99024	Tubulin beta-5 chain	Tubb5	0.0372004	0.824859	0.93082
sp|P99026|PSB4_MOUSE	P99026	Proteasome subunit beta type-4	Psmb4	0.165167	0.0746617	0.309584
sp|P99027|RLA2_MOUSE	P99027	60S acidic ribosomal protein P2	Rplp2	-0.0104571	0.937131	0.97567
sp|P99029|PRDX5_MOUSE	P99029	Peroxiredoxin-5, mitochondrial	Prdx5	0.234231	0.100183	0.357758
sp|Q00493|CBPE_MOUSE	Q00493	Carboxypeptidase E	Cpe	0.926021	2.97758e-05	0.00551663
sp|Q00915|RET1_MOUSE	Q00915	Retinol-binding protein 1	Rbp1	-0.140267	0.608302	0.81992
sp|Q00PI9|HNRL2_MOUSE	Q00PI9	Heterogeneous nuclear ribonucleoprotein U-like protein 2	Hnrnpul2	0.0835932	0.579271	0.802649
sp|Q01065|PDE1B_MOUSE	Q01065	Calcium/calmodulin-dependent 3',5'-cyclic nucleotide phosphodiesterase 1B	Pde1b	-0.103143	0.670379	0.855484
sp|Q01097|NMDE2_MOUSE	Q01097	Glutamate receptor ionotropic, NMDA 2B	Grin2b	0.91927	0.00944967	0.116544
sp|Q01149|CO1A2_MOUSE	Q01149	Collagen alpha-2(I) chain	Col1a2	-0.377594	0.509168	0.763284
sp|Q01237|HMDH_MOUSE	Q01237	3-hydroxy-3-methylglutaryl-coenzyme A reductase	Hmgcr	-0.636508	0.312161	0.612009
sp|Q01405|SC23A_MOUSE	Q01405	Protein transport protein Sec23A	Sec23a	0.136476	0.122413	0.392793
sp|Q01768|NDKB_MOUSE	Q01768	Nucleoside diphosphate kinase B	Nme2	0.067257	0.422688	0.708273
sp|Q02248|CTNB1_MOUSE	Q02248	Catenin beta-1	Ctnnb1	0.231285	0.0374222	0.216771
sp|Q02357|ANK1_MOUSE	Q02357	Ankyrin-1	Ank1	-0.49777	0.00727741	0.106318
sp|Q02819|NUCB1_MOUSE	Q02819	Nucleobindin-1	Nucb1	0.120542	0.671682	0.855912
sp|Q03141|MARK3_MOUSE	Q03141	MAP/microtubule affinity-regulating kinase 3	Mark3	0.000160463	0.999008	0.999341
sp|Q03157|APLP1_MOUSE	Q03157	Amyloid beta precursor like protein 1	Aplp1	0.3774	0.138291	0.420026
sp|Q03173|ENAH_MOUSE	Q03173	Protein enabled homolog	Enah	0.0764014	0.537465	0.778503
sp|Q03517|SCG2_MOUSE	Q03517	Secretogranin-2	Scg2	0.858937	0.00922701	0.115894
sp|Q03958|PFD6_MOUSE	Q03958	Prefoldin subunit 6	Pfdn6	0.447678	0.0415543	0.22961
sp|Q04690|NF1_MOUSE	Q04690	Neurofibromin	Nf1	-0.00137815	0.991069	0.995711
sp|Q05117|PPA5_MOUSE	Q05117	Tartrate-resistant acid phosphatase type 5	Acp5	-2.38097	0.00132907	0.0423021
sp|Q05186|RCN1_MOUSE	Q05186	Reticulocalbin-1	Rcn1	-0.523885	0.01625	0.151032
sp|Q05512|MARK2_MOUSE	Q05512	Serine/threonine-protein kinase MARK2	Mark2	-0.0988494	0.64281	0.842091
sp|Q05793|PGBM_MOUSE	Q05793	Basement membrane-specific heparan sulfate proteoglycan core protein	Hspg2	-0.125372	0.772056	0.904749
sp|Q05816|FABP5_MOUSE	Q05816	Fatty acid-binding protein 5	Fabp5	0.172655	0.199215	0.498993
sp|Q05909|PTPRG_MOUSE	Q05909	Receptor-type tyrosine-protein phosphatase gamma	Ptprg	0.403002	0.0965359	0.352917
sp|Q05920|PYC_MOUSE	Q05920	Pyruvate carboxylase, mitochondrial	Pc	0.00820358	0.933589	0.973376
sp|Q05BC3|EMAL1_MOUSE	Q05BC3	Echinoderm microtubule-associated protein-like 1	Eml1	-0.722689	0.0234645	0.173196
sp|Q05CL8|LARP7_MOUSE	Q05CL8	La-related protein 7	Larp7	-0.356595	0.154008	0.438857
sp|Q05D44|IF2P_MOUSE	Q05D44	Eukaryotic translation initiation factor 5B	Eif5b	-0.379332	0.0077742	0.107053
sp|Q06185|ATP5I_MOUSE	Q06185	ATP synthase subunit e, mitochondrial	Atp5me	-0.0999088	0.547009	0.784775
sp|Q06335|APLP2_MOUSE	Q06335	Amyloid beta precursor like protein 2	Aplp2	0.451554	0.00625693	0.101203
sp|Q06890|CLUS_MOUSE	Q06890	Clusterin	Clu	0.197324	0.264724	0.565523
sp|Q07076|ANXA7_MOUSE	Q07076	Annexin A7	Anxa7	0.262586	0.0878098	0.334965
sp|Q07417|ACADS_MOUSE	Q07417	Short-chain specific acyl-CoA dehydrogenase, mitochondrial	Acads	0.260058	0.331344	0.630807
sp|Q07813|BAX_MOUSE	Q07813	Apoptosis regulator BAX	Bax	-0.00868124	0.960321	0.985466
sp|Q08274|DMWD_MOUSE	Q08274	Dystrophia myotonica WD repeat-containing protein	Dmwd	1.21897	0.163476	0.449311
sp|Q08288|LYAR_MOUSE	Q08288	Cell growth-regulating nucleolar protein	Lyar	-0.392474	0.254344	0.554684
sp|Q08331|CALB2_MOUSE	Q08331	Calretinin	Calb2	0.247911	0.0946944	0.350051
sp|Q08509|EPS8_MOUSE	Q08509	Epidermal growth factor receptor kinase substrate 8	Eps8	-0.983439	0.0227346	0.171628
sp|Q08642|PADI2_MOUSE	Q08642	Protein-arginine deiminase type-2	Padi2	-0.1598	0.577888	0.801777
sp|Q08943|SSRP1_MOUSE	Q08943	FACT complex subunit SSRP1	Ssrp1	0.439456	0.160654	0.445761
sp|Q09143|SL7A1_MOUSE	Q09143	High affinity cationic amino acid transporter 1	Slc7a1	-0.354936	0.495347	0.753848
sp|Q0GNC1|INF2_MOUSE	Q0GNC1	Inverted formin-2	Inf2	-1.53168	0.000158465	0.0140585
sp|Q0KK55|KNDC1_MOUSE	Q0KK55	Kinase non-catalytic C-lobe domain-containing protein 1	Kndc1	0.0317359	0.928689	0.972345
sp|Q0KK56|F184B_MOUSE	Q0KK56	Protein FAM184B	Fam184b	0.066992	0.574583	0.800136
sp|Q0KL02|TRIO_MOUSE	Q0KL02	Triple functional domain protein	Trio	0.289603	0.0198212	0.159983
sp|Q0PMG2|MDGA1_MOUSE	Q0PMG2	MAM domain-containing glycosylphosphatidylinositol anchor protein 1	Mdga1	1.49366	0.00512542	0.0828027
sp|Q0VBD0|ITB8_MOUSE	Q0VBD0	Integrin beta-8	Itgb8	0.106731	0.62958	0.836316
sp|Q0VBF8|STUM_MOUSE	Q0VBF8	Protein stum homolog	Stum	0.650538	0.0169072	0.151126
sp|Q0VBL3|RBM15_MOUSE	Q0VBL3	RNA-binding protein 15	Rbm15	0.0994449	0.774044	0.905993
sp|Q0VGU4|VGF_MOUSE	Q0VGU4	Neurosecretory protein VGF	Vgf	0.964391	0.00066542	0.0322932
sp|Q11011|PSA_MOUSE	Q11011	Puromycin-sensitive aminopeptidase	Npepps	0.057266	0.603047	0.817293
sp|Q11136|PEPD_MOUSE	Q11136	Xaa-Pro dipeptidase	Pepd	-0.097651	0.398975	0.689423
sp|Q148V7|RELCH_MOUSE	Q148V7	RAB11-binding protein RELCH	Relch	0.0881024	0.624272	0.832597
sp|Q149F3|ERF3B_MOUSE	Q149F3	Eukaryotic peptide chain release factor GTP-binding subunit ERF3B	Gspt2	-0.2276	0.682012	0.861023
sp|Q14C51|PTCD3_MOUSE	Q14C51	Pentatricopeptide repeat domain-containing protein 3, mitochondrial	Ptcd3	-0.303197	0.308952	0.609879
sp|Q14CH7|SYAM_MOUSE	Q14CH7	Alanine--tRNA ligase, mitochondrial	Aars2	0.07436	0.761761	0.89986
sp|Q2NL51|GSK3A_MOUSE	Q2NL51	Glycogen synthase kinase-3 alpha	Gsk3a	0.194547	0.143289	0.423529
sp|Q2PFD7|PSD3_MOUSE	Q2PFD7	PH and SEC7 domain-containing protein 3	Psd3	0.442238	0.0167085	0.151126
sp|Q2TBE6|P4K2A_MOUSE	Q2TBE6	Phosphatidylinositol 4-kinase type 2-alpha	Pi4k2a	-0.526056	0.358791	0.651539
sp|Q2TPA8|HSDL2_MOUSE	Q2TPA8	Hydroxysteroid dehydrogenase-like protein 2	Hsdl2	-0.773918	1.24934e-05	0.00363737
sp|Q2WF71|LRFN1_MOUSE	Q2WF71	Leucine-rich repeat and fibronectin type III domain-containing protein 1	Lrfn1	0.0465505	0.892544	0.956274
sp|Q31125|S39A7_MOUSE	Q31125	Zinc transporter SLC39A7	Slc39a7	-0.161181	0.262072	0.563399
sp|Q3B7Z2|OSBP1_MOUSE	Q3B7Z2	Oxysterol-binding protein 1	Osbp	-0.113172	0.603268	0.817293
sp|Q3KNM2|MARH5_MOUSE	Q3KNM2	E3 ubiquitin-protein ligase MARCHF5	Marchf5	0.807378	0.0127254	0.136139
sp|Q3TC72|FAHD2_MOUSE	Q3TC72	Fumarylacetoacetate hydrolase domain-containing protein 2A	Fahd2	0.11573	0.464216	0.734303
sp|Q3TCJ1|ABRX2_MOUSE	Q3TCJ1	BRISC complex subunit Abraxas 2	Abraxas2	-0.384163	0.225681	0.528056
sp|Q3TDD9|PPR21_MOUSE	Q3TDD9	Protein phosphatase 1 regulatory subunit 21	Ppp1r21	0.164012	0.425487	0.710773
sp|Q3TDK6|ROGDI_MOUSE	Q3TDK6	Protein rogdi homolog	Rogdi	0.378619	0.334266	0.633117
sp|Q3TDN2|FAF2_MOUSE	Q3TDN2	FAS-associated factor 2	Faf2	-0.110053	0.432865	0.713306
sp|Q3TDQ1|STT3B_MOUSE	Q3TDQ1	Dolichyl-diphosphooligosaccharide--protein glycosyltransferase subunit STT3B	Stt3b	0.164716	0.195905	0.49566
sp|Q3TEA8|HP1B3_MOUSE	Q3TEA8	Heterochromatin protein 1-binding protein 3	Hp1bp3	0.242926	0.0730343	0.306888
sp|Q3TES0|IQEC3_MOUSE	Q3TES0	IQ motif and SEC7 domain-containing protein 3	Iqsec3	-0.690195	0.152384	0.436485
sp|Q3TFD2|PCAT1_MOUSE	Q3TFD2	Lysophosphatidylcholine acyltransferase 1	Lpcat1	-0.320463	0.23585	0.538558
sp|Q3THE2|ML12B_MOUSE	Q3THE2	Myosin regulatory light chain 12B	Myl12b	-0.0535769	0.560944	0.792669
sp|Q3THG9|AASD1_MOUSE	Q3THG9	Alanyl-tRNA editing protein Aarsd1	Aarsd1	0.233075	0.049569	0.254784
sp|Q3THK3|T2FA_MOUSE	Q3THK3	General transcription factor IIF subunit 1	Gtf2f1	-0.670263	0.531094	0.776449
sp|Q3THK7|GUAA_MOUSE	Q3THK7	GMP synthase [glutamine-hydrolyzing]	Gmps	0.00514276	0.967095	0.986621
sp|Q3TIU4|PDE12_MOUSE	Q3TIU4	2',5'-phosphodiesterase 12	Pde12	0.513713	0.0454566	0.240938
sp|Q3TIV5|ZC3HF_MOUSE	Q3TIV5	Zinc finger CCCH domain-containing protein 15	Zc3h15	-0.348528	0.274954	0.575314
sp|Q3TIX9|SNUT2_MOUSE	Q3TIX9	U4/U6.U5 tri-snRNP-associated protein 2	Usp39	-0.15124	0.33912	0.637743
sp|Q3TJZ6|FA98A_MOUSE	Q3TJZ6	Protein FAM98A	Fam98a	-0.868853	0.00408582	0.0851454
sp|Q3TKT4|SMCA4_MOUSE	Q3TKT4	Transcription activator BRG1	Smarca4	-0.307835	0.302587	0.605493
sp|Q3TLH4|PRC2C_MOUSE	Q3TLH4	Protein PRRC2C	Prrc2c	-0.480335	0.0206319	0.163956
sp|Q3TMH2|SCRN3_MOUSE	Q3TMH2	Secernin-3	Scrn3	-0.318756	0.105413	0.365222
sp|Q3TPX4|EXOC5_MOUSE	Q3TPX4	Exocyst complex component 5	Exoc5	-0.0796317	0.571813	0.798462
sp|Q3TVA9|CC136_MOUSE	Q3TVA9	Coiled-coil domain-containing protein 136	Ccdc136	0.158974	0.523103	0.77045
sp|Q3TVI8|PBIP1_MOUSE	Q3TVI8	Pre-B-cell leukemia transcription factor-interacting protein 1	Pbxip1	-0.661363	0.255096	0.548379
sp|Q3TXS7|PSMD1_MOUSE	Q3TXS7	26S proteasome non-ATPase regulatory subunit 1	Psmd1	0.0647205	0.473942	0.740148
sp|Q3TXX4|VGLU1_MOUSE	Q3TXX4	Vesicular glutamate transporter 1	Slc17a7	0.183171	0.245757	0.545846
sp|Q3TYD6|LMTK2_MOUSE	Q3TYD6	Serine/threonine-protein kinase LMTK2	Lmtk2	-0.02966	0.923089	0.969477
sp|Q3TYS2|CYBC1_MOUSE	Q3TYS2	Cytochrome b-245 chaperone 1	Cybc1	-0.232997	0.615572	0.825896
sp|Q3TZZ7|ESYT2_MOUSE	Q3TZZ7	Extended synaptotagmin-2	Esyt2	-0.0534315	0.803491	0.920513
sp|Q3U0M1|TPPC9_MOUSE	Q3U0M1	Trafficking protein particle complex subunit 9	Trappc9	0.268703	0.294892	0.594452
sp|Q3U0V1|FUBP2_MOUSE	Q3U0V1	Far upstream element-binding protein 2	Khsrp	0.340213	0.0319869	0.199356
sp|Q3U1F9|PHAG1_MOUSE	Q3U1F9	Phosphoprotein associated with glycosphingolipid-enriched microdomains 1	Pag1	-0.0323182	0.94186	0.978593
sp|Q3U1J4|DDB1_MOUSE	Q3U1J4	DNA damage-binding protein 1	Ddb1	0.105668	0.253688	0.554438
sp|Q3U2I3|FHI1B_MOUSE	Q3U2I3	FHF complex subunit HOOK interacting protein 1B	Fhip1b	-1.6468	0.0038754	0.0749051
sp|Q3U2P1|SC24A_MOUSE	Q3U2P1	Protein transport protein Sec24A	Sec24a	-0.0445515	0.782496	0.909339
sp|Q3U308|CTU2_MOUSE	Q3U308	Cytoplasmic tRNA 2-thiolation protein 2	Ctu2	0.351608	0.280293	0.579347
sp|Q3U3R4|LMF1_MOUSE	Q3U3R4	Lipase maturation factor 1	Lmf1	-0.372589	0.523952	0.77045
sp|Q3U487|HECD3_MOUSE	Q3U487	E3 ubiquitin-protein ligase HECTD3	Hectd3	-0.0275869	0.853699	0.941549
sp|Q3U5Q7|CMPK2_MOUSE	Q3U5Q7	UMP-CMP kinase 2, mitochondrial	Cmpk2	0.995526	0.00903073	0.114671
sp|Q3U7R1|ESYT1_MOUSE	Q3U7R1	Extended synaptotagmin-1	Esyt1	-0.274223	0.0841474	0.32916
sp|Q3U7U3|FBX7_MOUSE	Q3U7U3	F-box only protein 7	Fbxo7	-0.292837	0.404779	0.692199
sp|Q3U9G9|LBR_MOUSE	Q3U9G9	Delta(14)-sterol reductase LBR	Lbr	-0.0788258	0.770258	0.903474
sp|Q3UDE2|TTL12_MOUSE	Q3UDE2	Tubulin--tyrosine ligase-like protein 12	Ttll12	0.378844	0.024684	0.177079
sp|Q3UDP0|WDR41_MOUSE	Q3UDP0	WD repeat-containing protein 41	Wdr41	0.123923	0.645629	0.842107
sp|Q3UE37|UBE2Z_MOUSE	Q3UE37	Ubiquitin-conjugating enzyme E2 Z	Ube2z	0.419776	0.0445955	0.238363
sp|Q3UEB3|PUF60_MOUSE	Q3UEB3	Poly(U)-binding-splicing factor PUF60	Puf60	-0.00568167	0.966881	0.986621
sp|Q3UFF7|LYPL1_MOUSE	Q3UFF7	Lysophospholipase-like protein 1	Lyplal1	-0.464612	0.00188058	0.0567797
sp|Q3UFK8|FRMD8_MOUSE	Q3UFK8	FERM domain-containing protein 8	Frmd8	-0.599992	0.13641	0.418049
sp|Q3UFS0|ZY11B_MOUSE	Q3UFS0	Protein zyg-11 homolog B	Zyg11b	-0.208008	0.190212	0.487693
sp|Q3UFY7|5NT3B_MOUSE	Q3UFY7	7-methylguanosine phosphate-specific 5'-nucleotidase	Nt5c3b	0.309398	0.27875	0.577624
sp|Q3UGC7|EI3JA_MOUSE	Q3UGC7	Eukaryotic translation initiation factor 3 subunit J-A	Eif3j1	-0.158713	0.0942465	0.349768
sp|Q3UGR5|HDHD2_MOUSE	Q3UGR5	Haloacid dehalogenase-like hydrolase domain-containing protein 2	Hdhd2	-0.0613968	0.607227	0.818741
sp|Q3UGS4|MCRI1_MOUSE	Q3UGS4	Mapk-regulated corepressor-interacting protein 1	Mcrip1	-0.177439	0.682898	0.861023
sp|Q3UGY8|BIG3_MOUSE	Q3UGY8	Brefeldin A-inhibited guanine nucleotide-exchange protein 3	Arfgef3	0.605608	0.0485822	0.250941
sp|Q3UH60|DIP2B_MOUSE	Q3UH60	Disco-interacting protein 2 homolog B	Dip2b	-0.297256	0.061654	0.281077
sp|Q3UH68|LIMC1_MOUSE	Q3UH68	LIM and calponin homology domains-containing protein 1	Limch1	0.183994	0.548467	0.786335
sp|Q3UHB1|NT5D3_MOUSE	Q3UHB1	5'-nucleotidase domain-containing protein 3	Nt5dc3	0.500564	0.111936	0.378003
sp|Q3UHB8|CC177_MOUSE	Q3UHB8	Coiled-coil domain-containing protein 177	Ccdc177	-0.351061	0.0812711	0.324766
sp|Q3UHC7|DAB2P_MOUSE	Q3UHC7	Disabled homolog 2-interacting protein	Dab2ip	0.0264627	0.964273	0.98654
sp|Q3UHD9|AGAP2_MOUSE	Q3UHD9	Arf-GAP with GTPase, ANK repeat and PH domain-containing protein 2	Agap2	0.767576	0.0226967	0.171628
sp|Q3UHE1|PITM3_MOUSE	Q3UHE1	Membrane-associated phosphatidylinositol transfer protein 3	Pitpnm3	1.17256	0.0516944	0.258219
sp|Q3UHH2|S22AN_MOUSE	Q3UHH2	Solute carrier family 22 member 23	Slc22a23	0.289352	0.0168511	0.151126
sp|Q3UHJ0|AAK1_MOUSE	Q3UHJ0	AP2-associated protein kinase 1	Aak1	-0.26865	0.0314453	0.198383
sp|Q3UHK1|MYCT_MOUSE	Q3UHK1	Proton myo-inositol cotransporter	Slc2a13	0.951341	0.139225	0.420045
sp|Q3UHK6|TEN4_MOUSE	Q3UHK6	Teneurin-4	Tenm4	0.0859236	0.7722	0.904749
sp|Q3UHL1|CAMKV_MOUSE	Q3UHL1	CaM kinase-like vesicle-associated protein	Camkv	0.161245	0.169045	0.457218
sp|Q3UHX2|HAP28_MOUSE	Q3UHX2	28 kDa heat- and acid-stable phosphoprotein	Pdap1	0.130392	0.319744	0.618252
sp|Q3UIU2|NDUB6_MOUSE	Q3UIU2	NADH dehydrogenase [ubiquinone] 1 beta subcomplex subunit 6	Ndufb6	-0.064102	0.547064	0.784775
sp|Q3UJB9|EDC4_MOUSE	Q3UJB9	Enhancer of mRNA-decapping protein 4	Edc4	-0.0732685	0.722335	0.877764
sp|Q3UJD6|UBP19_MOUSE	Q3UJD6	Ubiquitin carboxyl-terminal hydrolase 19	Usp19	-0.900411	0.0145206	0.142694
sp|Q3UJP5|CF418_MOUSE	Q3UJP5	Cilia- and flagella-associated protein 418	Cfap418	-0.0873796	0.670786	0.855484
sp|Q3UJU9|RMD3_MOUSE	Q3UJU9	Regulator of microtubule dynamics protein 3	Rmdn3	-0.0984054	0.581909	0.805111
sp|Q3UKJ7|SMU1_MOUSE	Q3UKJ7	WD40 repeat-containing protein SMU1	Smu1	0.0925814	0.689848	0.863475
sp|Q3ULD5|MCCB_MOUSE	Q3ULD5	Methylcrotonoyl-CoA carboxylase beta chain, mitochondrial	Mccc2	-0.41636	0.176595	0.469377
sp|Q3ULJ0|GPD1L_MOUSE	Q3ULJ0	Glycerol-3-phosphate dehydrogenase 1-like protein	Gpd1l	0.386496	0.00175824	0.0542925
sp|Q3UM45|PP1R7_MOUSE	Q3UM45	Protein phosphatase 1 regulatory subunit 7	Ppp1r7	-0.126331	0.449959	0.722914
sp|Q3UMB9|WASC4_MOUSE	Q3UMB9	WASH complex subunit 4	Washc4	0.0663463	0.805096	0.920841
sp|Q3UMR5|MCU_MOUSE	Q3UMR5	Calcium uniporter protein, mitochondrial	Mcu	-0.00662313	0.96705	0.986621
sp|Q3UMT1|PP12C_MOUSE	Q3UMT1	Protein phosphatase 1 regulatory subunit 12C	Ppp1r12c	-1.91292	0.011777	0.130443
sp|Q3UMU9|HDGR2_MOUSE	Q3UMU9	Hepatoma-derived growth factor-related protein 2	Hdgfl2	-0.0755487	0.88779	0.95428
sp|Q3UMY5|EMAL4_MOUSE	Q3UMY5	Echinoderm microtubule-associated protein-like 4	Eml4	0.188408	0.377466	0.67137
sp|Q3UN02|LCLT1_MOUSE	Q3UN02	Lysocardiolipin acyltransferase 1	Lclat1	0.391537	0.427001	0.711411
sp|Q3UNH4|GRIN1_MOUSE	Q3UNH4	G protein-regulated inducer of neurite outgrowth 1	Gprin1	0.123273	0.373592	0.665985
sp|Q3UNZ8|QORL2_MOUSE	Q3UNZ8	Quinone oxidoreductase-like protein 2	Cryzl2	-0.911457	0.0506151	0.257211
sp|Q3UPH1|PRRC1_MOUSE	Q3UPH1	Protein PRRC1	Prrc1	0.366743	0.331267	0.630807
sp|Q3UPL0|SC31A_MOUSE	Q3UPL0	Protein transport protein Sec31A	Sec31a	-0.0347188	0.755528	0.896611
sp|Q3URD3|SLMAP_MOUSE	Q3URD3	Sarcolemmal membrane-associated protein	Slmap	-0.277088	0.645494	0.842107
sp|Q3URE1|ACSF3_MOUSE	Q3URE1	Malonate--CoA ligase ACSF3, mitochondrial	Acsf3	0.0654086	0.830884	0.933202
sp|Q3URU2|PEG3_MOUSE	Q3URU2	Paternally-expressed gene 3 protein	Peg3	-0.320148	0.256273	0.557596
sp|Q3USB7|PLCL1_MOUSE	Q3USB7	Inactive phospholipase C-like protein 1	Plcl1	-0.654314	0.118647	0.388571
sp|Q3UTJ2|SRBS2_MOUSE	Q3UTJ2	Sorbin and SH3 domain-containing protein 2	Sorbs2	-0.0252241	0.852401	0.941549
sp|Q3UU96|MRCKA_MOUSE	Q3UU96	Serine/threonine-protein kinase MRCK alpha	Cdc42bpa	-0.220623	0.173781	0.465617
sp|Q3UUG6|TBC24_MOUSE	Q3UUG6	TBC1 domain family member 24	Tbc1d24	0.454571	0.00523683	0.0925571
sp|Q3UUI3|THEM4_MOUSE	Q3UUI3	Acyl-coenzyme A thioesterase THEM4	Them4	0.0780344	0.541888	0.782399
sp|Q3UUQ7|PGAP1_MOUSE	Q3UUQ7	GPI inositol-deacylase	Pgap1	0.107409	0.273086	0.573467
sp|Q3UV70|PDP1_MOUSE	Q3UV70	[Pyruvate dehydrogenase [acetyl-transferring]]-phosphatase 1, mitochondrial	Pdp1	0.242435	0.0845517	0.329792
sp|Q3UVG3|F91A1_MOUSE	Q3UVG3	Protein FAM91A1	Fam91a1	-0.151381	0.683825	0.861865
sp|Q3UVK0|ERMP1_MOUSE	Q3UVK0	Endoplasmic reticulum metallopeptidase 1	Ermp1	-0.453913	0.0719037	0.304749
sp|Q3UVL4|VPS51_MOUSE	Q3UVL4	Vacuolar protein sorting-associated protein 51 homolog	Vps51	0.315802	0.0365348	0.214886
sp|Q3UVX5|GRM5_MOUSE	Q3UVX5	Metabotropic glutamate receptor 5	Grm5	0.321156	0.11403	0.381307
sp|Q3UYG8|MACD2_MOUSE	Q3UYG8	ADP-ribose glycohydrolase MACROD2	Macrod2	0.198145	0.410805	0.696524
sp|Q3UYV9|NCBP1_MOUSE	Q3UYV9	Nuclear cap-binding protein subunit 1	Ncbp1	0.103955	0.573206	0.79935
sp|Q3UZV7|ELAP2_MOUSE	Q3UZV7	Endosome/lysosome-associated apoptosis and autophagy regulator family member 2	Elapor2	0.443037	0.0371551	0.216249
sp|Q3V038|TTC9A_MOUSE	Q3V038	Tetratricopeptide repeat protein 9A	Ttc9	0.00989683	0.947764	0.980552
sp|Q3V0G7|GARL3_MOUSE	Q3V0G7	GTPase-activating Rap/Ran-GAP domain-like protein 3	Garnl3	3.52112	0.000420647	0.0252684
sp|Q3V0K9|PLSI_MOUSE	Q3V0K9	Plastin-1	Pls1	0.643101	0.571054	0.798462
sp|Q3V1U8|ELMD1_MOUSE	Q3V1U8	ELMO domain-containing protein 1	Elmod1	0.487032	0.365193	0.657185
sp|Q3V3Q7|PACS2_MOUSE	Q3V3Q7	Phosphofurin acidic cluster sorting protein 2	Pacs2	-0.371275	0.029231	0.191429
sp|Q3V3R1|C1TM_MOUSE	Q3V3R1	Monofunctional C1-tetrahydrofolate synthase, mitochondrial	Mthfd1l	0.05933	0.682878	0.861023
sp|Q3V3V9|CARL2_MOUSE	Q3V3V9	Capping protein, Arp2/3 and myosin-I linker protein 2	Carmil2	0.750729	0.243029	0.544278
sp|Q4JIM5|ABL2_MOUSE	Q4JIM5	Tyrosine-protein kinase ABL2	Abl2	0.438039	0.0848822	0.330496
sp|Q4KML4|ABRAL_MOUSE	Q4KML4	Costars family protein ABRACL	Abracl	0.225546	0.495878	0.754178
sp|Q4KMM3|OXR1_MOUSE	Q4KMM3	Oxidation resistance protein 1	Oxr1	-0.0316424	0.882842	0.952679
sp|Q4PJX1|ODR4_MOUSE	Q4PJX1	Protein odr-4 homolog	Odr4	-0.887102	0.0239783	0.174953
sp|Q4V9Z5|SE6L2_MOUSE	Q4V9Z5	Seizure 6-like protein 2	Sez6l2	0.0903908	0.410249	0.696159
sp|Q4VA53|PDS5B_MOUSE	Q4VA53	Sister chromatid cohesion protein PDS5 homolog B	Pds5b	-0.443691	0.172508	0.462984
sp|Q4VAA2|CDV3_MOUSE	Q4VAA2	Protein CDV3	Cdv3	-0.197488	0.233465	0.536416
sp|Q4VAE3|TMM65_MOUSE	Q4VAE3	Transmembrane protein 65	Tmem65	0.0815226	0.634449	0.837983
sp|Q4VBD2|TAPT1_MOUSE	Q4VBD2	Transmembrane anterior posterior transformation protein 1	Tapt1	-0.800365	0.121532	0.391593
sp|Q4VBE8|WDR18_MOUSE	Q4VBE8	WD repeat-containing protein 18	Wdr18	-0.312896	0.488952	0.75091
sp|Q505D1|ANR28_MOUSE	Q505D1	Serine/threonine-protein phosphatase 6 regulatory ankyrin repeat subunit A	Ankrd28	0.22076	0.361045	0.653057
sp|Q505D9|TRI67_MOUSE	Q505D9	Tripartite motif-containing protein 67	Trim67	0.0770857	0.915205	0.965276
sp|Q505F5|LRC47_MOUSE	Q505F5	Leucine-rich repeat-containing protein 47	Lrrc47	0.133254	0.126096	0.399352
sp|Q50H33|KCTD8_MOUSE	Q50H33	BTB/POZ domain-containing protein KCTD8	Kctd8	0.289643	0.205954	0.507231
sp|Q52KI8|SRRM1_MOUSE	Q52KI8	Serine/arginine repetitive matrix protein 1	Srrm1	-0.187657	0.333594	0.633021
sp|Q52KR3|PRUN2_MOUSE	Q52KR3	Protein prune homolog 2	Prune2	0.804577	0.229347	0.532382
sp|Q569Z5|DDX46_MOUSE	Q569Z5	Probable ATP-dependent RNA helicase DDX46	Ddx46	0.109656	0.826005	0.930826
sp|Q56A07|SCN2B_MOUSE	Q56A07	Sodium channel subunit beta-2	Scn2b	-0.375319	0.145982	0.428075
sp|Q58A65|JIP4_MOUSE	Q58A65	C-Jun-amino-terminal kinase-interacting protein 4	Spag9	-0.120297	0.707583	0.87187
sp|Q59J78|NDUF2_MOUSE	Q59J78	NADH dehydrogenase [ubiquinone] 1 alpha subcomplex assembly factor 2	Ndufaf2	0.0465281	0.888572	0.954523
sp|Q5DQR4|STB5L_MOUSE	Q5DQR4	Syntaxin-binding protein 5-like	Stxbp5l	-0.0517995	0.732645	0.88146
sp|Q5DTL9|S4A10_MOUSE	Q5DTL9	Sodium-driven chloride bicarbonate exchanger	Slc4a10	-0.0082545	0.958196	0.984028
sp|Q5DTY9|KCD16_MOUSE	Q5DTY9	BTB/POZ domain-containing protein KCTD16	Kctd16	0.518525	0.0765786	0.315287
sp|Q5DU25|IQEC2_MOUSE	Q5DU25	IQ motif and SEC7 domain-containing protein 2	Iqsec2	0.207579	0.213602	0.51609
sp|Q5EBJ4|ERMIN_MOUSE	Q5EBJ4	Ermin	Ermn	-1.36534	0.00332285	0.0765195
sp|Q5F2E7|NUFP2_MOUSE	Q5F2E7	Nuclear fragile X mental retardation-interacting protein 2	Nufip2	-1.17423	0.0420189	0.23051
sp|Q5F2E8|TAOK1_MOUSE	Q5F2E8	Serine/threonine-protein kinase TAO1	Taok1	0.111054	0.523937	0.77045
sp|Q5FWH7|S39AC_MOUSE	Q5FWH7	Zinc transporter ZIP12	Slc39a12	0.896362	0.29917	0.60129
sp|Q5FWK3|RHG01_MOUSE	Q5FWK3	Rho GTPase-activating protein 1	Arhgap1	0.207435	0.15046	0.433875
sp|Q5H8C4|VP13A_MOUSE	Q5H8C4	Vacuolar protein sorting-associated protein 13A	Vps13a	-0.214134	0.437112	0.716616
sp|Q5HZI2|C2C4C_MOUSE	Q5HZI2	C2 calcium-dependent domain-containing protein 4C	C2cd4c	1.00297	0.0836959	0.328972
sp|Q5IRJ6|ZNT9_MOUSE	Q5IRJ6	Zinc transporter 9	Slc30a9	-0.422518	0.219458	0.522495
sp|Q5M8N0|CNRP1_MOUSE	Q5M8N0	CB1 cannabinoid receptor-interacting protein 1	Cnrip1	0.372703	0.0128737	0.136294
sp|Q5M8N4|D39U1_MOUSE	Q5M8N4	Epimerase family protein SDR39U1	Sdr39u1	-0.261593	0.131229	0.408556
sp|Q5MPP0|FA2H_MOUSE	Q5MPP0	Fatty acid 2-hydroxylase	Fa2h	-1.44901	0.018316	0.154566
sp|Q5NCF2|TPPC1_MOUSE	Q5NCF2	Trafficking protein particle complex subunit 1	Trappc1	-0.10113	0.487177	0.750182
sp|Q5PR69|CRACD_MOUSE	Q5PR69	Capping protein-inhibiting regulator of actin dynamics	Cracd	0.108298	0.582105	0.805111
sp|Q5PR73|DIRA2_MOUSE	Q5PR73	GTP-binding protein Di-Ras2	Diras2	-0.175105	0.157442	0.442876
sp|Q5RJI5|BRSK1_MOUSE	Q5RJI5	Serine/threonine-protein kinase BRSK1	Brsk1	0.0300584	0.785736	0.910384
sp|Q5SNZ0|GRDN_MOUSE	Q5SNZ0	Girdin	Ccdc88a	0.301508	0.202516	0.501605
sp|Q5SQX6|CYFP2_MOUSE	Q5SQX6	Cytoplasmic FMR1-interacting protein 2	Cyfip2	0.208839	0.198192	0.498047
sp|Q5SS00|ZDBF2_MOUSE	Q5SS00	DBF4-type zinc finger-containing protein 2 homolog	Zdbf2	0.251778	0.766541	0.902237
sp|Q5SS80|DHR13_MOUSE	Q5SS80	Dehydrogenase/reductase SDR family member 13	Dhrs13	-0.0469599	0.746595	0.889541
sp|Q5SSH7|ZZEF1_MOUSE	Q5SSH7	Zinc finger ZZ-type and EF-hand domain-containing protein 1	Zzef1	1.17744	0.241812	0.542283
sp|Q5SSL4|ABR_MOUSE	Q5SSL4	Active breakpoint cluster region-related protein	Abr	-0.0514836	0.589841	0.809531
sp|Q5SSM3|RHG44_MOUSE	Q5SSM3	Rho GTPase-activating protein 44	Arhgap44	-0.354163	0.303043	0.605493
sp|Q5SUF2|LC7L3_MOUSE	Q5SUF2	Luc7-like protein 3	Luc7l3	0.104545	0.468176	0.736222
sp|Q5SUR0|PUR4_MOUSE	Q5SUR0	Phosphoribosylformylglycinamidine synthase	Pfas	-0.0203217	0.913344	0.964454
sp|Q5SV85|SYNRG_MOUSE	Q5SV85	Synergin gamma	Synrg	-0.330401	0.531434	0.776478
sp|Q5SVR0|TBC9B_MOUSE	Q5SVR0	TBC1 domain family member 9B	Tbc1d9b	-0.114956	0.830684	0.933202
sp|Q5SW19|CLU_MOUSE	Q5SW19	Clustered mitochondria protein homolog	Cluh	-0.33758	0.0115326	0.128858
sp|Q5SWP3|NACAD_MOUSE	Q5SWP3	NAC-alpha domain-containing protein 1	Nacad	-0.374297	0.0259131	0.180814
sp|Q5SXY1|CYTSB_MOUSE	Q5SXY1	Cytospin-B	Specc1	-1.03723	0.00078711	0.033654
sp|Q5SYD0|MYO1D_MOUSE	Q5SYD0	Unconventional myosin-Id	Myo1d	0.0624574	0.838294	0.935633
sp|Q5U3K5|RABL6_MOUSE	Q5U3K5	Rab-like protein 6	Rabl6	-0.579543	0.00249093	0.0638556
sp|Q5U430|UBR3_MOUSE	Q5U430	E3 ubiquitin-protein ligase UBR3	Ubr3	-1.48685	0.0219447	0.169674
sp|Q5U458|DJC11_MOUSE	Q5U458	DnaJ homolog subfamily C member 11	Dnajc11	0.0640362	0.640523	0.841656
sp|Q5U4C1|GASP1_MOUSE	Q5U4C1	G-protein coupled receptor-associated sorting protein 1	Gprasp1	0.230199	0.370354	0.663253
sp|Q5XG69|F169A_MOUSE	Q5XG69	Soluble lamin-associated protein of 75 kDa	Fam169a	0.296443	0.0829599	0.327342
sp|Q5XG73|ACBD5_MOUSE	Q5XG73	Acyl-CoA-binding domain-containing protein 5	Acbd5	-2.22619	0.0459914	0.242825
sp|Q5XJY5|COPD_MOUSE	Q5XJY5	Coatomer subunit delta	Arcn1	-0.0582434	0.63281	0.837569
sp|Q5XPI3|RN123_MOUSE	Q5XPI3	E3 ubiquitin-protein ligase RNF123	Rnf123	-0.84616	0.0370468	0.216249
sp|Q60597|ODO1_MOUSE	Q60597	2-oxoglutarate dehydrogenase, mitochondrial	Ogdh	-0.100358	0.328166	0.628279
sp|Q60598|SRC8_MOUSE	Q60598	Src substrate cortactin	Cttn	0.00841631	0.947767	0.980552
sp|Q60631|GRB2_MOUSE	Q60631	Growth factor receptor-bound protein 2	Grb2	0.183491	0.245451	0.545731
sp|Q60634|FLOT2_MOUSE	Q60634	Flotillin-2	Flot2	0.178311	0.244817	0.545584
sp|Q60648|SAP3_MOUSE	Q60648	Ganglioside GM2 activator	Gm2a	-0.0949007	0.632177	0.837375
sp|Q60649|CLPB_MOUSE	Q60649	Caseinolytic peptidase B protein homolog	Clpb	-0.548343	0.0430174	0.23441
sp|Q60668|HNRPD_MOUSE	Q60668	Heterogeneous nuclear ribonucleoprotein D0	Hnrnpd	0.136171	0.220121	0.522697
sp|Q60676|PPP5_MOUSE	Q60676	Serine/threonine-protein phosphatase 5	Ppp5c	-0.0667198	0.523966	0.77045
sp|Q60714|S27A1_MOUSE	Q60714	Long-chain fatty acid transport protein 1	Slc27a1	0.526782	0.00137491	0.0470883
sp|Q60737|CSK21_MOUSE	Q60737	Casein kinase II subunit alpha	Csnk2a1	-0.0178587	0.842119	0.935995
sp|Q60739|BAG1_MOUSE	Q60739	BAG family molecular chaperone regulator 1	Bag1	0.233503	0.0197433	0.159983
sp|Q60749|KHDR1_MOUSE	Q60749	KH domain-containing, RNA-binding, signal transduction-associated protein 1	Khdrbs1	0.0953427	0.346294	0.642351
sp|Q60759|GCDH_MOUSE	Q60759	Glutaryl-CoA dehydrogenase, mitochondrial	Gcdh	-0.0598538	0.722869	0.877764
sp|Q60766|IRGM1_MOUSE	Q60766	Immunity-related GTPase family M protein 1	Irgm1	-0.345261	0.802743	0.92013
sp|Q60770|STXB3_MOUSE	Q60770	Syntaxin-binding protein 3	Stxbp3	-0.833933	0.0640254	0.286777
sp|Q60771|CLD11_MOUSE	Q60771	Claudin-11	Cldn11	-0.398253	0.505278	0.760098
sp|Q60780|GAS7_MOUSE	Q60780	Growth arrest-specific protein 7	Gas7	-0.74179	0.0163408	0.151032
sp|Q60803|TRAF3_MOUSE	Q60803	TNF receptor-associated factor 3	Traf3	-0.312797	0.213369	0.51609
sp|Q60813|ADM1A_MOUSE	Q60813	Disintegrin and metalloproteinase domain-containing protein 1a	Adam1a	-0.848872	0.0243939	0.163328
sp|Q60829|PPR1B_MOUSE	Q60829	Protein phosphatase 1 regulatory subunit 1B	Ppp1r1b	-1.43881	0.00526339	0.0837932
sp|Q60847|COCA1_MOUSE	Q60847	Collagen alpha-1(XII) chain	Col12a1	-0.544837	0.073046	0.293813
sp|Q60854|SPB6_MOUSE	Q60854	Serpin B6	Serpinb6	0.128843	0.386356	0.67996
sp|Q60864|STIP1_MOUSE	Q60864	Stress-induced-phosphoprotein 1	Stip1	-0.18053	0.0607282	0.279327
sp|Q60865|CAPR1_MOUSE	Q60865	Caprin-1	Caprin1	-0.192455	0.0764514	0.315287
sp|Q60870|REEP5_MOUSE	Q60870	Receptor expression-enhancing protein 5	Reep5	0.145831	0.282811	0.581924
sp|Q60875|ARHG2_MOUSE	Q60875	Rho guanine nucleotide exchange factor 2	Arhgef2	-0.943998	0.000524254	0.0300966
sp|Q60899|ELAV2_MOUSE	Q60899	ELAV-like protein 2	Elavl2	0.123157	0.431183	0.713051
sp|Q60900|ELAV3_MOUSE	Q60900	ELAV-like protein 3	Elavl3	0.0792741	0.761243	0.89963
sp|Q60902|EP15R_MOUSE	Q60902	Epidermal growth factor receptor substrate 15-like 1	Eps15l1	0.200773	0.113244	0.380037
sp|Q60930|VDAC2_MOUSE	Q60930	Voltage-dependent anion-selective channel protein 2	Vdac2	0.126456	0.295563	0.595215
sp|Q60931|VDAC3_MOUSE	Q60931	Voltage-dependent anion-selective channel protein 3	Vdac3	0.192625	0.0812386	0.324766
sp|Q60932|VDAC1_MOUSE	Q60932	Voltage-dependent anion-selective channel protein 1	Vdac1	-0.00638196	0.948846	0.9811
sp|Q60967|PAPS1_MOUSE	Q60967	Bifunctional 3'-phosphoadenosine 5'-phosphosulfate synthase 1	Papss1	-0.0131566	0.945045	0.980403
sp|Q60996|2A5G_MOUSE	Q60996	Serine/threonine-protein phosphatase 2A 56 kDa regulatory subunit gamma isoform	Ppp2r5c	0.165851	0.0734229	0.307453
sp|Q61024|ASNS_MOUSE	Q61024	Asparagine synthetase [glutamine-hydrolyzing]	Asns	-0.385455	0.026617	0.182645
sp|Q61036|PAK3_MOUSE	Q61036	Serine/threonine-protein kinase PAK 3	Pak3	0.134858	0.257203	0.558233
sp|Q61037|TSC2_MOUSE	Q61037	Tuberin	Tsc2	0.180036	0.302861	0.605493
sp|Q61072|ADAM9_MOUSE	Q61072	Disintegrin and metalloproteinase domain-containing protein 9	Adam9	-0.183748	0.451061	0.723829
sp|Q61074|PPM1G_MOUSE	Q61074	Protein phosphatase 1G	Ppm1g	0.130483	0.412585	0.698089
sp|Q61081|CDC37_MOUSE	Q61081	Hsp90 co-chaperone Cdc37	Cdc37	-0.363465	0.0308772	0.197266
sp|Q61102|ABCB7_MOUSE	Q61102	Iron-sulfur clusters transporter ABCB7, mitochondrial	Abcb7	-1.1613	0.0484223	0.250787
sp|Q61136|PRP4B_MOUSE	Q61136	Serine/threonine-protein kinase PRP4 homolog	Prpf4b	0.238999	0.281532	0.581025
sp|Q61137|ASTN1_MOUSE	Q61137	Astrotactin-1	Astn1	0.126507	0.709964	0.87236
sp|Q61140|BCAR1_MOUSE	Q61140	Breast cancer anti-estrogen resistance protein 1	Bcar1	-0.388915	0.129985	0.405992
sp|Q61142|SPIN1_MOUSE	Q61142	Spindlin-1	Spin1	0.14274	0.732465	0.88146
sp|Q61151|2A5E_MOUSE	Q61151	Serine/threonine-protein phosphatase 2A 56 kDa regulatory subunit epsilon isoform	Ppp2r5e	0.104177	0.440912	0.718289
sp|Q61165|SL9A1_MOUSE	Q61165	Sodium/hydrogen exchanger 1	Slc9a1	0	1	1
sp|Q61166|MARE1_MOUSE	Q61166	Microtubule-associated protein RP/EB family member 1	Mapre1	0.197668	0.235513	0.53839
sp|Q61171|PRDX2_MOUSE	Q61171	Peroxiredoxin-2	Prdx2	0.0606623	0.596902	0.813432
sp|Q61187|TS101_MOUSE	Q61187	Tumor susceptibility gene 101 protein	Tsg101	-0.00258289	0.985289	0.994056
sp|Q61191|HCFC1_MOUSE	Q61191	Host cell factor 1	Hcfc1	0.420639	0.249368	0.550933
sp|Q61205|PA1B3_MOUSE	Q61205	Platelet-activating factor acetylhydrolase IB subunit alpha1	Pafah1b3	0.6171	0.00638156	0.101672
sp|Q61206|PA1B2_MOUSE	Q61206	Platelet-activating factor acetylhydrolase IB subunit alpha2	Pafah1b2	0.22101	0.0800301	0.323293
sp|Q61233|PLSL_MOUSE	Q61233	Plastin-2	Lcp1	-0.0398335	0.876024	0.951962
sp|Q61234|SNTA1_MOUSE	Q61234	Alpha-1-syntrophin	Snta1	0.159789	0.508832	0.76306
sp|Q61239|FNTA_MOUSE	Q61239	Protein farnesyltransferase/geranylgeranyltransferase type-1 subunit alpha	Fnta	-0.181497	0.265512	0.566612
sp|Q61247|A2AP_MOUSE	Q61247	Alpha-2-antiplasmin	Serpinf2	-1.13229	0.0552366	0.253044
sp|Q61285|ABCD2_MOUSE	Q61285	ATP-binding cassette sub-family D member 2	Abcd2	-1.53049	0.01116	0.128342
sp|Q61290|CAC1E_MOUSE	Q61290	Voltage-dependent R-type calcium channel subunit alpha-1E	Cacna1e	0.0454539	0.781237	0.908717
sp|Q61292|LAMB2_MOUSE	Q61292	Laminin subunit beta-2	Lamb2	-0.163537	0.854725	0.941549
sp|Q61301|CTNA2_MOUSE	Q61301	Catenin alpha-2	Ctnna2	0.154445	0.1217	0.391824
sp|Q61315|APC_MOUSE	Q61315	Adenomatous polyposis coli protein	Apc	-0.170056	0.54259	0.782399
sp|Q61316|HSP74_MOUSE	Q61316	Heat shock 70 kDa protein 4	Hspa4	-0.044008	0.816126	0.927744
sp|Q61330|CNTN2_MOUSE	Q61330	Contactin-2	Cntn2	0.149798	0.600126	0.816174
sp|Q61335|BAP31_MOUSE	Q61335	B-cell receptor-associated protein 31	Bcap31	-0.413977	0.0449793	0.239342
sp|Q61387|COX7R_MOUSE	Q61387	Cytochrome c oxidase subunit 7A-related protein, mitochondrial	Cox7a2l	-0.274827	0.0364515	0.214886
sp|Q61411|RASH_MOUSE	Q61411	GTPase HRas	Hras	0.120169	0.640272	0.841656
sp|Q61418|CLCN4_MOUSE	Q61418	H(+)/Cl(-) exchange transporter 4	Clcn4	0.283347	0.211936	0.514811
sp|Q61425|HCDH_MOUSE	Q61425	Hydroxyacyl-coenzyme A dehydrogenase, mitochondrial	Hadh	0.0325537	0.813827	0.926581
sp|Q61464|ZN638_MOUSE	Q61464	Zinc finger protein 638	Znf638	0.332558	0.439671	0.717396
sp|Q61466|SMRD1_MOUSE	Q61466	SWI/SNF-related matrix-associated actin-dependent regulator of chromatin subfamily D member 1	Smarcd1	0.123985	0.486209	0.749909
sp|Q61474|MSI1H_MOUSE	Q61474	RNA-binding protein Musashi homolog 1	Msi1	-0.268391	0.483163	0.748526
sp|Q61481|PDE1A_MOUSE	Q61481	Calcium/calmodulin-dependent 3',5'-cyclic nucleotide phosphodiesterase 1A	Pde1a	0.112322	0.596723	0.813432
sp|Q61490|CD166_MOUSE	Q61490	CD166 antigen	Alcam	0.230903	0.138861	0.420045
sp|Q61545|EWS_MOUSE	Q61545	RNA-binding protein EWS	Ewsr1	-0.0682014	0.622944	0.832225
sp|Q61548|AP180_MOUSE	Q61548	Clathrin coat assembly protein AP180	Snap91	0.200932	0.0244449	0.176251
sp|Q61550|RAD21_MOUSE	Q61550	Double-strand-break repair protein rad21 homolog	Rad21	0.125984	0.933973	0.973376
sp|Q61553|FSCN1_MOUSE	Q61553	Fascin	Fscn1	0.209875	0.0561794	0.268419
sp|Q61578|ADRO_MOUSE	Q61578	NADPH:adrenodoxin oxidoreductase, mitochondrial	Fdxr	-1.02514	0.0742569	0.309164
sp|Q61584|FXR1_MOUSE	Q61584	Fragile X mental retardation syndrome-related protein 1	Fxr1	-0.135719	0.224423	0.527232
sp|Q61586|GPAT1_MOUSE	Q61586	Glycerol-3-phosphate acyltransferase 1, mitochondrial	Gpam	0.944263	0.0136868	0.139469
sp|Q61595|KTN1_MOUSE	Q61595	Kinectin	Ktn1	-0.323819	0.0370949	0.216249
sp|Q61598|GDIB_MOUSE	Q61598	Rab GDP dissociation inhibitor beta	Gdi2	0.0451241	0.604075	0.817467
sp|Q61599|GDIR2_MOUSE	Q61599	Rho GDP-dissociation inhibitor 2	Arhgdib	0.260243	0.512814	0.765191
sp|Q61625|GRID2_MOUSE	Q61625	Glutamate receptor ionotropic, delta-2	Grid2	-0.536316	0.0507782	0.257211
sp|Q61686|CBX5_MOUSE	Q61686	Chromobox protein homolog 5	Cbx5	-0.0849445	0.491574	0.751841
sp|Q61687|ATRX_MOUSE	Q61687	Transcriptional regulator ATRX	Atrx	0.111591	0.430394	0.713051
sp|Q61699|HS105_MOUSE	Q61699	Heat shock protein 105 kDa	Hsph1	-0.518101	0.000130733	0.0129968
sp|Q61701|ELAV4_MOUSE	Q61701	ELAV-like protein 4	Elavl4	0.152825	0.208629	0.510995
sp|Q61733|RT31_MOUSE	Q61733	28S ribosomal protein S31, mitochondrial	Mrps31	-0.567349	0.0849413	0.330496
sp|Q61739|ITA6_MOUSE	Q61739	Integrin alpha-6	Itga6	0.114409	0.594394	0.812578
sp|Q61753|SERA_MOUSE	Q61753	D-3-phosphoglycerate dehydrogenase	Phgdh	0.081893	0.481411	0.746947
sp|Q61768|KINH_MOUSE	Q61768	Kinesin-1 heavy chain	Kif5b	-0.377202	0.000936914	0.0377778
sp|Q61792|LASP1_MOUSE	Q61792	LIM and SH3 domain protein 1	Lasp1	-0.1118	0.746465	0.889541
sp|Q61809|LRRN1_MOUSE	Q61809	Leucine-rich repeat neuronal protein 1	Lrrn1	0.0118982	0.983201	0.993381
sp|Q61879|MYH10_MOUSE	Q61879	Myosin-10	Myh10	0.0730509	0.40869	0.694728
sp|Q61885|MOG_MOUSE	Q61885	Myelin-oligodendrocyte glycoprotein	Mog	-0.882216	0.0313139	0.198383
sp|Q61937|NPM_MOUSE	Q61937	Nucleophosmin	Npm1	-0.0243513	0.863876	0.946021
sp|Q61941|NNTM_MOUSE	Q61941	NAD(P) transhydrogenase, mitochondrial	Nnt	-0.123217	0.351874	0.646976
sp|Q61990|PCBP2_MOUSE	Q61990	Poly(rC)-binding protein 2	Pcbp2	0.0168697	0.867891	0.948652
sp|Q62048|PEA15_MOUSE	Q62048	Astrocytic phosphoprotein PEA-15	Pea15	-0.259785	0.122853	0.39336
sp|Q62059|CSPG2_MOUSE	Q62059	Versican core protein	Vcan	0.551027	0.000105938	0.0116704
sp|Q62074|KPCI_MOUSE	Q62074	Protein kinase C iota type	Prkci	0.796291	0.574293	0.800007
sp|Q62077|PLCG1_MOUSE	Q62077	1-phosphatidylinositol 4,5-bisphosphate phosphodiesterase gamma-1	Plcg1	0.00824745	0.966386	0.986621
sp|Q62083|PICK1_MOUSE	Q62083	PRKCA-binding protein	Pick1	0.281984	0.212253	0.514967
sp|Q62093|SRSF2_MOUSE	Q62093	Serine/arginine-rich splicing factor 2	Srsf2	0.140439	0.252869	0.554436
sp|Q62108|DLG4_MOUSE	Q62108	Disks large homolog 4	Dlg4	0.16172	0.161652	0.447175
sp|Q62165|DAG1_MOUSE	Q62165	Dystroglycan 1	Dag1	-0.397878	0.428301	0.711712
sp|Q62178|SEM4A_MOUSE	Q62178	Semaphorin-4A	Sema4a	-0.279027	0.412386	0.698042
sp|Q62186|SSRD_MOUSE	Q62186	Translocon-associated protein subunit delta	Ssr4	-0.137915	0.155036	0.43889
sp|Q62188|DPYL3_MOUSE	Q62188	Dihydropyrimidinase-related protein 3	Dpysl3	0.408365	0.00387718	0.0827403
sp|Q62189|SNRPA_MOUSE	Q62189	U1 small nuclear ribonucleoprotein A	Snrpa	0.181304	0.27708	0.575571
sp|Q62277|SYPH_MOUSE	Q62277	Synaptophysin	Syp	0.167017	0.211248	0.514277
sp|Q62318|TIF1B_MOUSE	Q62318	Transcription intermediary factor 1-beta	Trim28	0.00204549	0.984529	0.993794
sp|Q62348|TSN_MOUSE	Q62348	Translin	Tsn	0.715714	0.0019661	0.057266
sp|Q62351|TFR1_MOUSE	Q62351	Transferrin receptor protein 1	Tfrc	-0.335843	0.0307651	0.197266
sp|Q62376|RU17_MOUSE	Q62376	U1 small nuclear ribonucleoprotein 70 kDa	Snrnp70	0.00662045	0.952314	0.981628
sp|Q62384|ZPR1_MOUSE	Q62384	Zinc finger protein ZPR1	Zpr1	0.0764313	0.803529	0.920513
sp|Q62393|TPD52_MOUSE	Q62393	Tumor protein D52	Tpd52	-0.0153423	0.965343	0.986621
sp|Q62418|DBNL_MOUSE	Q62418	Drebrin-like protein	Dbnl	0.00113682	0.988977	0.995572
sp|Q62419|SH3G1_MOUSE	Q62419	Endophilin-A2	Sh3gl1	-1.07552	0.473077	0.739933
sp|Q62420|SH3G2_MOUSE	Q62420	Endophilin-A1	Sh3gl2	-0.15372	0.117706	0.388195
sp|Q62421|SH3G3_MOUSE	Q62421	Endophilin-A3	Sh3gl3	0.00156924	0.994123	0.997861
sp|Q62422|OSTF1_MOUSE	Q62422	Osteoclast-stimulating factor 1	Ostf1	-0.346821	0.0683341	0.297706
sp|Q62425|NDUA4_MOUSE	Q62425	Cytochrome c oxidase subunit NDUFA4	Ndufa4	-0.00466569	0.973689	0.989961
sp|Q62426|CYTB_MOUSE	Q62426	Cystatin-B	Cstb	0.26304	0.141726	0.422069
sp|Q62433|NDRG1_MOUSE	Q62433	Protein NDRG1	Ndrg1	0.0660555	0.50567	0.760098
sp|Q62443|NPTX1_MOUSE	Q62443	Neuronal pentraxin-1	Nptx1	0.432598	0.410751	0.696524
sp|Q62446|FKBP3_MOUSE	Q62446	Peptidyl-prolyl cis-trans isomerase FKBP3	Fkbp3	-0.0169235	0.87413	0.951962
sp|Q62448|IF4G2_MOUSE	Q62448	Eukaryotic translation initiation factor 4 gamma 2	Eif4g2	0.0589818	0.660704	0.850247
sp|Q62465|VAT1_MOUSE	Q62465	Synaptic vesicle membrane protein VAT-1 homolog	Vat1	0.447452	0.00031211	0.0227171
sp|Q62523|ZYX_MOUSE	Q62523	Zyxin	Zyx	-0.28832	0.354953	0.648556
sp|Q63810|CANB1_MOUSE	Q63810	Calcineurin subunit B type 1	Ppp3r1	0.657596	0.160763	0.445761
sp|Q63912|OMGP_MOUSE	Q63912	Oligodendrocyte-myelin glycoprotein	Omg	0.114179	0.680329	0.860653
sp|Q63932|MP2K2_MOUSE	Q63932	Dual specificity mitogen-activated protein kinase kinase 2	Map2k2	0.136075	0.291284	0.58951
sp|Q64012|RALY_MOUSE	Q64012	RNA-binding protein Raly	Raly	-0.107698	0.515657	0.766507
sp|Q64018|GLRA1_MOUSE	Q64018	Glycine receptor subunit alpha-1	Glra1	-2.09405	0.0325905	0.201523
sp|Q64133|AOFA_MOUSE	Q64133	Amine oxidase [flavin-containing] A	Maoa	0.170683	0.0898304	0.340603
sp|Q64152|BTF3_MOUSE	Q64152	Transcription factor BTF3	Btf3	0.0514226	0.881129	0.952638
sp|Q64191|ASPG_MOUSE	Q64191	N(4)-(beta-N-acetylglucosaminyl)-L-asparaginase	Aga	-2.02334	0.00213657	0.0538503
sp|Q64213|SF01_MOUSE	Q64213	Splicing factor 1	Sf1	-0.25577	0.282038	0.58148
sp|Q64310|SURF4_MOUSE	Q64310	Surfeit locus protein 4	Surf4	-0.105784	0.698734	0.868111
sp|Q64331|MYO6_MOUSE	Q64331	Unconventional myosin-VI	Myo6	-0.422116	0.00652032	0.101966
sp|Q64332|SYN2_MOUSE	Q64332	Synapsin-2	Syn2	0.157147	0.199414	0.498993
sp|Q64337|SQSTM_MOUSE	Q64337	Sequestosome-1	Sqstm1	-0.609283	0.00169789	0.0539002
sp|Q64338|PDE1C_MOUSE	Q64338	Calcium/calmodulin-dependent 3',5'-cyclic nucleotide phosphodiesterase 1C	Pde1c	0.100949	0.648882	0.84802
sp|Q64362|AKTIP_MOUSE	Q64362	AKT-interacting protein	Aktip	-0.11859	0.722309	0.877764
sp|Q64378|FKBP5_MOUSE	Q64378	Peptidyl-prolyl cis-trans isomerase FKBP5	Fkbp5	1.34245	0.000979355	0.0377778
sp|Q64433|CH10_MOUSE	Q64433	10 kDa heat shock protein, mitochondrial	Hspe1	0.0641374	0.573233	0.79935
sp|Q64442|DHSO_MOUSE	Q64442	Sorbitol dehydrogenase	Sord	-0.18276	0.245542	0.545731
sp|Q64487|PTPRD_MOUSE	Q64487	Receptor-type tyrosine-protein phosphatase delta	Ptprd	0.110098	0.207663	0.509856
sp|Q64514|TPP2_MOUSE	Q64514	Tripeptidyl-peptidase 2	Tpp2	0.0532028	0.555586	0.791254
sp|Q64520|KGUA_MOUSE	Q64520	Guanylate kinase	Guk1	0.204606	0.120434	0.389905
sp|Q64674|SPEE_MOUSE	Q64674	Spermidine synthase	Srm	-0.220172	0.131356	0.408556
sp|Q64676|CGT_MOUSE	Q64676	2-hydroxyacylsphingosine 1-beta-galactosyltransferase	Ugt8	-1.46134	0.000686312	0.032528
sp|Q64727|VINC_MOUSE	Q64727	Vinculin	Vcl	0.113268	0.225328	0.528056
sp|Q64735|CR1L_MOUSE	Q64735	Complement component receptor 1-like protein	Cr1l	0.229968	0.341027	0.640008
sp|Q64737|PUR2_MOUSE	Q64737	Trifunctional purine biosynthetic protein adenosine-3	Gart	-0.194868	0.256099	0.557596
sp|Q64FW2|RETST_MOUSE	Q64FW2	All-trans-retinol 13,14-reductase	Retsat	2.13453	0.0031461	0.0728804
sp|Q66L44|CBARP_MOUSE	Q66L44	Voltage-dependent calcium channel beta subunit-associated regulatory protein	Cbarp	0.707382	0.198603	0.498464
sp|Q68ED2|GRM7_MOUSE	Q68ED2	Metabotropic glutamate receptor 7	Grm7	0.25499	0.446256	0.720087
sp|Q68ED7|CRTC1_MOUSE	Q68ED7	CREB-regulated transcription coactivator 1	Crtc1	1.35178	0.154624	0.438857
sp|Q68FD5|CLH1_MOUSE	Q68FD5	Clathrin heavy chain 1	Cltc	0.0955938	0.233056	0.536289
sp|Q68FE2|ATG9A_MOUSE	Q68FE2	Autophagy-related protein 9A	Atg9a	0.349909	0.0389613	0.221796
sp|Q68FF6|GIT1_MOUSE	Q68FF6	ARF GTPase-activating protein GIT1	Git1	0.244747	0.0528651	0.260382
sp|Q68FH0|PKP4_MOUSE	Q68FH0	Plakophilin-4	Pkp4	0.0491716	0.746349	0.889541
sp|Q68FL4|SAHH3_MOUSE	Q68FL4	Putative adenosylhomocysteinase 3	Ahcyl2	0.184997	0.514598	0.766165
sp|Q68FL6|SYMC_MOUSE	Q68FL6	Methionine--tRNA ligase, cytoplasmic	Mars1	-0.0564299	0.564729	0.79389
sp|Q69Z99|ZN512_MOUSE	Q69Z99	Zinc finger protein 512	Znf512	0.271547	0.420635	0.706431
sp|Q69ZF3|GBA2_MOUSE	Q69ZF3	Non-lysosomal glucosylceramidase	Gba2	0.723872	0.00629581	0.10143
sp|Q69ZH9|RHG23_MOUSE	Q69ZH9	Rho GTPase-activating protein 23	Arhgap23	1.38418	0.158438	0.444762
sp|Q69ZK0|PREX1_MOUSE	Q69ZK0	Phosphatidylinositol 3,4,5-trisphosphate-dependent Rac exchanger 1 protein	Prex1	0.120709	0.482952	0.748484
sp|Q69ZK9|NLGN2_MOUSE	Q69ZK9	Neuroligin-2	Nlgn2	0.208736	0.099448	0.357452
sp|Q69ZR2|HECD1_MOUSE	Q69ZR2	E3 ubiquitin-protein ligase HECTD1	Hectd1	-1.18389	0.00611516	0.101168
sp|Q69ZS6|SV2C_MOUSE	Q69ZS6	Synaptic vesicle glycoprotein 2C	Sv2c	-0.0319762	0.878193	0.952157
sp|Q69ZS7|HBS1L_MOUSE	Q69ZS7	HBS1-like protein	Hbs1l	-0.498951	0.0509402	0.257289
sp|Q69ZS8|KAZRN_MOUSE	Q69ZS8	Kazrin	Kazn	-0.655084	0.00897457	0.114427
sp|Q69ZU6|THS7A_MOUSE	Q69ZU6	Thrombospondin type-1 domain-containing protein 7A	Thsd7a	0.0492323	0.73899	0.885137
sp|Q6A009|LTN1_MOUSE	Q6A009	E3 ubiquitin-protein ligase listerin	Ltn1	0	1	1
sp|Q6A026|PDS5A_MOUSE	Q6A026	Sister chromatid cohesion protein PDS5 homolog A	Pds5a	-1.46373	0.0799202	0.323169
sp|Q6A058|ARMX2_MOUSE	Q6A058	Armadillo repeat-containing X-linked protein 2	Armcx2	0.876798	0.00277167	0.0684686
sp|Q6A065|CE170_MOUSE	Q6A065	Centrosomal protein of 170 kDa	Cep170	0.167367	0.322302	0.620796
sp|Q6A068|CDC5L_MOUSE	Q6A068	Cell division cycle 5-like protein	Cdc5l	-0.208325	0.379437	0.672428
sp|Q6A0A2|LAR4B_MOUSE	Q6A0A2	La-related protein 4B	Larp4b	0.0363492	0.86386	0.946021
sp|Q6A0A9|F120A_MOUSE	Q6A0A9	Constitutive coactivator of PPAR-gamma-like protein 1	FAM120A	-0.502939	0.00570324	0.0976739
sp|Q6A0D4|RFTN1_MOUSE	Q6A0D4	Raftlin	Rftn1	0.322405	0.546672	0.784775
sp|Q6A4J8|UBP7_MOUSE	Q6A4J8	Ubiquitin carboxyl-terminal hydrolase 7	Usp7	0.098234	0.334882	0.633401
sp|Q6DFV3|RHG21_MOUSE	Q6DFV3	Rho GTPase-activating protein 21	Arhgap21	0.325377	0.729315	0.880797
sp|Q6DFW4|NOP58_MOUSE	Q6DFW4	Nucleolar protein 58	Nop58	0.094215	0.378933	0.672231
sp|Q6DIC0|SMCA2_MOUSE	Q6DIC0	Probable global transcription activator SNF2L2	Smarca2	-0.110905	0.560194	0.792669
sp|Q6EDY6|CARL1_MOUSE	Q6EDY6	F-actin-uncapping protein LRRC16A	Carmil1	-0.231638	0.159536	0.445309
sp|Q6GQS1|SCMC3_MOUSE	Q6GQS1	Calcium-binding mitochondrial carrier protein SCaMC-3	Slc25a23	-0.0864373	0.69674	0.867149
sp|Q6GQT9|NOMO1_MOUSE	Q6GQT9	Nodal modulator 1	Nomo1	-0.0588429	0.668606	0.853658
sp|Q6GQW0|BTBDB_MOUSE	Q6GQW0	Ankyrin repeat and BTB/POZ domain-containing protein BTBD11	Btbd11	0.476125	0.272041	0.572748
sp|Q6GYP7|RGPA1_MOUSE	Q6GYP7	Ral GTPase-activating protein subunit alpha-1	Ralgapa1	0.2763	0.287885	0.587885
sp|Q6I6G8|HECW2_MOUSE	Q6I6G8	E3 ubiquitin-protein ligase HECW2	Hecw2	0.417891	0.330846	0.630807
sp|Q6IRU5|CLCB_MOUSE	Q6IRU5	Clathrin light chain B	Cltb	0.222178	0.46487	0.734303
sp|Q6KAR6|EXOC3_MOUSE	Q6KAR6	Exocyst complex component 3	Exoc3	0.372947	0.144731	0.426555
sp|Q6KAU4|MB12B_MOUSE	Q6KAU4	Multivesicular body subunit 12B	Mvb12b	-0.473539	0.0712036	0.303686
sp|Q6NS60|FBX41_MOUSE	Q6NS60	F-box only protein 41	Fbxo41	0.672596	0.0202324	0.1617
sp|Q6NS65|GPR17_MOUSE	Q6NS65	Uracil nucleotide/cysteinyl leukotriene receptor	Gpr17	-0.899558	0.0128574	0.136294
sp|Q6NV83|SR140_MOUSE	Q6NV83	U2 snRNP-associated SURP motif-containing protein	U2surp	-1.2425	0.011178	0.128342
sp|Q6NVE8|WDR44_MOUSE	Q6NVE8	WD repeat-containing protein 44	Wdr44	0.185321	0.138866	0.420045
sp|Q6NVE9|PPTC7_MOUSE	Q6NVE9	Protein phosphatase PTC7 homolog	Pptc7	0.0900179	0.758327	0.897971
sp|Q6NVF0|OCRL_MOUSE	Q6NVF0	Inositol polyphosphate 5-phosphatase OCRL	Ocrl	0.255241	0.516657	0.767139
sp|Q6NVF9|CPSF6_MOUSE	Q6NVF9	Cleavage and polyadenylation specificity factor subunit 6	Cpsf6	0.0415011	0.808195	0.9228
sp|Q6NVG1|LPCT4_MOUSE	Q6NVG1	Lysophospholipid acyltransferase LPCAT4	Lpcat4	-0.617124	0.0601242	0.278801
sp|Q6NXK7|DPP10_MOUSE	Q6NXK7	Inactive dipeptidyl peptidase 10	Dpp10	0.121675	0.407986	0.694343
sp|Q6NZB0|DNJC8_MOUSE	Q6NZB0	DnaJ homolog subfamily C member 8	Dnajc8	-0.050309	0.594811	0.812697
sp|Q6NZC7|S23IP_MOUSE	Q6NZC7	SEC23-interacting protein	Sec23ip	0.133928	0.370716	0.66361
sp|Q6NZL0|SOGA3_MOUSE	Q6NZL0	Protein SOGA3	Soga3	0.102706	0.333825	0.63307
sp|Q6NZN0|RBM26_MOUSE	Q6NZN0	RNA-binding protein 26	Rbm26	-0.322603	0.402087	0.691868
sp|Q6P1D5|SE6L1_MOUSE	Q6P1D5	Seizure 6-like protein	Sez6l	0.210444	0.56311	0.793313
sp|Q6P1I6|PSD2_MOUSE	Q6P1I6	PH and SEC7 domain-containing protein 2	Psd2	-0.251646	0.155119	0.43889
sp|Q6P2L7|GOLM2_MOUSE	Q6P2L7	Protein GOLM2	Golm2	0.0153541	0.914695	0.965276
sp|Q6P3A8|ODBB_MOUSE	Q6P3A8	2-oxoisovalerate dehydrogenase subunit beta, mitochondrial	Bckdhb	0.150067	0.201455	0.50069
sp|Q6P4S6|SIK3_MOUSE	Q6P4S6	Serine/threonine-protein kinase SIK3	Sik3	0.00676906	0.974395	0.990186
sp|Q6P4T2|U520_MOUSE	Q6P4T2	U5 small nuclear ribonucleoprotein 200 kDa helicase	Snrnp200	-0.320328	0.204775	0.504938
sp|Q6P542|ABCF1_MOUSE	Q6P542	ATP-binding cassette sub-family F member 1	Abcf1	0.138434	0.755895	0.896611
sp|Q6P549|SHIP2_MOUSE	Q6P549	Phosphatidylinositol 3,4,5-trisphosphate 5-phosphatase 2	Inppl1	0.10677	0.804638	0.920841
sp|Q6P5D3|DHX57_MOUSE	Q6P5D3	Putative ATP-dependent RNA helicase DHX57	Dhx57	-0.0382482	0.955462	0.982954
sp|Q6P5E4|UGGG1_MOUSE	Q6P5E4	UDP-glucose:glycoprotein glucosyltransferase 1	Uggt1	-0.230783	0.234353	0.538127
sp|Q6P5E8|DGKQ_MOUSE	Q6P5E8	Diacylglycerol kinase theta	Dgkq	-0.18788	0.756755	0.896928
sp|Q6P5F6|S39AA_MOUSE	Q6P5F6	Zinc transporter ZIP10	Slc39a10	0.190261	0.404928	0.692199
sp|Q6P5F7|TTYH3_MOUSE	Q6P5F7	Protein tweety homolog 3	Ttyh3	0.372913	0.319689	0.618252
sp|Q6P5F9|XPO1_MOUSE	Q6P5F9	Exportin-1	Xpo1	-0.160616	0.269217	0.569806
sp|Q6P6J9|TXD15_MOUSE	Q6P6J9	Thioredoxin domain-containing protein 15	Txndc15	0.0422204	0.963908	0.98654
sp|Q6P8I4|PCNP_MOUSE	Q6P8I4	PEST proteolytic signal-containing nuclear protein	Pcnp	-0.233099	0.329024	0.62933
sp|Q6P8X1|SNX6_MOUSE	Q6P8X1	Sorting nexin-6	Snx6	-0.271052	0.134492	0.413942
sp|Q6P9J5|KANK4_MOUSE	Q6P9J5	KN motif and ankyrin repeat domain-containing protein 4	Kank4	-1.25748	0.196729	0.496201
sp|Q6P9K8|CSKI1_MOUSE	Q6P9K8	Caskin-1	Caskin1	0.0652367	0.549781	0.787111
sp|Q6P9Q6|FKB15_MOUSE	Q6P9Q6	FK506-binding protein 15	Fkbp15	-1.02211	0.0581193	0.272654
sp|Q6P9R2|OXSR1_MOUSE	Q6P9R2	Serine/threonine-protein kinase	Oxsr1	-0.105623	0.589048	0.809222
sp|Q6P9S0|MTSS2_MOUSE	Q6P9S0	Protein MTSS 2	Mtss2	0.0517566	0.845464	0.937463
sp|Q6P9Z1|SMRD3_MOUSE	Q6P9Z1	SWI/SNF-related matrix-associated actin-dependent regulator of chromatin subfamily D member 3	Smarcd3	0.440139	0.0811706	0.324766
sp|Q6PA06|ATLA2_MOUSE	Q6PA06	Atlastin-2	Atl2	-0.0675177	0.708448	0.87187
sp|Q6PAJ1|BCR_MOUSE	Q6PAJ1	Breakpoint cluster region protein	Bcr	-0.211402	0.560431	0.792669
sp|Q6PAK3|ANM8_MOUSE	Q6PAK3	Protein arginine N-methyltransferase 8	Prmt8	-0.244755	0.402584	0.692199
sp|Q6PAM0|AAKB2_MOUSE	Q6PAM0	5'-AMP-activated protein kinase subunit beta-2	Prkab2	0.130444	0.799888	0.919163
sp|Q6PAM1|TXLNA_MOUSE	Q6PAM1	Alpha-taxilin	Txlna	-0.480764	0.06534	0.291521
sp|Q6PAR5|GAPD1_MOUSE	Q6PAR5	GTPase-activating protein and VPS9 domain-containing protein 1	Gapvd1	0.0953513	0.279396	0.57843
sp|Q6PB44|PTN23_MOUSE	Q6PB44	Tyrosine-protein phosphatase non-receptor type 23	Ptpn23	-0.1566	0.376489	0.670272
sp|Q6PB66|LPPRC_MOUSE	Q6PB66	Leucine-rich PPR motif-containing protein, mitochondrial	Lrpprc	-0.0231876	0.815377	0.927744
sp|Q6PB70|ANO8_MOUSE	Q6PB70	Anoctamin-8	Ano8	0.104249	0.823092	0.930435
sp|Q6PCP5|MFF_MOUSE	Q6PCP5	Mitochondrial fission factor	Mff	0.0234785	0.85219	0.941549
sp|Q6PCX7|RGMA_MOUSE	Q6PCX7	Repulsive guidance molecule A	Rgma	-0.259106	0.708385	0.87187
sp|Q6PCZ4|MAGE1_MOUSE	Q6PCZ4	Melanoma-associated antigen E1	Magee1	0.719873	0.0921678	0.344973
sp|Q6PD19|ARMD3_MOUSE	Q6PD19	Armadillo-like helical domain-containing protein 3	Armh3	0.16754	0.691026	0.863729
sp|Q6PD24|AN13D_MOUSE	Q6PD24	Ankyrin repeat domain-containing protein 13D	Ankrd13d	1.30028	0.186481	0.482478
sp|Q6PD26|PIGS_MOUSE	Q6PD26	GPI transamidase component PIG-S	Pigs	-0.625203	0.0213671	0.168132
sp|Q6PD28|2A5B_MOUSE	Q6PD28	Serine/threonine-protein phosphatase 2A 56 kDa regulatory subunit beta isoform	Ppp2r5b	0.01429	0.920334	0.967574
sp|Q6PDI5|ECM29_MOUSE	Q6PDI5	Proteasome adapter and scaffold protein ECM29	Ecpas	0.223508	0.101367	0.358346
sp|Q6PDJ6|FBX42_MOUSE	Q6PDJ6	F-box only protein 42	Fbxo42	0.0316638	0.903193	0.96134
sp|Q6PDL0|DC1L2_MOUSE	Q6PDL0	Cytoplasmic dynein 1 light intermediate chain 2	Dync1li2	-0.260154	0.014325	0.142412
sp|Q6PDM2|SRSF1_MOUSE	Q6PDM2	Serine/arginine-rich splicing factor 1	Srsf1	0.282361	0.128477	0.403755
sp|Q6PDQ2|CHD4_MOUSE	Q6PDQ2	Chromodomain-helicase-DNA-binding protein 4	Chd4	-0.164386	0.360548	0.653057
sp|Q6PDS3|SARM1_MOUSE	Q6PDS3	NAD(+) hydrolase SARM1	Sarm1	0.068794	0.470599	0.738038
sp|Q6PDY2|AEDO_MOUSE	Q6PDY2	2-aminoethanethiol dioxygenase	Ado	-0.339838	0.0192814	0.158694
sp|Q6PE01|SNR40_MOUSE	Q6PE01	U5 small nuclear ribonucleoprotein 40 kDa protein	Snrnp40	0.012991	0.931784	0.973376
sp|Q6PEB6|PHOCN_MOUSE	Q6PEB6	MOB-like protein phocein	Mob4	0.0542269	0.682085	0.861023
sp|Q6PER3|MARE3_MOUSE	Q6PER3	Microtubule-associated protein RP/EB family member 3	Mapre3	-0.161746	0.153102	0.437618
sp|Q6PEV3|WIPF2_MOUSE	Q6PEV3	WAS/WASL-interacting protein family member 2	Wipf2	0.745902	0.187138	0.482811
sp|Q6PF93|PK3C3_MOUSE	Q6PF93	Phosphatidylinositol 3-kinase catalytic subunit type 3	Pik3c3	-0.478152	0.219361	0.522495
sp|Q6PFD9|NUP98_MOUSE	Q6PFD9	Nuclear pore complex protein Nup98-Nup96	Nup98	-0.0758663	0.675984	0.857817
sp|Q6PFE7|TEFF1_MOUSE	Q6PFE7	Tomoregulin-1	Tmeff1	0.301303	0.261583	0.563312
sp|Q6PFR5|TRA2A_MOUSE	Q6PFR5	Transformer-2 protein homolog alpha	Tra2a	0.130482	0.500251	0.757765
sp|Q6PGB6|NAA50_MOUSE	Q6PGB6	N-alpha-acetyltransferase 50	Naa50	-0.0583452	0.884845	0.952874
sp|Q6PGC1|DHX29_MOUSE	Q6PGC1	ATP-dependent RNA helicase DHX29	Dhx29	1.03617	0.0142746	0.131777
sp|Q6PGF7|EXOC8_MOUSE	Q6PGF7	Exocyst complex component 8	Exoc8	0.09946	0.787452	0.911316
sp|Q6PGH2|JUPI2_MOUSE	Q6PGH2	Jupiter microtubule associated homolog 2	Jpt2	-0.443083	0.000719748	0.0326699
sp|Q6PGL7|WASC2_MOUSE	Q6PGL7	WASH complex subunit 2	Washc2	-0.15186	0.641141	0.841656
sp|Q6PGN3|DCLK2_MOUSE	Q6PGN3	Serine/threonine-protein kinase DCLK2	Dclk2	0.106295	0.562331	0.793007
sp|Q6PH08|ERC2_MOUSE	Q6PH08	ERC protein 2	Erc2	0.0769917	0.642005	0.84196
sp|Q6PHQ8|NAA35_MOUSE	Q6PHQ8	N-alpha-acetyltransferase 35, NatC auxiliary subunit	Naa35	-1.21171	0.00196694	0.057266
sp|Q6PHS9|CA2D2_MOUSE	Q6PHS9	Voltage-dependent calcium channel subunit alpha-2/delta-2	Cacna2d2	-0.0155361	0.943646	0.979621
sp|Q6PHU5|SORT_MOUSE	Q6PHU5	Sortilin	Sort1	-0.305661	0.166522	0.453708
sp|Q6PHZ2|KCC2D_MOUSE	Q6PHZ2	Calcium/calmodulin-dependent protein kinase type II subunit delta	Camk2d	0.290202	0.0171452	0.151629
sp|Q6PIE5|AT1A2_MOUSE	Q6PIE5	Sodium/potassium-transporting ATPase subunit alpha-2	Atp1a2	-0.0788064	0.462577	0.733072
sp|Q6Q477|AT2B4_MOUSE	Q6Q477	Plasma membrane calcium-transporting ATPase 4	Atp2b4	0.286964	0.044756	0.238777
sp|Q6R891|NEB2_MOUSE	Q6R891	Neurabin-2	Ppp1r9b	0.111627	0.21007	0.512722
sp|Q6RHR9|MAGI1_MOUSE	Q6RHR9	Membrane-associated guanylate kinase, WW and PDZ domain-containing protein 1	Magi1	0.249094	0.179642	0.473723
sp|Q6RI63|F120B_MOUSE	Q6RI63	Constitutive coactivator of peroxisome proliferator-activated receptor gamma	Fam120b	0.180699	0.696328	0.8669
sp|Q6URW6|MYH14_MOUSE	Q6URW6	Myosin-14	Myh14	-1.01308	0.00606252	0.101032
sp|Q6V4S5|SDK2_MOUSE	Q6V4S5	Protein sidekick-2	Sdk2	0.645416	0.0056311	0.0972557
sp|Q6VN19|RBP10_MOUSE	Q6VN19	Ran-binding protein 10	Ranbp10	0.361653	0.550695	0.788144
sp|Q6VNB8|WDFY3_MOUSE	Q6VNB8	WD repeat and FYVE domain-containing protein 3	Wdfy3	-0.0905123	0.821538	0.930435
sp|Q6WVG3|KCD12_MOUSE	Q6WVG3	BTB/POZ domain-containing protein KCTD12	Kctd12	0.207078	0.157658	0.442876
sp|Q6X893|CTL1_MOUSE	Q6X893	Choline transporter-like protein 1	Slc44a1	-0.519658	0.0346703	0.209413
sp|Q6Y7W8|GGYF2_MOUSE	Q6Y7W8	GRB10-interacting GYF protein 2	Gigyf2	0.14116	0.679003	0.859824
sp|Q6ZPE2|MTMR5_MOUSE	Q6ZPE2	Myotubularin-related protein 5	Sbf1	0.146405	0.333423	0.633021
sp|Q6ZPJ3|UBE2O_MOUSE	Q6ZPJ3	(E3-independent) E2 ubiquitin-conjugating enzyme UBE2O	Ube2o	0.125736	0.328855	0.629302
sp|Q6ZPQ6|PITM2_MOUSE	Q6ZPQ6	Membrane-associated phosphatidylinositol transfer protein 2	Pitpnm2	1.18117	0.000781523	0.033654
sp|Q6ZPU9|KBP_MOUSE	Q6ZPU9	KIF-binding protein	Kifbp	-0.274254	0.0843124	0.329447
sp|Q6ZPZ3|ZC3H4_MOUSE	Q6ZPZ3	Zinc finger CCCH domain-containing protein 4	Zc3h4	0.0844987	0.839478	0.935633
sp|Q6ZQ08|CNOT1_MOUSE	Q6ZQ08	CCR4-NOT transcription complex subunit 1	Cnot1	-0.0518287	0.893004	0.956335
sp|Q6ZQ18|EFR3B_MOUSE	Q6ZQ18	Protein EFR3 homolog B	Efr3b	-0.513724	0.0593032	0.275621
sp|Q6ZQ29|TAOK2_MOUSE	Q6ZQ29	Serine/threonine-protein kinase TAO2	Taok2	0.455575	0.205242	0.505783
sp|Q6ZQ58|LARP1_MOUSE	Q6ZQ58	La-related protein 1	Larp1	0.0491403	0.619469	0.829487
sp|Q6ZQ82|RHG26_MOUSE	Q6ZQ82	Rho GTPase-activating protein 26	Arhgap26	-0.133258	0.721336	0.877539
sp|Q6ZQA6|IGSF3_MOUSE	Q6ZQA6	Immunoglobulin superfamily member 3	Igsf3	0.834915	0.000231497	0.0180038
sp|Q6ZQI3|MLEC_MOUSE	Q6ZQI3	Malectin	Mlec	-0.369818	0.025987	0.180814
sp|Q6ZWM4|LSM8_MOUSE	Q6ZWM4	U6 snRNA-associated Sm-like protein LSm8	Lsm8	0.144829	0.535675	0.77727
sp|Q6ZWN5|RS9_MOUSE	Q6ZWN5	40S ribosomal protein S9	Rps9	-0.224212	0.0821311	0.325683
sp|Q6ZWR6|SYNE1_MOUSE	Q6ZWR6	Nesprin-1	Syne1	-0.0385955	0.938576	0.976925
sp|Q6ZWU9|RS27_MOUSE	Q6ZWU9	40S ribosomal protein S27	Rps27	-0.050288	0.515831	0.766507
sp|Q6ZWV7|RL35_MOUSE	Q6ZWV7	60S ribosomal protein L35	Rpl35	-0.17898	0.190688	0.487913
sp|Q6ZWX6|IF2A_MOUSE	Q6ZWX6	Eukaryotic translation initiation factor 2 subunit 1	Eif2s1	0.106991	0.361296	0.653057
sp|Q70FJ1|AKAP9_MOUSE	Q70FJ1	A-kinase anchor protein 9	Akap9	-0.502937	0.344133	0.641451
sp|Q70IV5|SYNEM_MOUSE	Q70IV5	Synemin	Synm	0.731614	0.141081	0.422069
sp|Q71KT5|ERG24_MOUSE	Q71KT5	Delta(14)-sterol reductase TM7SF2	Tm7sf2	0.556541	0.0120495	0.132382
sp|Q71M36|CSPG5_MOUSE	Q71M36	Chondroitin sulfate proteoglycan 5	Cspg5	0.0508358	0.79997	0.919163
sp|Q761V0|SC6A5_MOUSE	Q761V0	Sodium- and chloride-dependent glycine transporter 2	Slc6a5	0.475163	0.119076	0.388571
sp|Q76LS9|MINY1_MOUSE	Q76LS9	Ubiquitin carboxyl-terminal hydrolase MINDY-1	Mindy1	-0.510194	0.0208084	0.16469
sp|Q78IK2|ATPMK_MOUSE	Q78IK2	ATP synthase membrane subunit K, mitochondrial	Atp5mk	0.111161	0.519525	0.769192
sp|Q78IK4|MIC27_MOUSE	Q78IK4	MIC	Apool	-0.271489	0.123527	0.394898
sp|Q78JE5|FBX22_MOUSE	Q78JE5	F-box only protein 22	Fbxo22	0.154907	0.510569	0.763838
sp|Q78JW9|UBFD1_MOUSE	Q78JW9	Ubiquitin domain-containing protein UBFD1	Ubfd1	0.0647571	0.71426	0.874704
sp|Q78PG9|CCD25_MOUSE	Q78PG9	Coiled-coil domain-containing protein 25	Ccdc25	0.0104508	0.915371	0.965276
sp|Q78ZA7|NP1L4_MOUSE	Q78ZA7	Nucleosome assembly protein 1-like 4	Nap1l4	-0.0290683	0.716062	0.874704
sp|Q791T5|MTCH1_MOUSE	Q791T5	Mitochondrial carrier homolog 1	Mtch1	-0.273929	0.0178817	0.153382
sp|Q791V5|MTCH2_MOUSE	Q791V5	Mitochondrial carrier homolog 2	Mtch2	0.0194897	0.883714	0.952679
sp|Q7M6Y3|PICAL_MOUSE	Q7M6Y3	Phosphatidylinositol-binding clathrin assembly protein	Picalm	-0.0788914	0.505258	0.760098
sp|Q7M753|PANK2_MOUSE	Q7M753	Pantothenate kinase 2, mitochondrial	Pank2	-0.655953	0.184168	0.480357
sp|Q7SIG6|ASAP2_MOUSE	Q7SIG6	Arf-GAP with SH3 domain, ANK repeat and PH domain-containing protein 2	Asap2	0.15346	0.48962	0.751108
sp|Q7TMB8|CYFP1_MOUSE	Q7TMB8	Cytoplasmic FMR1-interacting protein 1	Cyfip1	0.121542	0.490626	0.751514
sp|Q7TME0|PLPR4_MOUSE	Q7TME0	Phospholipid phosphatase-related protein type 4	Plppr4	0.199158	0.528485	0.773701
sp|Q7TMF3|NDUAC_MOUSE	Q7TMF3	NADH dehydrogenase [ubiquinone] 1 alpha subcomplex subunit 12	Ndufa12	-0.17217	0.100235	0.357758
sp|Q7TMK9|HNRPQ_MOUSE	Q7TMK9	Heterogeneous nuclear ribonucleoprotein Q	Syncrip	0.177942	0.108858	0.371724
sp|Q7TMM9|TBB2A_MOUSE	Q7TMM9	Tubulin beta-2A chain	Tubb2a	0.159543	0.241367	0.542283
sp|Q7TMQ7|WDR91_MOUSE	Q7TMQ7	WD repeat-containing protein 91	Wdr91	0.493011	0.185037	0.48131
sp|Q7TMR0|PCP_MOUSE	Q7TMR0	Lysosomal Pro-X carboxypeptidase	Prcp	-0.692481	0.097314	0.354453
sp|Q7TN29|SMAP2_MOUSE	Q7TN29	Stromal membrane-associated protein 2	Smap2	-0.112765	0.316082	0.616902
sp|Q7TN98|CPEB4_MOUSE	Q7TN98	Cytoplasmic polyadenylation element-binding protein 4	Cpeb4	0.427627	0.0247198	0.177079
sp|Q7TN99|CPEB3_MOUSE	Q7TN99	Cytoplasmic polyadenylation element-binding protein 3	Cpeb3	-0.774282	0.261819	0.56335
sp|Q7TNC4|LC7L2_MOUSE	Q7TNC4	Putative RNA-binding protein Luc7-like 2	Luc7l2	-0.404101	0.00788902	0.108229
sp|Q7TNE3|SPAG7_MOUSE	Q7TNE3	Sperm-associated antigen 7	Spag7	-0.000904098	0.996474	0.998925
sp|Q7TNG5|EMAL2_MOUSE	Q7TNG5	Echinoderm microtubule-associated protein-like 2	Eml2	0.156774	0.237174	0.539766
sp|Q7TNM2|TRI46_MOUSE	Q7TNM2	Tripartite motif-containing protein 46	Trim46	0.125634	0.658991	0.849837
sp|Q7TNR6|IGS21_MOUSE	Q7TNR6	Immunoglobulin superfamily member 21	Igsf21	0.282806	0.0409589	0.227761
sp|Q7TNV0|DEK_MOUSE	Q7TNV0	Protein DEK	Dek	-0.205829	0.403456	0.692199
sp|Q7TPB0|PLPR3_MOUSE	Q7TPB0	Phospholipid phosphatase-related protein type 3	Plppr3	0.693395	0.0594668	0.276067
sp|Q7TPD0|INT3_MOUSE	Q7TPD0	Integrator complex subunit 3	Ints3	-0.167282	0.659482	0.849837
sp|Q7TPD3|ROBO2_MOUSE	Q7TPD3	Roundabout homolog 2	Robo2	-0.151208	0.634021	0.837965
sp|Q7TPH6|MYCB2_MOUSE	Q7TPH6	E3 ubiquitin-protein ligase MYCBP2	Mycbp2	1.07248	0.00284216	0.0693692
sp|Q7TPM1|PRC2B_MOUSE	Q7TPM1	Protein PRRC2B	Prrc2b	0.1239	0.85777	0.942899
sp|Q7TPM6|FSD1_MOUSE	Q7TPM6	Fibronectin type III and SPRY domain-containing protein 1	Fsd1	0.253954	0.0177043	0.152624
sp|Q7TPV4|MBB1A_MOUSE	Q7TPV4	Myb-binding protein 1A	Mybbp1a	-0.537942	0.00482797	0.0886904
sp|Q7TQ95|LNP_MOUSE	Q7TQ95	Endoplasmic reticulum junction formation protein lunapark	Lnpk	-0.532222	0.000407373	0.0263976
sp|Q7TQA1|IGSF1_MOUSE	Q7TQA1	Immunoglobulin superfamily member 1	Igsf1	-0.193342	0.69545	0.866601
sp|Q7TQD2|TPPP_MOUSE	Q7TQD2	Tubulin polymerization-promoting protein	Tppp	-0.615893	0.0180627	0.153382
sp|Q7TQF7|AMPH_MOUSE	Q7TQF7	Amphiphysin	Amph	0.116559	0.285244	0.585802
sp|Q7TQG1|PKHA6_MOUSE	Q7TQG1	Pleckstrin homology domain-containing family A member 6	Plekha6	-0.310885	0.243572	0.544483
sp|Q7TQH0|ATX2L_MOUSE	Q7TQH0	Ataxin-2-like protein	Atxn2l	-0.0661882	0.908143	0.961702
sp|Q7TQI3|OTUB1_MOUSE	Q7TQI3	Ubiquitin thioesterase OTUB1	Otub1	0.227615	0.11419	0.381307
sp|Q7TQK5|CCD93_MOUSE	Q7TQK5	Coiled-coil domain-containing protein 93	Ccdc93	0.284013	0.294497	0.593949
sp|Q7TSC1|PRC2A_MOUSE	Q7TSC1	Protein PRRC2A	Prrc2a	0.117856	0.302821	0.605493
sp|Q7TSI3|PP6R1_MOUSE	Q7TSI3	Serine/threonine-protein phosphatase 6 regulatory subunit 1	Ppp6r1	-0.445694	0.0656388	0.291627
sp|Q7TSJ2|MAP6_MOUSE	Q7TSJ2	Microtubule-associated protein 6	Map6	0.175239	0.28067	0.57954
sp|Q7TSQ8|PDPR_MOUSE	Q7TSQ8	Pyruvate dehydrogenase phosphatase regulatory subunit, mitochondrial	Pdpr	-0.28952	0.377522	0.67137
sp|Q7TSV4|PGM2_MOUSE	Q7TSV4	Phosphoglucomutase-2	Pgm2	-0.346771	0.236837	0.539301
sp|Q7TT50|MRCKB_MOUSE	Q7TT50	Serine/threonine-protein kinase MRCK beta	Cdc42bpb	0.234355	0.0417879	0.229861
sp|Q80T41|GABR2_MOUSE	Q80T41	Gamma-aminobutyric acid type B receptor subunit 2	Gabbr2	0.0548156	0.731635	0.88146
sp|Q80TB8|VAT1L_MOUSE	Q80TB8	Synaptic vesicle membrane protein VAT-1 homolog-like	Vat1l	0.134618	0.141457	0.422069
sp|Q80TJ1|CAPS1_MOUSE	Q80TJ1	Calcium-dependent secretion activator 1	Cadps	0.100874	0.24022	0.542283
sp|Q80TK0|K1107_MOUSE	Q80TK0	AP2-interacting clathrin-endocytosis protein	Kiaa1107	-0.572122	0.336786	0.635233
sp|Q80TL0|PPM1E_MOUSE	Q80TL0	Protein phosphatase 1E	Ppm1e	0.342238	0.0227377	0.171628
sp|Q80TL1|ADCY2_MOUSE	Q80TL1	Adenylate cyclase type 2	Adcy2	0.0254064	0.90693	0.961702
sp|Q80TL4|PHF24_MOUSE	Q80TL4	PHD finger protein 24	Phf24	-0.0904551	0.456522	0.728576
sp|Q80TL7|MON2_MOUSE	Q80TL7	Protein MON2 homolog	Mon2	-0.494329	0.0233218	0.172524
sp|Q80TM9|NISCH_MOUSE	Q80TM9	Nischarin	Nisch	0.107352	0.604017	0.817467
sp|Q80TR1|AGRL1_MOUSE	Q80TR1	Adhesion G protein-coupled receptor L1	Adgrl1	0.578862	0.0617184	0.281077
sp|Q80TS3|AGRL3_MOUSE	Q80TS3	Adhesion G protein-coupled receptor L3	Adgrl3	0.248148	0.0778848	0.319054
sp|Q80TY0|FNBP1_MOUSE	Q80TY0	Formin-binding protein 1	Fnbp1	-0.120141	0.277155	0.575571
sp|Q80TZ3|AUXI_MOUSE	Q80TZ3	Putative tyrosine-protein phosphatase auxilin	Dnajc6	-0.0155029	0.877401	0.951962
sp|Q80U04|PJA2_MOUSE	Q80U04	E3 ubiquitin-protein ligase Praja-2	Pja2	-0.388603	0.0458557	0.242423
sp|Q80U23|SNPH_MOUSE	Q80U23	Syntaphilin	Snph	0.00218157	0.99073	0.995711
sp|Q80U28|MADD_MOUSE	Q80U28	MAP kinase-activating death domain protein	Madd	0.0146685	0.907756	0.961702
sp|Q80U49|C170B_MOUSE	Q80U49	Centrosomal protein of 170 kDa protein B	Cep170b	-0.138372	0.55346	0.789882
sp|Q80U56|AVL9_MOUSE	Q80U56	Late secretory pathway protein AVL9 homolog	Avl9	0.378041	0.269386	0.569806
sp|Q80U63|MFN2_MOUSE	Q80U63	Mitofusin-2	Mfn2	-0.0493869	0.751354	0.893644
sp|Q80U78|PUM1_MOUSE	Q80U78	Pumilio homolog 1	Pum1	-1.6639	0.228126	0.531641
sp|Q80U87|UBP8_MOUSE	Q80U87	Ubiquitin carboxyl-terminal hydrolase 8	Usp8	-0.232168	0.0840906	0.32916
sp|Q80U95|UBE3C_MOUSE	Q80U95	Ubiquitin-protein ligase E3C	Ube3c	0.174573	0.15449	0.438857
sp|Q80UG2|PLXA4_MOUSE	Q80UG2	Plexin-A4	Plxna4	0.476617	0.000673436	0.0322932
sp|Q80UG5|SEPT9_MOUSE	Q80UG5	Septin-9	Septin9	-0.216768	0.0624469	0.282759
sp|Q80UJ7|RB3GP_MOUSE	Q80UJ7	Rab3 GTPase-activating protein catalytic subunit	Rab3gap1	-0.614469	0.0124806	0.134224
sp|Q80UK0|SESD1_MOUSE	Q80UK0	SEC14 domain and spectrin repeat-containing protein 1	Sestd1	0.320761	0.103705	0.362363
sp|Q80UM7|MOGS_MOUSE	Q80UM7	Mannosyl-oligosaccharide glucosidase	Mogs	-0.670565	0.088026	0.335008
sp|Q80UP3|DGKZ_MOUSE	Q80UP3	Diacylglycerol kinase zeta	Dgkz	0.0265486	0.884131	0.952679
sp|Q80UU9|PGRC2_MOUSE	Q80UU9	Membrane-associated progesterone receptor component 2	Pgrmc2	0.0245033	0.810808	0.924952
sp|Q80UW2|FBX2_MOUSE	Q80UW2	F-box only protein 2	Fbxo2	-0.536312	0.0238893	0.174953
sp|Q80V26|IMPA3_MOUSE	Q80V26	Golgi-resident adenosine 3',5'-bisphosphate 3'-phosphatase	Bpnt2	1.08477	0.0948126	0.350051
sp|Q80VC9|CAMP3_MOUSE	Q80VC9	Calmodulin-regulated spectrin-associated protein 3	Camsap3	-0.044609	0.950737	0.981313
sp|Q80VD1|FA98B_MOUSE	Q80VD1	Protein FAM98B	Fam98b	0.238261	0.0357898	0.213427
sp|Q80VL1|TDRKH_MOUSE	Q80VL1	Tudor and KH domain-containing protein	Tdrkh	-0.388044	0.0277956	0.185594
sp|Q80VP0|TCPR1_MOUSE	Q80VP0	Tectonin beta-propeller repeat-containing protein 1	Tecpr1	0.323785	0.168081	0.455216
sp|Q80W04|TMCC2_MOUSE	Q80W04	Transmembrane and coiled-coil domains protein 2	Tmcc2	-0.210814	0.357486	0.650301
sp|Q80W47|WIPI2_MOUSE	Q80W47	WD repeat domain phosphoinositide-interacting protein 2	Wipi2	-0.404457	0.119535	0.388845
sp|Q80W54|FACE1_MOUSE	Q80W54	CAAX prenyl protease 1 homolog	Zmpste24	-0.121117	0.753064	0.894835
sp|Q80WC7|AGFG2_MOUSE	Q80WC7	Arf-GAP domain and FG repeat-containing protein 2	Agfg2	0.246855	0.257002	0.558093
sp|Q80WG5|LRC8A_MOUSE	Q80WG5	Volume-regulated anion channel subunit LRRC8A	Lrrc8a	0.754655	0.00473664	0.0885621
sp|Q80WG7|TRI36_MOUSE	Q80WG7	E3 ubiquitin-protein ligase Trim36	Trim36	-0.0305957	0.83862	0.935633
sp|Q80WJ7|LYRIC_MOUSE	Q80WJ7	Protein LYRIC	Mtdh	-0.27652	0.00673142	0.102374
sp|Q80WS3|FBLL1_MOUSE	Q80WS3	rRNA/tRNA 2'-O-methyltransferase fibrillarin-like protein 1	Fbll1	0.751265	0.000360264	0.0240727
sp|Q80WW9|DDRGK_MOUSE	Q80WW9	DDRGK domain-containing protein 1	Ddrgk1	0.424302	0.675581	0.857817
sp|Q80X50|UBP2L_MOUSE	Q80X50	Ubiquitin-associated protein 2-like	Ubap2l	-0.285667	0.201953	0.501315
sp|Q80X71|T106B_MOUSE	Q80X71	Transmembrane protein 106B	Tmem106b	1.16808	0.207617	0.509856
sp|Q80X80|C2C2L_MOUSE	Q80X80	Phospholipid transfer protein C2CD2L	C2cd2l	-0.00188701	0.998272	0.999316
sp|Q80X85|RT07_MOUSE	Q80X85	28S ribosomal protein S7, mitochondrial	Mrps7	0.0622602	0.837806	0.935633
sp|Q80X90|FLNB_MOUSE	Q80X90	Filamin-B	Flnb	-0.273903	0.191307	0.488882
sp|Q80XI4|PI42B_MOUSE	Q80XI4	Phosphatidylinositol 5-phosphate 4-kinase type-2 beta	Pip4k2b	0.235229	0.0219866	0.169674
sp|Q80XK6|ATG2B_MOUSE	Q80XK6	Autophagy-related protein 2 homolog B	Atg2b	-0.0817672	0.808548	0.922891
sp|Q80XL6|ACD11_MOUSE	Q80XL6	Acyl-CoA dehydrogenase family member 11	Acad11	-1.65405	4.45404e-06	0.00181547
sp|Q80XQ2|TBCD5_MOUSE	Q80XQ2	TBC1 domain family member 5	Tbc1d5	0.0913928	0.888615	0.954523
sp|Q80XR2|AT2C1_MOUSE	Q80XR2	Calcium-transporting ATPase type 2C member 1	Atp2c1	-0.803282	0.0082872	0.110028
sp|Q80XU3|NUCKS_MOUSE	Q80XU3	Nuclear ubiquitous casein and cyclin-dependent kinase substrate 1	Nucks1	-0.0340272	0.715287	0.874704
sp|Q80Y17|L2GL1_MOUSE	Q80Y17	Lethal(2) giant larvae protein homolog 1	Llgl1	-0.778894	8.58891e-05	0.0102966
sp|Q80Y56|RBNS5_MOUSE	Q80Y56	Rabenosyn-5	Rbsn	0.759603	0.118186	0.388571
sp|Q80Y81|RNZ2_MOUSE	Q80Y81	Zinc phosphodiesterase ELAC protein 2	Elac2	-0.938125	0.0214716	0.168304
sp|Q80YA7|DPP8_MOUSE	Q80YA7	Dipeptidyl peptidase 8	Dpp8	-0.0519029	0.821658	0.930435
sp|Q80YD1|SUV3_MOUSE	Q80YD1	ATP-dependent RNA helicase SUPV3L1, mitochondrial	Supv3l1	-0.173534	0.459464	0.730472
sp|Q80YN3|BCAS1_MOUSE	Q80YN3	Breast carcinoma-amplified sequence 1 homolog	Bcas1	-0.184202	0.492394	0.752748
sp|Q80YV4|PANK4_MOUSE	Q80YV4	4'-phosphopantetheine phosphatase	Pank4	-0.0511543	0.805171	0.920841
sp|Q80YX1|TENA_MOUSE	Q80YX1	Tenascin	Tnc	1.52429	6.85684e-05	0.0096374
sp|Q80Z10|ASTN2_MOUSE	Q80Z10	Astrotactin-2	Astn2	-0.584133	0.308439	0.609879
sp|Q80Z24|NEGR1_MOUSE	Q80Z24	Neuronal growth regulator 1	Negr1	0.349428	0.00312188	0.0728804
sp|Q80ZJ1|RAP2A_MOUSE	Q80ZJ1	Ras-related protein Rap-2a	Rap2a	-0.132683	0.463545	0.734086
sp|Q80ZS3|RT26_MOUSE	Q80ZS3	28S ribosomal protein S26, mitochondrial	Mrps26	0.632656	0.264611	0.565523
sp|Q810A7|DDX42_MOUSE	Q810A7	ATP-dependent RNA helicase DDX42	Ddx42	-0.502294	0.0748423	0.310017
sp|Q810B6|ANFY1_MOUSE	Q810B6	Rabankyrin-5	Ankfy1	-0.0150352	0.886795	0.953883
sp|Q810U3|NFASC_MOUSE	Q810U3	Neurofascin	Nfasc	-0.101192	0.443464	0.718692
sp|Q810U4|NRCAM_MOUSE	Q810U4	Neuronal cell adhesion molecule	Nrcam	0.269421	0.04462	0.238363
sp|Q811D0|DLG1_MOUSE	Q811D0	Disks large homolog 1	Dlg1	-0.154956	0.339115	0.637743
sp|Q811P8|RHG32_MOUSE	Q811P8	Rho GTPase-activating protein 32	Arhgap32	-0.845025	0.106445	0.367374
sp|Q811U4|MFN1_MOUSE	Q811U4	Mitofusin-1	Mfn1	0.530398	0.477297	0.743394
sp|Q812A2|SRGP3_MOUSE	Q812A2	SLIT-ROBO Rho GTPase-activating protein 3	Srgap3	0.32847	0.0171494	0.151629
sp|Q812E0|CPEB2_MOUSE	Q812E0	Cytoplasmic polyadenylation element-binding protein 2	Cpeb2	0.0846795	0.784402	0.90991
sp|Q8BFP9|PDK1_MOUSE	Q8BFP9	[Pyruvate dehydrogenase (acetyl-transferring)] kinase isozyme 1, mitochondrial	Pdk1	0.0127735	0.962452	0.985667
sp|Q8BFQ4|WDR82_MOUSE	Q8BFQ4	WD repeat-containing protein 82	Wdr82	-0.117225	0.698492	0.868111
sp|Q8BFQ8|GALD1_MOUSE	Q8BFQ8	Glutamine amidotransferase-like class 1 domain-containing protein 1	Gatd1	0.189423	0.221268	0.524049
sp|Q8BFR5|EFTU_MOUSE	Q8BFR5	Elongation factor Tu, mitochondrial	Tufm	-0.110832	0.290212	0.589131
sp|Q8BFS6|CPPED_MOUSE	Q8BFS6	Serine/threonine-protein phosphatase CPPED1	Cpped1	-0.0211477	0.878069	0.952157
sp|Q8BFT9|SVOP_MOUSE	Q8BFT9	Synaptic vesicle 2-related protein	Svop	0.166473	0.362081	0.653605
sp|Q8BFU3|RN214_MOUSE	Q8BFU3	RING finger protein 214	Rnf214	-0.0616077	0.685874	0.862314
sp|Q8BFW7|LPP_MOUSE	Q8BFW7	Lipoma-preferred partner homolog	Lpp	0.0393232	0.904433	0.961604
sp|Q8BFY9|TNPO1_MOUSE	Q8BFY9	Transportin-1	Tnpo1	-0.114282	0.439015	0.717117
sp|Q8BG05|ROA3_MOUSE	Q8BG05	Heterogeneous nuclear ribonucleoprotein A3	Hnrnpa3	0.0403708	0.664116	0.850733
sp|Q8BG32|PSD11_MOUSE	Q8BG32	26S proteasome non-ATPase regulatory subunit 11	Psmd11	0.0169648	0.908092	0.961702
sp|Q8BG39|SV2B_MOUSE	Q8BG39	Synaptic vesicle glycoprotein 2B	Sv2b	0.280873	0.0200889	0.160956
sp|Q8BG40|KTNB1_MOUSE	Q8BG40	Katanin p80 WD40 repeat-containing subunit B1	Katnb1	0.203746	0.464559	0.734303
sp|Q8BG81|PDIP3_MOUSE	Q8BG81	Polymerase delta-interacting protein 3	Poldip3	-0.643696	0.0325824	0.201523
sp|Q8BGB7|ENOPH_MOUSE	Q8BGB7	Enolase-phosphatase E1	Enoph1	0.0654251	0.723247	0.877764
sp|Q8BGC0|HTSF1_MOUSE	Q8BGC0	HIV Tat-specific factor 1 homolog	Htatsf1	-0.996243	0.0244745	0.176251
sp|Q8BGC4|PTGR3_MOUSE	Q8BGC4	Prostaglandin reductase-3	Zadh2	-0.790689	0.00353988	0.0791143
sp|Q8BGD5|CPT1C_MOUSE	Q8BGD5	Carnitine O-palmitoyltransferase 1, brain isoform	Cpt1c	-0.194157	0.3541	0.64821
sp|Q8BGD9|IF4B_MOUSE	Q8BGD9	Eukaryotic translation initiation factor 4B	Eif4b	0.00207936	0.987428	0.99475
sp|Q8BGE6|ATG4B_MOUSE	Q8BGE6	Cysteine protease ATG4B	Atg4b	-0.407677	0.220718	0.523051
sp|Q8BGH2|SAM50_MOUSE	Q8BGH2	Sorting and assembly machinery component 50 homolog	Samm50	0.140532	0.197214	0.496201
sp|Q8BGH4|REEP1_MOUSE	Q8BGH4	Receptor expression-enhancing protein 1	Reep1	0.0225648	0.906923	0.961702
sp|Q8BGN3|ENPP6_MOUSE	Q8BGN3	Glycerophosphocholine cholinephosphodiesterase ENPP6	Enpp6	-0.823777	0.0174517	0.152385
sp|Q8BGQ1|SPE39_MOUSE	Q8BGQ1	Spermatogenesis-defective protein 39 homolog	Vipas39	-0.916543	0.0376983	0.217339
sp|Q8BGQ7|SYAC_MOUSE	Q8BGQ7	Alanine--tRNA ligase, cytoplasmic	Aars1	0.253534	0.0121653	0.132582
sp|Q8BGR9|UBCP1_MOUSE	Q8BGR9	Ubiquitin-like domain-containing CTD phosphatase 1	Ublcp1	0.673232	0.0628213	0.282939
sp|Q8BGT5|ALAT2_MOUSE	Q8BGT5	Alanine aminotransferase 2	Gpt2	0.0820202	0.653934	0.846439
sp|Q8BGT8|PHIPL_MOUSE	Q8BGT8	Phytanoyl-CoA hydroxylase-interacting protein-like	Phyhipl	-0.0863265	0.384852	0.678485
sp|Q8BGW1|FTO_MOUSE	Q8BGW1	Alpha-ketoglutarate-dependent dioxygenase FTO	Fto	0.457405	0.175643	0.468535
sp|Q8BGX2|TIM29_MOUSE	Q8BGX2	Mitochondrial import inner membrane translocase subunit Tim29	Timm29	0.284979	0.1374	0.418566
sp|Q8BGZ1|HPCL4_MOUSE	Q8BGZ1	Hippocalcin-like protein 4	Hpcal4	0.619495	0.351204	0.646976
sp|Q8BH04|PCKGM_MOUSE	Q8BH04	Phosphoenolpyruvate carboxykinase [GTP], mitochondrial	Pck2	0.10615	0.600726	0.816442
sp|Q8BH15|CNO10_MOUSE	Q8BH15	CCR4-NOT transcription complex subunit 10	Cnot10	0.650803	0.344066	0.641451
sp|Q8BH24|TM9S4_MOUSE	Q8BH24	Transmembrane 9 superfamily member 4	Tm9sf4	0.185205	0.617532	0.82798
sp|Q8BH44|COR2B_MOUSE	Q8BH44	Coronin-2B	Coro2b	-0.578785	0.167739	0.454885
sp|Q8BH55|THNS1_MOUSE	Q8BH55	Threonine synthase-like 1	Thnsl1	-0.31301	0.201014	0.500204
sp|Q8BH57|WDR48_MOUSE	Q8BH57	WD repeat-containing protein 48	Wdr48	0.179809	0.348253	0.643686
sp|Q8BH58|TIPRL_MOUSE	Q8BH58	TIP41-like protein	Tiprl	0.299325	0.100955	0.358346
sp|Q8BH59|CMC1_MOUSE	Q8BH59	Calcium-binding mitochondrial carrier protein Aralar1	Slc25a12	0.0270393	0.823016	0.930435
sp|Q8BH60|GOPC_MOUSE	Q8BH60	Golgi-associated PDZ and coiled-coil motif-containing protein	Gopc	-0.116448	0.289374	0.58886
sp|Q8BH61|F13A_MOUSE	Q8BH61	Coagulation factor XIII A chain	F13a1	0.140105	0.648185	0.843282
sp|Q8BH66|ATLA1_MOUSE	Q8BH66	Atlastin-1	Atl1	0.261607	0.0572018	0.270448
sp|Q8BH69|SPS1_MOUSE	Q8BH69	Selenide, water dikinase 1	Sephs1	0.336654	0.0933207	0.347692
sp|Q8BH95|ECHM_MOUSE	Q8BH95	Enoyl-CoA hydratase, mitochondrial	Echs1	-0.0773831	0.486389	0.749909
sp|Q8BHA3|DTD2_MOUSE	Q8BHA3	D-aminoacyl-tRNA deacylase 2	Dtd2	0.683474	0.0814344	0.325099
sp|Q8BHC4|DCAKD_MOUSE	Q8BHC4	Dephospho-CoA kinase domain-containing protein	Dcakd	0.408293	0.00587485	0.0993605
sp|Q8BHF7|PGPS1_MOUSE	Q8BHF7	CDP-diacylglycerol--glycerol-3-phosphate 3-phosphatidyltransferase, mitochondrial	Pgs1	0.121013	0.37112	0.664041
sp|Q8BHG2|CZIB_MOUSE	Q8BHG2	CXXC motif containing zinc binding protein	Czib	-0.0851744	0.823923	0.930435
sp|Q8BHI7|ELOV5_MOUSE	Q8BHI7	Elongation of very long chain fatty acids protein 5	Elovl5	-0.618139	0.00411858	0.0851454
sp|Q8BHL3|TB10B_MOUSE	Q8BHL3	TBC1 domain family member 10B	Tbc1d10b	0.198715	0.352852	0.647266
sp|Q8BHL5|ELMO2_MOUSE	Q8BHL5	Engulfment and cell motility protein 2	Elmo2	-0.145806	0.723433	0.877764
sp|Q8BHL8|PSMF1_MOUSE	Q8BHL8	Proteasome inhibitor PI31 subunit	Psmf1	0.63402	0.0856493	0.331221
sp|Q8BHN3|GANAB_MOUSE	Q8BHN3	Neutral alpha-glucosidase AB	Ganab	-0.204459	0.0475291	0.247418
sp|Q8BHS3|RBM22_MOUSE	Q8BHS3	Pre-mRNA-splicing factor RBM22	Rbm22	-0.491483	0.238978	0.542283
sp|Q8BHS6|ARMX3_MOUSE	Q8BHS6	Armadillo repeat-containing X-linked protein 3	Armcx3	-0.0139066	0.940133	0.977795
sp|Q8BHZ0|CYRIA_MOUSE	Q8BHZ0	CYFIP-related Rac1 interactor A	Cyria	-0.0252345	0.841195	0.935633
sp|Q8BI84|TGO1_MOUSE	Q8BI84	Transport and Golgi organization protein 1 homolog	Mia3	-0.703671	0.00467324	0.0880422
sp|Q8BIG7|CMTD1_MOUSE	Q8BIG7	Catechol O-methyltransferase domain-containing protein 1	Comtd1	-0.0173694	0.91387	0.964759
sp|Q8BIJ6|SYIM_MOUSE	Q8BIJ6	Isoleucine--tRNA ligase, mitochondrial	Iars2	-0.0725935	0.482371	0.747939
sp|Q8BIV3|RNBP6_MOUSE	Q8BIV3	Ran-binding protein 6	Ranbp6	0.255154	0.468662	0.736418
sp|Q8BIW1|PRUN1_MOUSE	Q8BIW1	Exopolyphosphatase PRUNE1	Prune1	0.563452	0.000623137	0.0321507
sp|Q8BJ03|COX15_MOUSE	Q8BJ03	Cytochrome c oxidase assembly protein COX15 homolog	Cox15	-0.345534	0.0865618	0.333368
sp|Q8BJ05|ZC3HE_MOUSE	Q8BJ05	Zinc finger CCCH domain-containing protein 14	Zc3h14	-0.306004	0.655913	0.848192
sp|Q8BJ71|NUP93_MOUSE	Q8BJ71	Nuclear pore complex protein Nup93	Nup93	0.143819	0.416979	0.702541
sp|Q8BJF9|CHM2B_MOUSE	Q8BJF9	Charged multivesicular body protein 2b	Chmp2b	0.270977	0.230944	0.533911
sp|Q8BJH1|ZC21A_MOUSE	Q8BJH1	Zinc finger C2HC domain-containing protein 1A	Zc2hc1a	0.129216	0.453682	0.725289
sp|Q8BJI1|S6A17_MOUSE	Q8BJI1	Sodium-dependent neutral amino acid transporter SLC6A17	Slc6a17	-0.164921	0.247734	0.548488
sp|Q8BJU0|SGTA_MOUSE	Q8BJU0	Small glutamine-rich tetratricopeptide repeat-containing protein alpha	Sgta	0.694482	0.00210587	0.0587733
sp|Q8BJU2|TSN9_MOUSE	Q8BJU2	Tetraspanin-9	Tspan9	-0.364159	0.0973868	0.354453
sp|Q8BJW6|EIF2A_MOUSE	Q8BJW6	Eukaryotic translation initiation factor 2A	Eif2a	-0.194699	0.0554623	0.266822
sp|Q8BJY1|PSMD5_MOUSE	Q8BJY1	26S proteasome non-ATPase regulatory subunit 5	Psmd5	-0.33121	0.0279353	0.186053
sp|Q8BJZ4|RT35_MOUSE	Q8BJZ4	28S ribosomal protein S35, mitochondrial	Mrps35	-0.211001	0.449655	0.722914
sp|Q8BK08|TMM11_MOUSE	Q8BK08	Transmembrane protein 11, mitochondrial	Tmem11	0.348638	0.122455	0.392793
sp|Q8BK30|NDUV3_MOUSE	Q8BK30	NADH dehydrogenase [ubiquinone] flavoprotein 3, mitochondrial	Ndufv3	0.411046	0.214093	0.516357
sp|Q8BK63|KC1A_MOUSE	Q8BK63	Casein kinase I isoform alpha	Csnk1a1	0.285987	0.0795025	0.3218
sp|Q8BK64|AHSA1_MOUSE	Q8BK64	Activator of 90 kDa heat shock protein ATPase homolog 1	Ahsa1	-0.0942694	0.346497	0.642351
sp|Q8BK67|RCC2_MOUSE	Q8BK67	Protein RCC2	Rcc2	-0.697992	0.00545255	0.0953845
sp|Q8BK72|RT27_MOUSE	Q8BK72	28S ribosomal protein S27, mitochondrial	Mrps27	-0.119785	0.587454	0.808941
sp|Q8BKE6|CP20A_MOUSE	Q8BKE6	Cytochrome P450 20A1	Cyp20a1	-0.146835	0.526187	0.771198
sp|Q8BKG3|PTK7_MOUSE	Q8BKG3	Inactive tyrosine-protein kinase 7	Ptk7	0.1511	0.665259	0.851733
sp|Q8BKX1|BAIP2_MOUSE	Q8BKX1	Brain-specific angiogenesis inhibitor 1-associated protein 2	Baiap2	-0.0162991	0.967376	0.986621
sp|Q8BKZ9|ODPX_MOUSE	Q8BKZ9	Pyruvate dehydrogenase protein X component, mitochondrial	Pdhx	0.101816	0.423914	0.709017
sp|Q8BL65|ABLM2_MOUSE	Q8BL65	Actin-binding LIM protein 2	Ablim2	-0.122605	0.543199	0.782637
sp|Q8BL66|EEA1_MOUSE	Q8BL66	Early endosome antigen 1	Eea1	0.0514236	0.594967	0.812697
sp|Q8BL86|MBLC2_MOUSE	Q8BL86	Acyl-coenzyme A thioesterase MBLAC2	Mblac2	0.427503	0.0505084	0.257211
sp|Q8BL97|SRSF7_MOUSE	Q8BL97	Serine/arginine-rich splicing factor 7	Srsf7	-0.0612104	0.57207	0.798547
sp|Q8BLF1|NCEH1_MOUSE	Q8BLF1	Neutral cholesterol ester hydrolase 1	Nceh1	-0.210699	0.0698906	0.300817
sp|Q8BLJ3|PLCX3_MOUSE	Q8BLJ3	PI-PLC X domain-containing protein 3	Plcxd3	0.158337	0.0696944	0.300589
sp|Q8BLK3|LSAMP_MOUSE	Q8BLK3	Limbic system-associated membrane protein	Lsamp	0.203495	0.0613276	0.280867
sp|Q8BLN5|LSS_MOUSE	Q8BLN5	Lanosterol synthase	Lss	0.323833	0.0859376	0.331794
sp|Q8BLQ9|CADM2_MOUSE	Q8BLQ9	Cell adhesion molecule 2	Cadm2	0.29981	0.0576231	0.270902
sp|Q8BLV3|SL9A7_MOUSE	Q8BLV3	Sodium/hydrogen exchanger 7	Slc9a7	0.216424	0.7928	0.91437
sp|Q8BLY2|SYTC2_MOUSE	Q8BLY2	Threonine--tRNA ligase 2, cytoplasmic	Tars3	0.155875	0.308669	0.609879
sp|Q8BM65|NYAP2_MOUSE	Q8BM65	Neuronal tyrosine-phosphorylated phosphoinositide-3-kinase adapter 2	Nyap2	-0.203732	0.663646	0.850636
sp|Q8BM72|HSP13_MOUSE	Q8BM72	Heat shock 70 kDa protein 13	Hspa13	-0.411829	0.0111549	0.128342
sp|Q8BM85|TBCK_MOUSE	Q8BM85	TBC domain-containing protein kinase-like protein	Tbck	0.0884545	0.81632	0.927744
sp|Q8BMA6|SRP68_MOUSE	Q8BMA6	Signal recognition particle subunit SRP68	Srp68	-0.251349	0.525554	0.771171
sp|Q8BMF3|MAON_MOUSE	Q8BMF3	NADP-dependent malic enzyme, mitochondrial	Me3	-0.270343	0.139954	0.421933
sp|Q8BMF4|ODP2_MOUSE	Q8BMF4	Dihydrolipoyllysine-residue acetyltransferase component of pyruvate dehydrogenase complex, mitochondrial	Dlat	0.0132386	0.911893	0.96392
sp|Q8BMG7|RBGPR_MOUSE	Q8BMG7	Rab3 GTPase-activating protein non-catalytic subunit	Rab3gap2	-0.110346	0.514461	0.766165
sp|Q8BMI3|GGA3_MOUSE	Q8BMI3	ADP-ribosylation factor-binding protein GGA3	Gga3	-0.0434539	0.878888	0.952227
sp|Q8BMJ2|SYLC_MOUSE	Q8BMJ2	Leucine--tRNA ligase, cytoplasmic	Lars1	-0.0432415	0.769412	0.903474
sp|Q8BMK4|CKAP4_MOUSE	Q8BMK4	Cytoskeleton-associated protein 4	Ckap4	-0.225964	0.148235	0.431576
sp|Q8BML9|SYQ_MOUSE	Q8BML9	Glutamine--tRNA ligase	Qars1	-0.0677749	0.593517	0.812244
sp|Q8BMP6|GCP60_MOUSE	Q8BMP6	Golgi resident protein GCP60	Acbd3	-0.415314	0.00362357	0.0798361
sp|Q8BMS1|ECHA_MOUSE	Q8BMS1	Trifunctional enzyme subunit alpha, mitochondrial	Hadha	0.00130328	0.989481	0.995588
sp|Q8BN59|LARP6_MOUSE	Q8BN59	La-related protein 6	Larp6	0.279257	0.245426	0.545731
sp|Q8BNE1|TCAF1_MOUSE	Q8BNE1	TRPM8 channel-associated factor 1	Tcaf1	0.707177	0.078484	0.319801
sp|Q8BNU0|ARMC6_MOUSE	Q8BNU0	Armadillo repeat-containing protein 6	Armc6	0.603854	0.0696938	0.300589
sp|Q8BNW9|KBTBB_MOUSE	Q8BNW9	Kelch repeat and BTB domain-containing protein 11	Kbtbd11	0.252445	0.192713	0.490016
sp|Q8BNY6|NCS1_MOUSE	Q8BNY6	Neuronal calcium sensor 1	Ncs1	0.623676	0.0407188	0.226735
sp|Q8BP47|SYNC_MOUSE	Q8BP47	Asparagine--tRNA ligase, cytoplasmic	NARS1	0.264471	0.0437236	0.236234
sp|Q8BP48|MAP11_MOUSE	Q8BP48	Methionine aminopeptidase 1	Metap1	0.239446	0.0982419	0.356258
sp|Q8BP67|RL24_MOUSE	Q8BP67	60S ribosomal protein L24	Rpl24	-0.225637	0.038791	0.221255
sp|Q8BP92|RCN2_MOUSE	Q8BP92	Reticulocalbin-2	Rcn2	-0.205956	0.366217	0.657867
sp|Q8BPM0|DAAM1_MOUSE	Q8BPM0	Disheveled-associated activator of morphogenesis 1	Daam1	-0.322938	0.493894	0.753811
sp|Q8BPM2|M4K5_MOUSE	Q8BPM2	Mitogen-activated protein kinase kinase kinase kinase 5	Map4k5	-0.133912	0.288975	0.588765
sp|Q8BPQ7|SGSM1_MOUSE	Q8BPQ7	Small G protein signaling modulator 1	Sgsm1	0.0822644	0.610345	0.821045
sp|Q8BPU7|ELMO1_MOUSE	Q8BPU7	Engulfment and cell motility protein 1	Elmo1	-0.329823	0.441939	0.71849
sp|Q8BQZ4|RLGPB_MOUSE	Q8BQZ4	Ral GTPase-activating protein subunit beta	Ralgapb	-0.0744684	0.571155	0.798462
sp|Q8BR92|PALM2_MOUSE	Q8BR92	Paralemmin-2	Palm2	0.336117	0.325594	0.624822
sp|Q8BRF7|SCFD1_MOUSE	Q8BRF7	Sec1 family domain-containing protein 1	Scfd1	-0.0389377	0.691979	0.864125
sp|Q8BRJ4|PPR3E_MOUSE	Q8BRJ4	Protein phosphatase 1 regulatory subunit 3E	Ppp1r3e	1.5629	3.79991e-07	0.00025814
sp|Q8BSS9|LIPA2_MOUSE	Q8BSS9	Liprin-alpha-2	Ppfia2	0.377418	0.122405	0.392793
sp|Q8BSY0|ASPH_MOUSE	Q8BSY0	Aspartyl/asparaginyl beta-hydroxylase	Asph	-0.304404	0.160902	0.445844
sp|Q8BTG7|NDRG4_MOUSE	Q8BTG7	Protein NDRG4	Ndrg4	0.142046	0.230165	0.533041
sp|Q8BTI8|SRRM2_MOUSE	Q8BTI8	Serine/arginine repetitive matrix protein 2	Srrm2	-0.220731	0.240846	0.542283
sp|Q8BTM8|FLNA_MOUSE	Q8BTM8	Filamin-A	Flna	-0.842664	0.00802592	0.108489
sp|Q8BTS4|NUP54_MOUSE	Q8BTS4	Nuclear pore complex protein Nup54	Nup54	-0.318193	0.0877995	0.334965
sp|Q8BTU1|CFA20_MOUSE	Q8BTU1	Cilia- and flagella-associated protein 20	Cfap20	0.207583	0.65165	0.845361
sp|Q8BTV1|TUSC3_MOUSE	Q8BTV1	Tumor suppressor candidate 3	Tusc3	0.0992227	0.619063	0.829214
sp|Q8BTV2|CPSF7_MOUSE	Q8BTV2	Cleavage and polyadenylation specificity factor subunit 7	Cpsf7	0.574215	0.167118	0.453936
sp|Q8BTW3|EXOS6_MOUSE	Q8BTW3	Exosome complex component MTR3	Exosc6	0.020609	0.929082	0.972506
sp|Q8BTX9|HSDL1_MOUSE	Q8BTX9	Inactive hydroxysteroid dehydrogenase-like protein 1	Hsdl1	-0.0258394	0.80268	0.92013
sp|Q8BTY1|KAT1_MOUSE	Q8BTY1	Kynurenine--oxoglutarate transaminase 1	Kyat1	0.599601	0.171733	0.461731
sp|Q8BTZ7|GMPPB_MOUSE	Q8BTZ7	Mannose-1-phosphate guanyltransferase beta	Gmppb	-0.107919	0.397892	0.688374
sp|Q8BU30|SYIC_MOUSE	Q8BU30	Isoleucine--tRNA ligase, cytoplasmic	Iars1	-0.164034	0.188515	0.485092
sp|Q8BU33|HACL2_MOUSE	Q8BU33	2-hydroxyacyl-CoA lyase 2	Ilvbl	-0.143149	0.556289	0.791825
sp|Q8BUH8|SENP7_MOUSE	Q8BUH8	Sentrin-specific protease 7	Senp7	-0.218033	0.59364	0.812244
sp|Q8BUK6|HOOK3_MOUSE	Q8BUK6	Protein Hook homolog 3	Hook3	-0.0713206	0.564121	0.793765
sp|Q8BUL6|PKHA1_MOUSE	Q8BUL6	Pleckstrin homology domain-containing family A member 1	Plekha1	0.129876	0.836001	0.943276
sp|Q8BUR4|DOCK1_MOUSE	Q8BUR4	Dedicator of cytokinesis protein 1	Dock1	-1.70009	0.0259954	0.180814
sp|Q8BUV3|GEPH_MOUSE	Q8BUV3	Gephyrin	Gphn	0.210588	0.0302955	0.195316
sp|Q8BV13|CSN7B_MOUSE	Q8BV13	COP9 signalosome complex subunit 7b	Cops7b	0.264516	0.277888	0.576717
sp|Q8BVE3|VATH_MOUSE	Q8BVE3	V-type proton ATPase subunit H	Atp6v1h	0.0586144	0.645076	0.842107
sp|Q8BVI4|DHPR_MOUSE	Q8BVI4	Dihydropteridine reductase	Qdpr	-0.0494321	0.66084	0.850247
sp|Q8BVL3|SNX17_MOUSE	Q8BVL3	Sorting nexin-17	Snx17	-0.044886	0.930347	0.973376
sp|Q8BVQ5|PPME1_MOUSE	Q8BVQ5	Protein phosphatase methylesterase 1	Ppme1	-0.111247	0.208322	0.510904
sp|Q8BVU5|NUDT9_MOUSE	Q8BVU5	ADP-ribose pyrophosphatase, mitochondrial	Nudt9	0.435126	0.00864888	0.11299
sp|Q8BW41|PMGT2_MOUSE	Q8BW41	Protein O-linked-mannose beta-1,4-N-acetylglucosaminyltransferase 2	Pomgnt2	-0.14034	0.467618	0.736111
sp|Q8BW75|AOFB_MOUSE	Q8BW75	Amine oxidase [flavin-containing] B	Maob	-0.0166589	0.931988	0.973376
sp|Q8BW96|KCC1D_MOUSE	Q8BW96	Calcium/calmodulin-dependent protein kinase type 1D	Camk1d	0.249518	0.0672379	0.295325
sp|Q8BWF0|SSDH_MOUSE	Q8BWF0	Succinate-semialdehyde dehydrogenase, mitochondrial	Aldh5a1	0.0961241	0.427927	0.711712
sp|Q8BWM0|PGES2_MOUSE	Q8BWM0	Prostaglandin E synthase 2	Ptges2	-8.34856e-05	0.999425	0.999425
sp|Q8BWQ6|VP35L_MOUSE	Q8BWQ6	VPS35 endosomal protein-sorting factor-like	Vps35l	-0.163995	0.467511	0.736111
sp|Q8BWR2|PITH1_MOUSE	Q8BWR2	PITH domain-containing protein 1	Pithd1	-0.0454622	0.730672	0.881163
sp|Q8BWT1|THIM_MOUSE	Q8BWT1	3-ketoacyl-CoA thiolase, mitochondrial	Acaa2	0.204585	0.220184	0.522697
sp|Q8BWT5|DIP2A_MOUSE	Q8BWT5	Disco-interacting protein 2 homolog A	Dip2a	-0.208621	0.196198	0.495852
sp|Q8BWU5|OSGEP_MOUSE	Q8BWU5	Probable tRNA N6-adenosine threonylcarbamoyltransferase	Osgep	0.356857	0.156664	0.441605
sp|Q8BWY3|ERF1_MOUSE	Q8BWY3	Eukaryotic peptide chain release factor subunit 1	Etf1	0.0855515	0.361784	0.653596
sp|Q8BWZ3|NAA25_MOUSE	Q8BWZ3	N-alpha-acetyltransferase 25, NatB auxiliary subunit	Naa25	-0.743345	0.01127	0.128588
sp|Q8BX70|VP13C_MOUSE	Q8BX70	Vacuolar protein sorting-associated protein 13C	Vps13c	-0.811239	0.0133444	0.138866
sp|Q8BX94|OSBL2_MOUSE	Q8BX94	Oxysterol-binding protein-related protein 2	Osbpl2	-0.0654074	0.705875	0.871473
sp|Q8BXK8|AGAP1_MOUSE	Q8BXK8	Arf-GAP with GTPase, ANK repeat and PH domain-containing protein 1	Agap1	0.336946	0.102595	0.36081
sp|Q8BXQ2|PIGT_MOUSE	Q8BXQ2	GPI transamidase component PIG-T	Pigt	-0.0381475	0.834245	0.934171
sp|Q8BXR1|S7A14_MOUSE	Q8BXR1	Probable cationic amino acid transporter	Slc7a14	0.0434893	0.860365	0.944501
sp|Q8BXR9|OSBL6_MOUSE	Q8BXR9	Oxysterol-binding protein-related protein 6	Osbpl6	-0.21063	0.10758	0.369104
sp|Q8BXV2|BRI3B_MOUSE	Q8BXV2	BRI3-binding protein	Bri3bp	-0.118179	0.369753	0.662759
sp|Q8BXZ1|TMX3_MOUSE	Q8BXZ1	Protein disulfide-isomerase TMX3	Tmx3	-0.371502	0.136965	0.418058
sp|Q8BY87|UBP47_MOUSE	Q8BY87	Ubiquitin carboxyl-terminal hydrolase 47	Usp47	-0.547599	0.190363	0.487693
sp|Q8BY89|CTL2_MOUSE	Q8BY89	Choline transporter-like protein 2	Slc44a2	0.433157	0.109944	0.374066
sp|Q8BYA0|TBCD_MOUSE	Q8BYA0	Tubulin-specific chaperone D	Tbcd	0.384695	0.0326869	0.201561
sp|Q8BYB9|PGLT1_MOUSE	Q8BYB9	Protein O-glucosyltransferase 1	Poglut1	-0.0411865	0.908139	0.961702
sp|Q8BYG9|EPHAA_MOUSE	Q8BYG9	Ephrin type-A receptor 10	Epha10	0.0438326	0.853382	0.941549
sp|Q8BYI8|F234B_MOUSE	Q8BYI8	Protein FAM234B	Fam234b	-0.141726	0.61024	0.821045
sp|Q8BYI9|TENR_MOUSE	Q8BYI9	Tenascin-R	Tnr	-0.0715756	0.671752	0.855912
sp|Q8BYL4|SYYM_MOUSE	Q8BYL4	Tyrosine--tRNA ligase, mitochondrial	Yars2	0.277612	0.448038	0.721819
sp|Q8BYM5|NLGN3_MOUSE	Q8BYM5	Neuroligin-3	Nlgn3	0.0231758	0.856193	0.941549
sp|Q8BYN5|FSD1L_MOUSE	Q8BYN5	FSD1-like protein	Fsd1l	0.280748	0.100098	0.357758
sp|Q8BYP3|RHOF_MOUSE	Q8BYP3	Rho-related GTP-binding protein RhoF	Rhof	-0.292137	0.124112	0.395252
sp|Q8BZ98|DYN3_MOUSE	Q8BZ98	Dynamin-3	Dnm3	0.140655	0.140675	0.422069
sp|Q8BZA9|TIGAR_MOUSE	Q8BZA9	Fructose-2,6-bisphosphatase TIGAR	Tigar	0.50824	0.372843	0.665662
sp|Q8BZM1|GLMN_MOUSE	Q8BZM1	Glomulin	Glmn	1.08891	0.000409982	0.0263976
sp|Q8BZN6|DOC10_MOUSE	Q8BZN6	Dedicator of cytokinesis protein 10	Dock10	-0.00251599	0.992846	0.997004
sp|Q8BZQ7|ANC2_MOUSE	Q8BZQ7	Anaphase-promoting complex subunit 2	Anapc2	-0.306822	0.34192	0.640178
sp|Q8BZW8|NHLC2_MOUSE	Q8BZW8	NHL repeat-containing protein 2	Nhlrc2	-0.273715	0.185731	0.482478
sp|Q8C008|DZAN1_MOUSE	Q8C008	Double zinc ribbon and ankyrin repeat-containing protein 1	Dzank1	-0.502866	0.0133551	0.138866
sp|Q8C033|ARHGA_MOUSE	Q8C033	Rho guanine nucleotide exchange factor 10	Arhgef10	0.0996935	0.880687	0.952638
sp|Q8C052|MAP1S_MOUSE	Q8C052	Microtubule-associated protein 1S	Map1s	0.023666	0.870765	0.950859
sp|Q8C078|KKCC2_MOUSE	Q8C078	Calcium/calmodulin-dependent protein kinase kinase 2	Camkk2	-0.421538	0.438492	0.717117
sp|Q8C080|SNX16_MOUSE	Q8C080	Sorting nexin-16	Snx16	0.257846	0.189582	0.486917
sp|Q8C0C7|SYFA_MOUSE	Q8C0C7	Phenylalanine--tRNA ligase alpha subunit	Farsa	0.114643	0.288769	0.588765
sp|Q8C0D4|RHG12_MOUSE	Q8C0D4	Rho GTPase-activating protein 12	Arhgap12	-1.06484	0.249785	0.550933
sp|Q8C0D5|EFL1_MOUSE	Q8C0D5	Elongation factor-like GTPase 1	Efl1	-0.190059	0.436419	0.716121
sp|Q8C0E2|VP26B_MOUSE	Q8C0E2	Vacuolar protein sorting-associated protein 26B	Vps26b	0.156641	0.221594	0.524212
sp|Q8C0I1|ADAS_MOUSE	Q8C0I1	Alkyldihydroxyacetonephosphate synthase, peroxisomal	Agps	-1.84888	2.42139e-07	0.000197392
sp|Q8C0L0|TMX4_MOUSE	Q8C0L0	Thioredoxin-related transmembrane protein 4	Tmx4	0.554232	0.000230821	0.0180038
sp|Q8C0L6|PAOX_MOUSE	Q8C0L6	Peroxisomal N(1)-acetyl-spermine/spermidine oxidase	Paox	-0.00507336	0.995089	0.998273
sp|Q8C0L9|GPCP1_MOUSE	Q8C0L9	Glycerophosphocholine phosphodiesterase GPCPD1	Gpcpd1	-2.05646	0.000210793	0.0171838
sp|Q8C0M9|ASGL1_MOUSE	Q8C0M9	Isoaspartyl peptidase/L-asparaginase	Asrgl1	-0.145777	0.118804	0.388571
sp|Q8C129|LCAP_MOUSE	Q8C129	Leucyl-cystinyl aminopeptidase	Lnpep	0.108985	0.675838	0.857817
sp|Q8C163|EXOG_MOUSE	Q8C163	Nuclease EXOG, mitochondrial	Exog	-0.31605	0.107025	0.36813
sp|Q8C166|CPNE1_MOUSE	Q8C166	Copine-1	Cpne1	0.00652147	0.978419	0.991481
sp|Q8C167|PPCEL_MOUSE	Q8C167	Prolyl endopeptidase-like	Prepl	-0.00390789	0.972823	0.989728
sp|Q8C196|CPSM_MOUSE	Q8C196	Carbamoyl-phosphate synthase [ammonia], mitochondrial	Cps1	-0.0671462	0.85631	0.941549
sp|Q8C1A5|THOP1_MOUSE	Q8C1A5	Thimet oligopeptidase	Thop1	-0.167961	0.418921	0.704464
sp|Q8C1B1|CAMP2_MOUSE	Q8C1B1	Calmodulin-regulated spectrin-associated protein 2	Camsap2	0.17071	0.252054	0.553547
sp|Q8C1E7|TACAN_MOUSE	Q8C1E7	Ion channel TACAN	Tmem120a	1.23528	0.00109575	0.0367982
sp|Q8C1M2|ZN428_MOUSE	Q8C1M2	Zinc finger protein 428	Znf428	0.408608	0.404606	0.692199
sp|Q8C1W1|VASH1_MOUSE	Q8C1W1	Tubulinyl-Tyr carboxypeptidase 1	Vash1	-0.191625	0.405563	0.692385
sp|Q8C2Q3|RBM14_MOUSE	Q8C2Q3	RNA-binding protein 14	Rbm14	-0.166396	0.231065	0.533911
sp|Q8C3F2|F120C_MOUSE	Q8C3F2	Constitutive coactivator of PPAR-gamma-like protein 2	Fam120c	-0.329132	0.00700507	0.104589
sp|Q8C3W1|CA198_MOUSE	Q8C3W1	Uncharacterized protein C1orf198 homolog		0.101786	0.5959	0.813153
sp|Q8C419|GP158_MOUSE	Q8C419	Probable G-protein coupled receptor 158	Gpr158	0.145219	0.488533	0.750731
sp|Q8C437|PEX5R_MOUSE	Q8C437	PEX5-related protein	Pex5l	-0.137052	0.511302	0.764463
sp|Q8C4Q6|AIDA_MOUSE	Q8C4Q6	Axin interactor, dorsalization-associated protein	Aida	-0.317025	0.305856	0.60852
sp|Q8C522|ENDD1_MOUSE	Q8C522	Endonuclease domain-containing 1 protein	Endod1	0.0638325	0.620195	0.829959
sp|Q8C547|HTR5B_MOUSE	Q8C547	HEAT repeat-containing protein 5B	Heatr5b	0.243271	0.604974	0.818093
sp|Q8C561|LMBD2_MOUSE	Q8C561	G-protein coupled receptor-associated protein LMBRD2	Lmbrd2	0.200399	0.151907	0.436434
sp|Q8C570|RAE1L_MOUSE	Q8C570	mRNA export factor	Rae1	0.0852734	0.503092	0.760088
sp|Q8C5H8|NAKD2_MOUSE	Q8C5H8	NAD kinase 2, mitochondrial	Nadk2	0.506005	0.00806418	0.108489
sp|Q8C5P7|TDRP_MOUSE	Q8C5P7	Testis development-related protein	Tdrp	0	1	1
sp|Q8C5Q4|GRSF1_MOUSE	Q8C5Q4	G-rich sequence factor 1	Grsf1	-0.655081	0.189183	0.486224
sp|Q8C5W3|TBCEL_MOUSE	Q8C5W3	Tubulin-specific chaperone cofactor E-like protein	Tbcel	0.135745	0.386672	0.680223
sp|Q8C6B2|RTKN_MOUSE	Q8C6B2	Rhotekin	Rtkn	-0.121211	0.587743	0.812025
sp|Q8C6E0|CFA36_MOUSE	Q8C6E0	Cilia- and flagella-associated protein 36	Cfap36	-0.294668	0.138634	0.420045
sp|Q8C6G8|WDR26_MOUSE	Q8C6G8	WD repeat-containing protein 26	Wdr26	0.624453	0.253757	0.554438
sp|Q8C729|F126B_MOUSE	Q8C729	Protein FAM126B	Fam126b	1.21409	0.00503354	0.090382
sp|Q8C754|VPS52_MOUSE	Q8C754	Vacuolar protein sorting-associated protein 52 homolog	Vps52	-0.0252344	0.87921	0.952227
sp|Q8C7K6|PCYXL_MOUSE	Q8C7K6	Prenylcysteine oxidase-like	Pcyox1l	-0.51424	0.00122168	0.0436804
sp|Q8C7M3|TRIM9_MOUSE	Q8C7M3	E3 ubiquitin-protein ligase TRIM9	Trim9	-0.0552651	0.822279	0.930435
sp|Q8C7R4|UBA6_MOUSE	Q8C7R4	Ubiquitin-like modifier-activating enzyme 6	Uba6	-0.405305	0.0920115	0.344705
sp|Q8C854|MYEF2_MOUSE	Q8C854	Myelin expression factor 2	Myef2	0.11429	0.296235	0.596273
sp|Q8C878|UBA3_MOUSE	Q8C878	NEDD8-activating enzyme E1 catalytic subunit	Uba3	0.180317	0.275975	0.575571
sp|Q8C8N2|SCAI_MOUSE	Q8C8N2	Protein SCAI	Scai	0.198698	0.0516386	0.258219
sp|Q8C8R3|ANK2_MOUSE	Q8C8R3	Ankyrin-2	Ank2	0.288324	0.00493074	0.0893231
sp|Q8C8T8|TSR2_MOUSE	Q8C8T8	Pre-rRNA-processing protein TSR2 homolog	Tsr2	-0.296555	0.241722	0.542283
sp|Q8C996|TM163_MOUSE	Q8C996	Transmembrane protein 163	Tmem163	0.226364	0.134108	0.413482
sp|Q8CAA7|PGM2L_MOUSE	Q8CAA7	Glucose 1,6-bisphosphate synthase	Pgm2l1	0.474492	0.000657193	0.0322932
sp|Q8CAL5|GPC5_MOUSE	Q8CAL5	Glypican-5	Gpc5	0.64288	0.0488001	0.251148
sp|Q8CAQ8|MIC60_MOUSE	Q8CAQ8	MIC	Immt	-0.112096	0.279621	0.578545
sp|Q8CAY6|THIC_MOUSE	Q8CAY6	Acetyl-CoA acetyltransferase, cytosolic	Acat2	0.152823	0.271128	0.571415
sp|Q8CBE3|WDR37_MOUSE	Q8CBE3	WD repeat-containing protein 37	Wdr37	0.302157	0.0241009	0.175107
sp|Q8CBW3|ABI1_MOUSE	Q8CBW3	Abl interactor 1	Abi1	-0.0202333	0.904511	0.961604
sp|Q8CBY1|SMAG1_MOUSE	Q8CBY1	Protein Smaug homolog 1	Samd4a	-0.595564	0.492536	0.752748
sp|Q8CBY8|DCTN4_MOUSE	Q8CBY8	Dynactin subunit 4	Dctn4	0.119493	0.236431	0.53902
sp|Q8CC86|PNCB_MOUSE	Q8CC86	Nicotinate phosphoribosyltransferase	Naprt	0.413225	0.0625968	0.282759
sp|Q8CC88|VWA8_MOUSE	Q8CC88	von Willebrand factor A domain-containing protein 8	Vwa8	0.850726	0.00066666	0.0322932
sp|Q8CCB4|VPS53_MOUSE	Q8CCB4	Vacuolar protein sorting-associated protein 53 homolog	Vps53	0.0586612	0.56326	0.793313
sp|Q8CCJ3|UFL1_MOUSE	Q8CCJ3	E3 UFM1-protein ligase 1	Ufl1	0.498113	0.039463	0.223715
sp|Q8CCJ4|AMER2_MOUSE	Q8CCJ4	APC membrane recruitment protein 2	Amer2	-0.214476	0.22033	0.522738
sp|Q8CCK0|H2AW_MOUSE	Q8CCK0	Core histone macro-H2A.2	Macroh2a2	0.331272	0.0840679	0.32916
sp|Q8CCN5|BCAS3_MOUSE	Q8CCN5	BCAS3 microtubule associated cell migration factor	Bcas3	0.166512	0.648458	0.843366
sp|Q8CCP0|NEMF_MOUSE	Q8CCP0	Ribosome quality control complex subunit NEMF	Nemf	0.0802701	0.873108	0.951962
sp|Q8CCS6|PABP2_MOUSE	Q8CCS6	Polyadenylate-binding protein 2	Pabpn1	0.297004	0.114007	0.381307
sp|Q8CCT4|TCAL5_MOUSE	Q8CCT4	Transcription elongation factor A protein-like 5	Tceal5	0.131073	0.469494	0.73744
sp|Q8CDA1|SAC2_MOUSE	Q8CDA1	Phosphatidylinositide phosphatase SAC2	Inpp5f	-0.548086	0.406503	0.692687
sp|Q8CDN6|TXNL1_MOUSE	Q8CDN6	Thioredoxin-like protein 1	Txnl1	0.0099499	0.916518	0.965304
sp|Q8CE50|SNX30_MOUSE	Q8CE50	Sorting nexin-30	Snx30	0.249306	0.100702	0.358148
sp|Q8CE90|MP2K7_MOUSE	Q8CE90	Dual specificity mitogen-activated protein kinase kinase 7	Map2k7	0.448235	0.434929	0.714538
sp|Q8CEE7|RDH13_MOUSE	Q8CEE7	Retinol dehydrogenase 13	Rdh13	-0.734587	0.00874321	0.113857
sp|Q8CES0|NAA30_MOUSE	Q8CES0	N-alpha-acetyltransferase 30	Naa30	-1.26104	0.132908	0.411028
sp|Q8CFA2|GCST_MOUSE	Q8CFA2	Aminomethyltransferase, mitochondrial	Amt	-0.207589	0.395869	0.686622
sp|Q8CFE4|SCYL2_MOUSE	Q8CFE4	SCY1-like protein 2	Scyl2	0.576598	0.130412	0.407013
sp|Q8CFE6|S38A2_MOUSE	Q8CFE6	Sodium-coupled neutral amino acid transporter 2	Slc38a2	0.863319	0.0107577	0.12564
sp|Q8CFI7|RPB2_MOUSE	Q8CFI7	DNA-directed RNA polymerase II subunit RPB2	Polr2b	0.179266	0.626652	0.8339
sp|Q8CFV9|RIFK_MOUSE	Q8CFV9	Riboflavin kinase	Rfk	-0.0781992	0.709783	0.87236
sp|Q8CG72|ADPRS_MOUSE	Q8CG72	ADP-ribosylhydrolase ARH3	Adprs	0.13735	0.166816	0.453708
sp|Q8CG76|ARK72_MOUSE	Q8CG76	Aflatoxin B1 aldehyde reductase member 2	Akr7a2	-0.149448	0.395585	0.686422
sp|Q8CGA0|PPM1F_MOUSE	Q8CGA0	Protein phosphatase 1F	Ppm1f	-0.433637	0.0363693	0.214886
sp|Q8CGC7|SYEP_MOUSE	Q8CGC7	Bifunctional glutamate/proline--tRNA ligase	Eprs1	-0.148113	0.116235	0.385923
sp|Q8CGF6|WDR47_MOUSE	Q8CGF6	WD repeat-containing protein 47	Wdr47	0.189179	0.0615671	0.281077
sp|Q8CGF7|TCRG1_MOUSE	Q8CGF7	Transcription elongation regulator 1	Tcerg1	0.0687994	0.737078	0.884347
sp|Q8CGY8|OGT1_MOUSE	Q8CGY8	UDP-N-acetylglucosamine--peptide N-acetylglucosaminyltransferase 110 kDa subunit	Ogt	0.35802	0.0114032	0.128588
sp|Q8CH09|SUGP2_MOUSE	Q8CH09	SURP and G-patch domain-containing protein 2	Sugp2	0.372397	0.0258192	0.180814
sp|Q8CH25|SLTM_MOUSE	Q8CH25	SAFB-like transcription modulator	Sltm	-0.0233694	0.920235	0.967574
sp|Q8CH72|TRI32_MOUSE	Q8CH72	E3 ubiquitin-protein ligase TRIM32	Trim32	0.47716	0.171449	0.461731
sp|Q8CH77|NAV1_MOUSE	Q8CH77	Neuron navigator 1	Nav1	-0.0270024	0.883509	0.952679
sp|Q8CHG3|GCC2_MOUSE	Q8CHG3	GRIP and coiled-coil domain-containing protein 2	Gcc2	-0.339218	0.331282	0.630807
sp|Q8CHG7|RPGF2_MOUSE	Q8CHG7	Rap guanine nucleotide exchange factor 2	Rapgef2	1.19584	0.00370132	0.0804804
sp|Q8CHP5|PYM1_MOUSE	Q8CHP5	Partner of Y14 and mago	Pym1	0.78309	0.00638571	0.101672
sp|Q8CHP8|PGP_MOUSE	Q8CHP8	Glycerol-3-phosphate phosphatase	Pgp	0.0392871	0.765312	0.902147
sp|Q8CHT0|AL4A1_MOUSE	Q8CHT0	Delta-1-pyrroline-5-carboxylate dehydrogenase, mitochondrial	Aldh4a1	-0.0312152	0.896948	0.957559
sp|Q8CHU3|EPN2_MOUSE	Q8CHU3	Epsin-2	Epn2	-0.200206	0.105092	0.364869
sp|Q8CHW4|EI2BE_MOUSE	Q8CHW4	Translation initiation factor eIF-2B subunit epsilon	Eif2b5	-0.43428	0.64148	0.841656
sp|Q8CHX7|RFTN2_MOUSE	Q8CHX7	Raftlin-2	Rftn2	0.218713	0.267068	0.568929
sp|Q8CI32|BAG5_MOUSE	Q8CI32	BAG family molecular chaperone regulator 5	Bag5	0.40347	0.275512	0.575335
sp|Q8CI51|PDLI5_MOUSE	Q8CI51	PDZ and LIM domain protein 5	Pdlim5	-0.495523	0.00453529	0.0880422
sp|Q8CI71|VPS50_MOUSE	Q8CI71	Syndetin	Vps50	0.144035	0.552008	0.789192
sp|Q8CI75|DI3L2_MOUSE	Q8CI75	DIS3-like exonuclease 2	Dis3l2	-0.105313	0.716917	0.875158
sp|Q8CI94|PYGB_MOUSE	Q8CI94	Glycogen phosphorylase, brain form	Pygb	0.0559535	0.551172	0.78855
sp|Q8CI96|CLIP4_MOUSE	Q8CI96	CAP-Gly domain-containing linker protein 4	Clip4	-0.518169	0.54195	0.782399
sp|Q8CIB5|FERM2_MOUSE	Q8CIB5	Fermitin family homolog 2	Fermt2	0.0884577	0.392192	0.683736
sp|Q8CIN4|PAK2_MOUSE	Q8CIN4	Serine/threonine-protein kinase PAK 2	Pak2	-0.281093	0.108016	0.369978
sp|Q8CIP4|MARK4_MOUSE	Q8CIP4	MAP/microtubule affinity-regulating kinase 4	Mark4	0.0623717	0.778912	0.908534
sp|Q8CIV8|TBCE_MOUSE	Q8CIV8	Tubulin-specific chaperone E	Tbce	0.0881367	0.832814	0.933684
sp|Q8CJ19|MICA3_MOUSE	Q8CJ19	[F-actin]-monooxygenase MICAL3	Mical3	0.200774	0.146713	0.429211
sp|Q8CJ40|CROCC_MOUSE	Q8CJ40	Rootletin	Crocc	0.615181	0.534064	0.776889
sp|Q8CJ67|STAU2_MOUSE	Q8CJ67	Double-stranded RNA-binding protein Staufen homolog 2	Stau2	0.366761	0.0412696	0.228864
sp|Q8CJH3|PLXB1_MOUSE	Q8CJH3	Plexin-B1	Plxnb1	0.440232	0.126531	0.400418
sp|Q8HW98|IGLO5_MOUSE	Q8HW98	IgLON family member 5	Iglon5	0.296467	0.0252693	0.178905
sp|Q8JZK9|HMCS1_MOUSE	Q8JZK9	Hydroxymethylglutaryl-CoA synthase, cytoplasmic	Hmgcs1	-0.683451	0.000126769	0.0129178
sp|Q8JZM4|DNER_MOUSE	Q8JZM4	Delta and Notch-like epidermal growth factor-related receptor	Dner	0.438882	0.38902	0.681997
sp|Q8JZN5|ACAD9_MOUSE	Q8JZN5	Complex I assembly factor ACAD9, mitochondrial	Acad9	-0.267578	0.0629744	0.283315
sp|Q8JZP2|SYN3_MOUSE	Q8JZP2	Synapsin-3	Syn3	0.155091	0.198559	0.498464
sp|Q8JZQ2|AFG32_MOUSE	Q8JZQ2	AFG3-like protein 2	Afg3l2	0.134572	0.341363	0.640008
sp|Q8JZQ9|EIF3B_MOUSE	Q8JZQ9	Eukaryotic translation initiation factor 3 subunit B	Eif3b	-0.0805875	0.306947	0.60852
sp|Q8JZR6|S4A8_MOUSE	Q8JZR6	Electroneutral sodium bicarbonate exchanger 1	Slc4a8	-0.0117982	0.956503	0.983235
sp|Q8JZS0|LIN7A_MOUSE	Q8JZS0	Protein lin-7 homolog A	Lin7a	0.271979	0.109314	0.372544
sp|Q8JZS9|RM48_MOUSE	Q8JZS9	39S ribosomal protein L48, mitochondrial	Mrpl48	0.340035	0.249494	0.550933
sp|Q8JZU2|TXTP_MOUSE	Q8JZU2	Tricarboxylate transport protein, mitochondrial	Slc25a1	-0.0211056	0.836715	0.935633
sp|Q8JZX4|SPF45_MOUSE	Q8JZX4	Splicing factor 45	Rbm17	-0.484033	0.355692	0.648804
sp|Q8JZZ7|AGRL2_MOUSE	Q8JZZ7	Adhesion G protein-coupled receptor L2	Adgrl2	-0.233997	0.0410188	0.227783
sp|Q8K009|AL1L2_MOUSE	Q8K009	Mitochondrial 10-formyltetrahydrofolate dehydrogenase	Aldh1l2	0.198201	0.0996771	0.357644
sp|Q8K010|OPLA_MOUSE	Q8K010	5-oxoprolinase	Oplah	0.127247	0.765364	0.902147
sp|Q8K012|FBP1L_MOUSE	Q8K012	Formin-binding protein 1-like	Fnbp1l	0.532135	0.0685971	0.298113
sp|Q8K019|BCLF1_MOUSE	Q8K019	Bcl-2-associated transcription factor 1	Bclaf1	0.00427288	0.973217	0.989728
sp|Q8K021|SCAM1_MOUSE	Q8K021	Secretory carrier-associated membrane protein 1	Scamp1	0.164725	0.226714	0.53017
sp|Q8K0C4|CP51A_MOUSE	Q8K0C4	Lanosterol 14-alpha demethylase	Cyp51a1	0.106194	0.35692	0.650301
sp|Q8K0C9|GMDS_MOUSE	Q8K0C9	GDP-mannose 4,6 dehydratase	Gmds	0.110847	0.345804	0.642351
sp|Q8K0D5|EFGM_MOUSE	Q8K0D5	Elongation factor G, mitochondrial	Gfm1	-0.0258482	0.843436	0.936654
sp|Q8K0G5|EIPR1_MOUSE	Q8K0G5	EARP and GARP complex-interacting protein 1	Eipr1	0.121072	0.517199	0.767139
sp|Q8K0S0|PHYIP_MOUSE	Q8K0S0	Phytanoyl-CoA hydroxylase-interacting protein	Phyhip	-0.740131	0.11256	0.378855
sp|Q8K0T0|RTN1_MOUSE	Q8K0T0	Reticulon-1	Rtn1	0.433247	0.0322432	0.200646
sp|Q8K0U4|HS12A_MOUSE	Q8K0U4	Heat shock 70 kDa protein 12A	Hspa12a	0.00246266	0.977724	0.991481
sp|Q8K0V4|CNOT3_MOUSE	Q8K0V4	CCR4-NOT transcription complex subunit 3	Cnot3	0.0323552	0.952054	0.981628
sp|Q8K183|PDXK_MOUSE	Q8K183	Pyridoxal kinase	Pdxk	0.121902	0.213189	0.51609
sp|Q8K1A6|C2D1A_MOUSE	Q8K1A6	Coiled-coil and C2 domain-containing protein 1A	Cc2d1a	0.479543	0.0226543	0.171628
sp|Q8K1B8|URP2_MOUSE	Q8K1B8	Fermitin family homolog 3	Fermt3	0.817956	0.0522843	0.259442
sp|Q8K1E0|STX5_MOUSE	Q8K1E0	Syntaxin-5	Stx5	-0.305327	0.481033	0.746646
sp|Q8K1J6|TRNT1_MOUSE	Q8K1J6	CCA tRNA nucleotidyltransferase 1, mitochondrial	Trnt1	-0.10381	0.459729	0.730472
sp|Q8K1L5|PP1RB_MOUSE	Q8K1L5	E3 ubiquitin-protein ligase PPP1R11	Ppp1r11	-0.373641	0.125711	0.398994
sp|Q8K1M6|DNM1L_MOUSE	Q8K1M6	Dynamin-1-like protein	Dnm1l	0.196253	0.0429461	0.234335
sp|Q8K1R3|PNPT1_MOUSE	Q8K1R3	Polyribonucleotide nucleotidyltransferase 1, mitochondrial	Pnpt1	-0.548416	0.207401	0.509856
sp|Q8K209|AGRG1_MOUSE	Q8K209	Adhesion G-protein coupled receptor G1	Adgrg1	-0.113111	0.687936	0.862874
sp|Q8K212|PACS1_MOUSE	Q8K212	Phosphofurin acidic cluster sorting protein 1	Pacs1	0.312898	0.0109365	0.127363
sp|Q8K215|LYRM4_MOUSE	Q8K215	LYR motif-containing protein 4	Lyrm4	0.387647	0.0820246	0.325683
sp|Q8K268|ABCF3_MOUSE	Q8K268	ATP-binding cassette sub-family F member 3	Abcf3	0.652854	0.100498	0.358069
sp|Q8K273|EMC5_MOUSE	Q8K273	ER membrane protein complex subunit 5	Mmgt1	-0.0924436	0.585684	0.807336
sp|Q8K274|KT3K_MOUSE	Q8K274	Ketosamine-3-kinase	Fn3krp	0.422946	0.542223	0.782399
sp|Q8K2B3|SDHA_MOUSE	Q8K2B3	Succinate dehydrogenase [ubiquinone] flavoprotein subunit, mitochondrial	Sdha	0.0264143	0.8232	0.930435
sp|Q8K2C6|SIR5_MOUSE	Q8K2C6	NAD-dependent protein deacylase sirtuin-5, mitochondrial	Sirt5	-0.385709	0.121251	0.391306
sp|Q8K2C7|OS9_MOUSE	Q8K2C7	Protein	Os9	0.91641	0.437248	0.716616
sp|Q8K2C9|HACD3_MOUSE	Q8K2C9	Very-long-chain (3R)-3-hydroxyacyl-CoA dehydratase 3	Hacd3	-0.11057	0.315247	0.615985
sp|Q8K2F0|BRD3_MOUSE	Q8K2F0	Bromodomain-containing protein 3	Brd3	-0.149617	0.735307	0.883322
sp|Q8K2H2|OTU6B_MOUSE	Q8K2H2	Deubiquitinase OTUD6B	Otud6b	0.179854	0.666625	0.852447
sp|Q8K2I1|FNTB_MOUSE	Q8K2I1	Protein farnesyltransferase subunit beta	Fntb	-0.209286	0.096595	0.352917
sp|Q8K2K6|AGFG1_MOUSE	Q8K2K6	Arf-GAP domain and FG repeat-containing protein 1	Agfg1	0.0751396	0.641566	0.841656
sp|Q8K2L8|TPC12_MOUSE	Q8K2L8	Trafficking protein particle complex subunit 12	Trappc12	-0.468778	0.21661	0.519185
sp|Q8K2Q7|BROX_MOUSE	Q8K2Q7	BRO1 domain-containing protein BROX	Brox	0.114628	0.304521	0.607552
sp|Q8K2Q9|SHOT1_MOUSE	Q8K2Q9	Shootin-1	Shtn1	0.917088	0.0161905	0.151032
sp|Q8K2T1|NMRL1_MOUSE	Q8K2T1	NmrA-like family domain-containing protein 1	Nmral1	0.0775191	0.613009	0.823813
sp|Q8K2V1|PP4R1_MOUSE	Q8K2V1	Serine/threonine-protein phosphatase 4 regulatory subunit 1	Ppp4r1	-0.430008	0.290353	0.589131
sp|Q8K310|MATR3_MOUSE	Q8K310	Matrin-3	Matr3	0.227799	0.0396456	0.224046
sp|Q8K327|CHAP1_MOUSE	Q8K327	Chromosome alignment-maintaining phosphoprotein 1	Champ1	-0.0140436	0.967657	0.986621
sp|Q8K354|CBR3_MOUSE	Q8K354	Carbonyl reductase [NADPH] 3	Cbr3	-0.333471	0.274347	0.574756
sp|Q8K394|PLCL2_MOUSE	Q8K394	Inactive phospholipase C-like protein 2	Plcl2	0.180878	0.53171	0.776513
sp|Q8K3C3|LZIC_MOUSE	Q8K3C3	Protein LZIC	Lzic	-0.0782099	0.689975	0.863475
sp|Q8K3E5|AHI1_MOUSE	Q8K3E5	Jouberin	Ahi1	0.570408	0.00425459	0.0866269
sp|Q8K3G9|DP13B_MOUSE	Q8K3G9	DCC-interacting protein 13-beta	Appl2	-0.140887	0.269093	0.569806
sp|Q8K3H0|DP13A_MOUSE	Q8K3H0	DCC-interacting protein 13-alpha	Appl1	-0.100465	0.378255	0.672228
sp|Q8K400|STXB5_MOUSE	Q8K400	Syntaxin-binding protein 5	Stxbp5	0.567558	0.0030794	0.0725527
sp|Q8K406|LGI3_MOUSE	Q8K406	Leucine-rich repeat LGI family member 3	Lgi3	-0.720721	0.0220211	0.169674
sp|Q8K411|PREP_MOUSE	Q8K411	Presequence protease, mitochondrial	Pitrm1	-0.128468	0.422381	0.708273
sp|Q8K448|ABCA5_MOUSE	Q8K448	Cholesterol transporter ABCA5	Abca5	-0.166796	0.4673	0.736111
sp|Q8K4G5|ABLM1_MOUSE	Q8K4G5	Actin-binding LIM protein 1	Ablim1	0.289085	0.0587048	0.274349
sp|Q8K4P8|HECW1_MOUSE	Q8K4P8	E3 ubiquitin-protein ligase HECW1	Hecw1	-0.741527	0.0346309	0.195371
sp|Q8K4Q0|RPTOR_MOUSE	Q8K4Q0	Regulatory-associated protein of mTOR	Rptor	-0.47938	0.102149	0.360173
sp|Q8K4R4|PITC1_MOUSE	Q8K4R4	Cytoplasmic phosphatidylinositol transfer protein 1	Pitpnc1	0.158403	0.216667	0.519185
sp|Q8K4X7|PLCD_MOUSE	Q8K4X7	1-acyl-sn-glycerol-3-phosphate acyltransferase delta	Agpat4	-0.498035	0.0196536	0.159983
sp|Q8K4Z0|LGI2_MOUSE	Q8K4Z0	Leucine-rich repeat LGI family member 2	Lgi2	-0.269583	0.0937612	0.348696
sp|Q8K4Z3|NNRE_MOUSE	Q8K4Z3	NAD(P)H-hydrate epimerase	Naxe	0.130083	0.737245	0.884347
sp|Q8K4Z5|SF3A1_MOUSE	Q8K4Z5	Splicing factor 3A subunit 1	Sf3a1	0.0320216	0.871746	0.951471
sp|Q8K596|NAC2_MOUSE	Q8K596	Sodium/calcium exchanger 2	Slc8a2	0.231411	0.1634	0.449311
sp|Q8QZS1|HIBCH_MOUSE	Q8QZS1	3-hydroxyisobutyryl-CoA hydrolase, mitochondrial	Hibch	-0.11325	0.288123	0.588078
sp|Q8QZT1|THIL_MOUSE	Q8QZT1	Acetyl-CoA acetyltransferase, mitochondrial	Acat1	0.0818358	0.453719	0.725289
sp|Q8QZV4|ST32C_MOUSE	Q8QZV4	Serine/threonine-protein kinase 32C	Stk32c	1.47702	0.00791274	0.108229
sp|Q8QZY1|EIF3L_MOUSE	Q8QZY1	Eukaryotic translation initiation factor 3 subunit L	Eif3l	0.0267751	0.751598	0.893673
sp|Q8R001|MARE2_MOUSE	Q8R001	Microtubule-associated protein RP/EB family member 2	Mapre2	0.075442	0.521608	0.770235
sp|Q8R010|AIMP2_MOUSE	Q8R010	Aminoacyl tRNA synthase complex-interacting multifunctional protein 2	Aimp2	0.172543	0.295316	0.595012
sp|Q8R016|BLMH_MOUSE	Q8R016	Bleomycin hydrolase	Blmh	0.0579383	0.699427	0.868111
sp|Q8R035|ICT1_MOUSE	Q8R035	Peptidyl-tRNA hydrolase ICT1, mitochondrial	Mrpl58	0.341323	0.179213	0.473103
sp|Q8R050|ERF3A_MOUSE	Q8R050	Eukaryotic peptide chain release factor GTP-binding subunit ERF3A	Gspt1	0.0230967	0.861836	0.945557
sp|Q8R059|GALE_MOUSE	Q8R059	UDP-glucose 4-epimerase	Gale	0.717654	0.030836	0.197266
sp|Q8R066|C1QT4_MOUSE	Q8R066	Complement C1q tumor necrosis factor-related protein 4	C1qtnf4	0.534479	0.20016	0.498993
sp|Q8R081|HNRPL_MOUSE	Q8R081	Heterogeneous nuclear ribonucleoprotein L	Hnrnpl	0.134616	0.190116	0.487693
sp|Q8R086|SUOX_MOUSE	Q8R086	Sulfite oxidase, mitochondrial	Suox	0.213257	0.350594	0.646616
sp|Q8R0A5|TCAL3_MOUSE	Q8R0A5	Transcription elongation factor A protein-like 3	Tceal3	-0.0347148	0.785259	0.910328
sp|Q8R0A7|K0513_MOUSE	Q8R0A7	Uncharacterized protein KIAA0513	Kiaa0513	-0.316404	0.0146487	0.143185
sp|Q8R0H9|GGA1_MOUSE	Q8R0H9	ADP-ribosylation factor-binding protein GGA1	Gga1	0.14306	0.432902	0.713306
sp|Q8R0S2|IQEC1_MOUSE	Q8R0S2	IQ motif and SEC7 domain-containing protein 1	Iqsec1	0.133206	0.14645	0.428859
sp|Q8R0X7|SGPL1_MOUSE	Q8R0X7	Sphingosine-1-phosphate lyase 1	Sgpl1	-0.176353	0.325308	0.624822
sp|Q8R0Y6|AL1L1_MOUSE	Q8R0Y6	Cytosolic 10-formyltetrahydrofolate dehydrogenase	Aldh1l1	0.0756278	0.435684	0.715491
sp|Q8R127|SCPDL_MOUSE	Q8R127	Saccharopine dehydrogenase-like oxidoreductase	Sccpdh	-0.113532	0.442322	0.71849
sp|Q8R146|APEH_MOUSE	Q8R146	Acylamino-acid-releasing enzyme	Apeh	-0.180449	0.128979	0.404087
sp|Q8R164|BPHL_MOUSE	Q8R164	Valacyclovir hydrolase	Bphl	0.694724	0.401469	0.691604
sp|Q8R191|SNG3_MOUSE	Q8R191	Synaptogyrin-3	Syngr3	0.207044	0.161135	0.446187
sp|Q8R1A4|DOCK7_MOUSE	Q8R1A4	Dedicator of cytokinesis protein 7	Dock7	0.0665109	0.702136	0.868622
sp|Q8R1B4|EIF3C_MOUSE	Q8R1B4	Eukaryotic translation initiation factor 3 subunit C	Eif3c	-0.0556969	0.493574	0.753769
sp|Q8R1F6|HID1_MOUSE	Q8R1F6	Protein HID1	Hid1	0.177112	0.224738	0.527669
sp|Q8R1I1|QCR9_MOUSE	Q8R1I1	Cytochrome b-c1 complex subunit 9	Uqcr10	0.0925086	0.439313	0.717117
sp|Q8R1N4|NUDC3_MOUSE	Q8R1N4	NudC domain-containing protein 3	Nudcd3	-0.334907	0.0329398	0.202814
sp|Q8R1Q8|DC1L1_MOUSE	Q8R1Q8	Cytoplasmic dynein 1 light intermediate chain 1	Dync1li1	0.33406	0.00678753	0.102374
sp|Q8R1S4|MTSS1_MOUSE	Q8R1S4	Protein MTSS 1	Mtss1	-2.34493	0.0132143	0.138167
sp|Q8R1T1|CHMP7_MOUSE	Q8R1T1	Charged multivesicular body protein 7	Chmp7	0.980282	0.0167519	0.151126
sp|Q8R1U1|COG4_MOUSE	Q8R1U1	Conserved oligomeric Golgi complex subunit 4	Cog4	-0.558657	0.126059	0.399352
sp|Q8R1V4|TMED4_MOUSE	Q8R1V4	Transmembrane emp24 domain-containing protein 4	Tmed4	0.512825	0.408724	0.694728
sp|Q8R2R9|AP3M2_MOUSE	Q8R2R9	AP-3 complex subunit mu-2	Ap3m2	-0.340942	0.187226	0.482811
sp|Q8R2U0|SEH1_MOUSE	Q8R2U0	Nucleoporin SEH1	Seh1l	-0.263893	0.68773	0.862874
sp|Q8R2Y0|ABHD6_MOUSE	Q8R2Y0	Monoacylglycerol lipase ABHD6	Abhd6	0.378155	0.124208	0.395252
sp|Q8R2Y2|MUC18_MOUSE	Q8R2Y2	Cell surface glycoprotein MUC18	Mcam	-0.51255	0.0193501	0.158694
sp|Q8R2Y8|PTH2_MOUSE	Q8R2Y8	Peptidyl-tRNA hydrolase 2, mitochondrial	Ptrh2	-0.0881374	0.635059	0.838516
sp|Q8R326|PSPC1_MOUSE	Q8R326	Paraspeckle component 1	Pspc1	0.193955	0.234656	0.538243
sp|Q8R349|CDC16_MOUSE	Q8R349	Cell division cycle protein 16 homolog	Cdc16	0.534807	0.427828	0.711712
sp|Q8R361|RFIP5_MOUSE	Q8R361	Rab11 family-interacting protein 5	Rab11fip5	-0.370126	0.105189	0.364896
sp|Q8R366|IGSF8_MOUSE	Q8R366	Immunoglobulin superfamily member 8	Igsf8	0.011819	0.947828	0.980552
sp|Q8R3B1|PLCD1_MOUSE	Q8R3B1	1-phosphatidylinositol 4,5-bisphosphate phosphodiesterase delta-1	Plcd1	-0.0158951	0.977216	0.991481
sp|Q8R3F5|FABD_MOUSE	Q8R3F5	Malonyl-CoA-acyl carrier protein transacylase, mitochondrial	Mcat	0.167722	0.633967	0.837965
sp|Q8R3L2|TCF25_MOUSE	Q8R3L2	Transcription factor 25	Tcf25	-0.892303	0.120288	0.389905
sp|Q8R3P0|ACY2_MOUSE	Q8R3P0	Aspartoacylase	Aspa	-0.465873	0.209352	0.511888
sp|Q8R3Q2|PP6R2_MOUSE	Q8R3Q2	Serine/threonine-protein phosphatase 6 regulatory subunit 2	Ppp6r2	0.0643612	0.844505	0.936654
sp|Q8R3S6|EXOC1_MOUSE	Q8R3S6	Exocyst complex component 1	Exoc1	0.0708475	0.819066	0.929171
sp|Q8R3T5|STXB6_MOUSE	Q8R3T5	Syntaxin-binding protein 6	Stxbp6	0.0769987	0.679074	0.859824
sp|Q8R3V5|SHLB2_MOUSE	Q8R3V5	Endophilin-B2	Sh3glb2	-0.0996012	0.394231	0.684654
sp|Q8R404|MIC13_MOUSE	Q8R404	MIC	Micos13	0.318936	0.24002	0.542283
sp|Q8R409|HEXI1_MOUSE	Q8R409	Protein HEXIM1	Hexim1	0.601051	0.143238	0.423529
sp|Q8R464|CADM4_MOUSE	Q8R464	Cell adhesion molecule 4	Cadm4	-0.187734	0.199329	0.498993
sp|Q8R4E6|PURG_MOUSE	Q8R4E6	Purine-rich element-binding protein gamma	Purg	-0.00263895	0.986321	0.994271
sp|Q8R4H2|ARHGC_MOUSE	Q8R4H2	Rho guanine nucleotide exchange factor 12	Arhgef12	0.132195	0.520336	0.769317
sp|Q8R4N0|CLYBL_MOUSE	Q8R4N0	Citramalyl-CoA lyase, mitochondrial	Clybl	0.142422	0.405021	0.692199
sp|Q8R4R6|NUP35_MOUSE	Q8R4R6	Nucleoporin NUP35	Nup35	0.18586	0.631494	0.837335
sp|Q8R4U7|LUZP1_MOUSE	Q8R4U7	Leucine zipper protein 1	Luzp1	-0.943383	0.135549	0.416038
sp|Q8R4X3|RBM12_MOUSE	Q8R4X3	RNA-binding protein 12	Rbm12	-0.431164	0.202377	0.501605
sp|Q8R502|LRC8C_MOUSE	Q8R502	Volume-regulated anion channel subunit LRRC8C	Lrrc8c	-0.381254	0.153592	0.425943
sp|Q8R550|SH3K1_MOUSE	Q8R550	SH3 domain-containing kinase-binding protein 1	Sh3kbp1	0.248917	0.235389	0.53839
sp|Q8R555|CRAC1_MOUSE	Q8R555	Cartilage acidic protein 1	Crtac1	0.0797219	0.576545	0.801494
sp|Q8R570|SNP47_MOUSE	Q8R570	Synaptosomal-associated protein 47	Snap47	-0.357062	0.0987407	0.356424
sp|Q8R574|KPRB_MOUSE	Q8R574	Phosphoribosyl pyrophosphate synthase-associated protein 2	Prpsap2	-0.401558	0.117811	0.388195
sp|Q8R5C5|ACTY_MOUSE	Q8R5C5	Beta-centractin	Actr1b	0.00207762	0.994189	0.997861
sp|Q8R5H1|UBP15_MOUSE	Q8R5H1	Ubiquitin carboxyl-terminal hydrolase 15	Usp15	-0.0237046	0.958798	0.984398
sp|Q8R5H6|WASF1_MOUSE	Q8R5H6	Wiskott-Aldrich syndrome protein family member 1	Wasf1	-0.220557	0.640166	0.841656
sp|Q8R5J9|PRAF3_MOUSE	Q8R5J9	PRA1 family protein 3	Arl6ip5	-0.0616532	0.526302	0.771935
sp|Q8R5L3|VPS39_MOUSE	Q8R5L3	Vam6/Vps39-like protein	Vps39	0.365893	0.293521	0.592273
sp|Q8R5M8|CADM1_MOUSE	Q8R5M8	Cell adhesion molecule 1	Cadm1	0.338408	0.0227186	0.171628
sp|Q8VBT0|TMX1_MOUSE	Q8VBT0	Thioredoxin-related transmembrane protein 1	Tmx1	0.244239	0.110248	0.374326
sp|Q8VBT9|ASPC1_MOUSE	Q8VBT9	Tether containing UBX domain for GLUT4	Aspscr1	0.296508	0.0486367	0.250941
sp|Q8VBV7|CSN8_MOUSE	Q8VBV7	COP9 signalosome complex subunit 8	Cops8	0.605611	0.00893562	0.114427
sp|Q8VBW6|ULA1_MOUSE	Q8VBW6	NEDD8-activating enzyme E1 regulatory subunit	Nae1	0.222442	0.0671896	0.295325
sp|Q8VBZ3|CLPT1_MOUSE	Q8VBZ3	Cleft lip and palate transmembrane protein 1 homolog	Clptm1	-0.141214	0.285284	0.585802
sp|Q8VC30|TKFC_MOUSE	Q8VC30	Triokinase/FMN cyclase	Tkfc	0.113199	0.577683	0.801777
sp|Q8VC57|KCTD5_MOUSE	Q8VC57	BTB/POZ domain-containing protein KCTD5	Kctd5	-0.853611	0.00945772	0.116544
sp|Q8VCC9|SPON1_MOUSE	Q8VCC9	Spondin-1	Spon1	1.10918	0.00677037	0.102374
sp|Q8VCD6|REEP2_MOUSE	Q8VCD6	Receptor expression-enhancing protein 2	Reep2	-0.084975	0.649318	0.843366
sp|Q8VCF0|MAVS_MOUSE	Q8VCF0	Mitochondrial antiviral-signaling protein	Mavs	-0.739927	0.391724	0.683736
sp|Q8VCH6|DHC24_MOUSE	Q8VCH6	Delta(24)-sterol reductase	Dhcr24	-0.965867	0.0113933	0.128588
sp|Q8VCH8|UBXN4_MOUSE	Q8VCH8	UBX domain-containing protein 4	Ubxn4	-0.259722	0.0304096	0.195504
sp|Q8VCM7|FIBG_MOUSE	Q8VCM7	Fibrinogen gamma chain	Fgg	-2.29036	0.00587002	0.0993605
sp|Q8VCN9|TBCC_MOUSE	Q8VCN9	Tubulin-specific chaperone C	Tbcc	0.0292918	0.887596	0.95428
sp|Q8VCS3|XYLK_MOUSE	Q8VCS3	Glycosaminoglycan xylosylkinase	Fam20b	-0.0254481	0.919995	0.967574
sp|Q8VCT3|AMPB_MOUSE	Q8VCT3	Aminopeptidase B	Rnpep	-0.645507	0.0113484	0.128588
sp|Q8VCW8|ACSF2_MOUSE	Q8VCW8	Medium-chain acyl-CoA ligase ACSF2, mitochondrial	Acsf2	-0.0218197	0.833869	0.934007
[truncated: 2,245 more rows]

## Sheet: CBL diff_exp_analysis
TABLE S3.
Protein_Id	IDcolumn	Description	Gene	log 2 fold change	p.value	FDR
sp|A0A1W2P872|NOVA2_MOUSE	A0A1W2P872	RNA-binding protein Nova-2	Nova2	0.172259	0.15757	0.497421
sp|A2A432|CUL4B_MOUSE	A2A432	Cullin-4B	Cul4b	-0.125639	0.299052	0.630784
sp|A2A5R2|BIG2_MOUSE	A2A5R2	Brefeldin A-inhibited guanine nucleotide-exchange protein 2	Arfgef2	-0.169492	0.440696	0.748945
sp|A2A699|F1712_MOUSE	A2A699	Protein FAM171A2	Fam171a2	0.330151	0.00459505	0.1185
sp|A2A6T1|CDR2L_MOUSE	A2A6T1	Cerebellar degeneration-related protein 2-like	Cdr2l	-0.986136	0.252043	0.591974
sp|A2A791|ZMYM4_MOUSE	A2A791	Zinc finger MYM-type protein 4	Zmym4	-0.977795	0.00012014	0.0215522
sp|A2A8L5|PTPRF_MOUSE	A2A8L5	Receptor-type tyrosine-protein phosphatase F	Ptprf	0.704184	0.144456	0.482203
sp|A2A8U2|TM201_MOUSE	A2A8U2	Transmembrane protein 201	Tmem201	-0.652511	0.149604	0.487519
sp|A2A8Z1|OSBL9_MOUSE	A2A8Z1	Oxysterol-binding protein-related protein 9	Osbpl9	-0.312291	0.282794	0.623961
sp|A2AAY5|SPD2B_MOUSE	A2AAY5	SH3 and PX domain-containing protein 2B	Sh3pxd2b	-0.771315	0.0894884	0.399293
sp|A2ADY9|DDI2_MOUSE	A2ADY9	Protein DDI1 homolog 2	Ddi2	-0.289576	0.217014	0.563144
sp|A2AGT5|CKAP5_MOUSE	A2AGT5	Cytoskeleton-associated protein 5	Ckap5	0.0910431	0.303131	0.634034
sp|A2AHC3|CAMP1_MOUSE	A2AHC3	Calmodulin-regulated spectrin-associated protein 1	Camsap1	-0.289381	0.0977572	0.412419
sp|A2AI08|TPRN_MOUSE	A2AI08	Taperin	Tprn	-0.585295	0.182074	0.522781
sp|A2AJI0|MA7D1_MOUSE	A2AJI0	MAP7 domain-containing protein 1	Map7d1	-0.191252	0.464004	0.762526
sp|A2AKG8|FOCAD_MOUSE	A2AKG8	Focadhesin	Focad	0.718935	0.510108	0.78659
sp|A2ALS5|RPGP1_MOUSE	A2ALS5	Rap1 GTPase-activating protein 1	Rap1gap	-0.201102	0.212128	0.558701
sp|A2ALU4|SHRM2_MOUSE	A2ALU4	Protein Shroom2	Shroom2	0.863588	0.0222359	0.209618
sp|A2AQ19|RTF1_MOUSE	A2AQ19	RNA polymerase-associated protein RTF1 homolog	Rtf1	-0.011656	0.953324	0.987055
sp|A2AR02|PPIG_MOUSE	A2AR02	Peptidyl-prolyl cis-trans isomerase G	Ppig	0.19778	0.304664	0.634034
sp|A2ASQ1|AGRIN_MOUSE	A2ASQ1	Agrin	Agrn	-0.326777	0.436607	0.745321
sp|A2AWA9|RBGP1_MOUSE	A2AWA9	Rab GTPase-activating protein 1	Rabgap1	-0.300017	0.0199224	0.218361
sp|A2AWP8|ARGAL_MOUSE	A2AWP8	Rho guanine nucleotide exchange factor 10-like protein	Arhgef10l	-0.164018	0.734311	0.903517
sp|A2BDX3|MOCS3_MOUSE	A2BDX3	Adenylyltransferase and sulfurtransferase MOCS3	Mocs3	-0.141663	0.313815	0.643263
sp|A2BE28|LAS1L_MOUSE	A2BE28	Ribosomal biogenesis protein LAS1L	Las1l	0.152002	0.696518	0.886864
sp|A2RSJ4|UH1BL_MOUSE	A2RSJ4	UHRF1-binding protein 1-like	Uhrf1bp1l	-0.53354	0.172635	0.511703
sp|A2RT62|FXL16_MOUSE	A2RT62	F-box/LRR-repeat protein 16	Fbxl16	-0.961921	0.171998	0.511653
sp|A2RTL5|RSRC2_MOUSE	A2RTL5	Arginine/serine-rich coiled-coil protein 2	Rsrc2	-0.707945	0.0576915	0.335734
sp|A6H5Z3|EXC6B_MOUSE	A6H5Z3	Exocyst complex component 6B	Exoc6b	-0.0133229	0.957769	0.98868
sp|A8Y5H7|S14L1_MOUSE	A8Y5H7	SEC14-like protein 1	Sec14l1	2.05074	4.6993e-05	0.0111243
sp|B0V2N1|PTPRS_MOUSE	B0V2N1	Receptor-type tyrosine-protein phosphatase S	Ptprs	0.474036	0.000894309	0.0519707
sp|B1AXH1|NHSL2_MOUSE	B1AXH1	NHS-like protein 2	Nhsl2	-0.036908	0.931331	0.981024
sp|B1AXV0|FRS1L_MOUSE	B1AXV0	DOMON domain-containing protein FRRS1L	Frrs1l	-0.633734	0.00670182	0.136605
sp|B1AY13|UBP24_MOUSE	B1AY13	Ubiquitin carboxyl-terminal hydrolase 24	Usp24	0.758287	0.121376	0.450382
sp|B1AZI6|THOC2_MOUSE	B1AZI6	THO complex subunit 2	Thoc2	-0.0143747	0.94027	0.982912
sp|B1AZP2|DLGP4_MOUSE	B1AZP2	Disks large-associated protein 4	Dlgap4	-0.229576	0.142952	0.481094
sp|B2RPU2|PLHD1_MOUSE	B2RPU2	Pleckstrin homology domain-containing family D member 1	Plekhd1	-0.291479	0.34405	0.673376
sp|B2RUJ5|APBA1_MOUSE	B2RUJ5	Amyloid-beta A4 precursor protein-binding family A member 1	Apba1	0.0336422	0.832501	0.938361
sp|B2RWS6|EP300_MOUSE	B2RWS6	Histone acetyltransferase p300	Ep300	-0.0825964	0.622328	0.84576
sp|B2RXR6|ANR44_MOUSE	B2RXR6	Serine/threonine-protein phosphatase 6 regulatory ankyrin repeat subunit B	Ankrd44	0.127238	0.47028	0.76725
sp|B2RXS4|PLXB2_MOUSE	B2RXS4	Plexin-B2	Plxnb2	0.433255	0.0068203	0.136605
sp|B2RY56|RBM25_MOUSE	B2RY56	RNA-binding protein 25	Rbm25	0.203463	0.0474578	0.314233
sp|B9EHT4|CLIP3_MOUSE	B9EHT4	CAP-Gly domain-containing linker protein 3	Clip3	-0.190512	0.14715	0.485789
sp|B9EJA2|CTTB2_MOUSE	B9EJA2	Cortactin-binding protein 2	Cttnbp2	-1.13356	0.119714	0.449059
sp|B9EKR1|PTPRZ_MOUSE	B9EKR1	Receptor-type tyrosine-protein phosphatase zeta	Ptprz1	0.560812	0.000670394	0.0458878
sp|C0HK79|ARXS1_MOUSE	C0HK79	Adipocyte-related X-chromosome expressed sequence 1	Arxes1	0.0722708	0.641731	0.858591
sp|C0HKD8|MFA1A_MOUSE	C0HKD8	Microfibrillar-associated protein 1A	Mfap1a	-0.039513	0.759408	0.914455
sp|D3YVF0|AKAP5_MOUSE	D3YVF0	A-kinase anchor protein 5	Akap5	-0.119347	0.267736	0.61201
sp|D3YWQ0|DGKI_MOUSE	D3YWQ0	Diacylglycerol kinase iota	Dgki	-0.450299	0.192961	0.534694
sp|D3YZP9|CCDC6_MOUSE	D3YZP9	Coiled-coil domain-containing protein 6	Ccdc6	0.29041	0.0933596	0.405149
sp|D3YZU1|SHAN1_MOUSE	D3YZU1	SH3 and multiple ankyrin repeat domains protein 1	Shank1	-0.905356	0.155913	0.497117
sp|D3Z7P3|GLSK_MOUSE	D3Z7P3	Glutaminase kidney isoform, mitochondrial	Gls	0.148263	0.339498	0.670866
sp|E1U8D0|SOGA1_MOUSE	E1U8D0	Protein SOGA1	Soga1	0.0232774	0.902451	0.968656
sp|E9PUL5|PRRT2_MOUSE	E9PUL5	Proline-rich transmembrane protein 2	Prrt2	-0.713559	0.424224	0.736248
sp|E9PV24|FIBA_MOUSE	E9PV24	Fibrinogen alpha chain	Fga	-1.3171	0.0442423	0.304059
sp|E9PVD3|PCD16_MOUSE	E9PVD3	Protocadherin-16	Dchs1	0.00729805	0.984039	0.994011
sp|E9PVX6|KI67_MOUSE	E9PVX6	Proliferation marker protein Ki-67	Mki67	-0.115593	0.836725	0.941042
sp|E9PYH6|SET1A_MOUSE	E9PYH6	Histone-lysine N-methyltransferase SETD1A	Setd1a	0.343664	0.487521	0.773785
sp|E9Q1P8|I2BP2_MOUSE	E9Q1P8	Interferon regulatory factor 2-binding protein 2	Irf2bp2	-0.170819	0.381906	0.705975
sp|E9Q3L2|PI4KA_MOUSE	E9Q3L2	Phosphatidylinositol 4-kinase alpha	Pi4ka	-0.169604	0.470985	0.767339
sp|E9Q401|RYR2_MOUSE	E9Q401	Ryanodine receptor 2	Ryr2	-0.451847	0.0955913	0.409235
sp|E9Q4N7|ARI1B_MOUSE	E9Q4N7	AT-rich interactive domain-containing protein 1B	Arid1b	0.204518	0.185852	0.524022
sp|E9Q4P1|WDFY1_MOUSE	E9Q4P1	WD repeat and FYVE domain-containing protein 1	Wdfy1	0.919981	0.0896682	0.399293
sp|E9Q5C9|NOLC1_MOUSE	E9Q5C9	Nucleolar and coiled-body phosphoprotein 1	Nolc1	-0.0620085	0.702229	0.887862
sp|E9Q5K9|YTDC1_MOUSE	E9Q5K9	YTH domain-containing protein 1	Ythdc1	-0.0673786	0.71173	0.89367
sp|E9Q6J5|BD1L1_MOUSE	E9Q6J5	Biorientation of chromosomes in cell division protein 1-like 1	Bod1l	0.0530311	0.811178	0.929442
sp|E9Q735|UBE4A_MOUSE	E9Q735	Ubiquitin conjugation factor E4 A	Ube4a	-0.686085	0.0659791	0.354827
sp|E9Q7E2|ARID2_MOUSE	E9Q7E2	AT-rich interactive domain-containing protein 2	Arid2	-0.261718	0.294141	0.628215
sp|E9Q7G0|NUMA1_MOUSE	E9Q7G0	Nuclear mitotic apparatus protein 1	Numa1	0.164351	0.0895369	0.399293
sp|E9Q7X7|NRX2A_MOUSE	E9Q7X7	Neurexin-2	Nrxn2	0.188454	0.150282	0.488624
sp|E9Q8I9|FRY_MOUSE	E9Q8I9	Protein furry homolog	Fry	-0.160258	0.655155	0.866956
sp|E9QAT4|SC16A_MOUSE	E9QAT4	Protein transport protein Sec16A	Sec16a	-0.455143	0.053912	0.326828
[truncated: 4,169 more rows]

## Sheet: CBR diff_exp_analysis
TABLE S3.
Protein_Id	IDcolumn	Description	Gene	log2 fold change	p.value	FDR
[truncated: 4,356 more rows]
