# Supplementary material for: Dysregulated lipid metabolism and hypomyelination in postnatal peroxisome-deficient Pex2 knockout Zellweger mice
Source: Front Mol Neurosci. 2026 Feb 24;19:1636268. doi: 10.3389/fnmol.2026.1636268 (PMC12971716; doi:10.3389/fnmol.2026.1636268)
Supplement: Supplementary file 2 [file Table_4.xlsx]

## Sheet: KEGG_Top 20
TABLE S4.
Spinal cord
Term	neglog10_Adjusted P-value	Overlap	P-value	Adjusted P-value	Odds Ratio	Combined Score	Genes
Peroxisome	7.85862	19/82	4.80827e-11	1.38478e-08	8.455	200.875	PHYH;ABCD3;MVK;ACSL1;ECI2;IDH2;HSD17B4;CROT;PEX14;DHRS4;GNPAT;PEX7;SCP2;ACOX1;AGPS;CAT;PEX5;PMVK;ACOX3
Protein processing in endoplasmic reticulum	5.93423	24/171	8.07993e-09	1.16351e-06	4.59061	85.5408	PDIA3;BCAP31;HSP90AA1;HSP90AB1;HSPA5;PRKCSH;RRBP1;PDIA6;PDIA4;HSP90B1;SEC61A1;GANAB;HSPH1;DAD1;DNAJC5;LMAN2;DNAJA2;SSR1;HYOU1;CAPN1;CALR;SEC61B;P4HB;UBQLN2
Biosynthesis of unsaturated fatty acids	3.56972	8/27	2.8055e-06	0.000269328	11.6445	148.862	FADS2;SCP2;ELOVL5;ACOX1;HSD17B4;HSD17B12;ELOVL7;ACOX3
Complement and coagulation cascades	3.24308	13/85	8.28578e-06	0.000571369	5.01564	58.6878	FGB;FGA;F10;SERPINC1;FGG;SERPINF2;PLG;F2;F3;C3;VTN;SERPING1;CFB
PPAR signaling pathway	3.24308	12/74	9.91961e-06	0.000571369	5.3716	61.8861	FADS2;SLC27A1;SCP2;HMGCS1;ACSL1;ACOX1;APOA1;DBI;ACSBG1;HMGCS2;ACOX3;SLC27A4
Pathways of neurodegeneration	3.1436	36/475	1.49677e-05	0.000718447	2.31133	25.678	RYR2;GSK3B;NDUFB8;UQCRB;NDUFA11;DCTN2;NDUFA12;NDUFB11;ARAF;KLC1;PPP3CB;TUBB3;KIF5B;CASP3;NEFM;PLCG1;CAPN1;NEFH;CAMK2G;TRAP1;ATP5PD;HSPA5;CSNK1E;GRIN2B;TUBB4A;COX6B1;TUBB2B;TUBB2A;GNAQ;CAT;HAP1;PLCB1;SLC25A5;CALM1;ACTR10;OPTN
Arginine and proline metabolism	2.64726	9/50	5.47575e-05	0.00225288	6.07254	59.5874	GAMT;ALDH3A2;ALDH1B1;CKM;P4HA1;SMS;PYCR2;LAP3;ALDH18A1
Fatty acid degradation	2.44506	8/43	0.000111318	0.00358874	6.31605	57.4957	ALDH3A2;ALDH1B1;ACSL1;ACOX1;ECI2;ACSBG1;ACOX3;ACADSB
Long-term potentiation	2.44506	10/67	0.000112148	0.00358874	4.85624	44.1709	PPP3CB;RAP1A;CAMK4;GNAQ;ARAF;PLCB1;CALM1;PRKACB;CAMK2G;GRIN2B
Dilated cardiomyopathy	2.39631	12/96	0.00013941	0.004015	3.96021	35.1592	ITGB1;RYR2;ACTC1;DES;TPM4;CACNA2D1;ITGA6;ADCY2;DMD;PRKACB;MYH6;AGT
Parkinson disease	2.25688	21/249	0.000211409	0.00553506	2.5675	21.7255	TRAP1;NDUFB8;ATP5PD;NDUFA11;UQCRB;HSPA5;NDUFA12;NDUFB11;KLC1;TUBB4A;COX6B1;TUBB2B;TUBB2A;TUBB3;KIF5B;CASP3;PLCG1;CALM1;SLC25A5;PRKACB;CAMK2G
Gap junction	2.20139	11/88	0.000262061	0.00628946	3.95595	32.6245	TJP1;GUCY1A1;TUBB2B;TUBB2A;TUBB3;GNAQ;ADCY2;PLCB1;SOS1;PRKACB;TUBB4A
Prion disease	2.19653	22/273	0.000287095	0.00636025	2.44392	19.9318	RYR2;GSK3B;NDUFB8;ATP5PD;NDUFA11;UQCRB;HSPA5;NDUFA12;NDUFB11;LAMC1;KLC1;GRIN2B;TUBB4A;COX6B1;PPP3CB;TUBB2B;TUBB2A;TUBB3;KIF5B;CASP3;SLC25A5;PRKACB
Fatty acid biosynthesis	2.19034	5/18	0.000313612	0.00645146	10.5945	85.4696	ACSL1;FASN;ACSBG1;MCAT;ACACA
Platelet activation	2.07477	13/124	0.00043846	0.00841843	3.24678	25.1049	ITGB1;FGB;FGA;GUCY1A1;FGG;ADCY2;F2;RAP1A;COL1A2;GNAQ;TLN1;PLCB1;PRKACB
Salmonella infection	1.99996	20/249	0.000555609	0.010001	2.43088	18.2205	HSP90AA1;HSP90AB1;DCTN2;EXOC7;KLC1;TUBB4A;FBXO22;HSP90B1;DYNC1LI2;TUBB2B;SNX18;TUBB2A;TUBB3;KIF5B;CASP3;MYO6;FLNA;FLNC;ACBD3;ACTR10
Alzheimer disease	1.93912	26/369	0.000679102	0.0115048	2.11575	15.4339	GSK3B;NDUFB8;NDUFA11;UQCRB;NDUFA12;NDUFB11;ARAF;KLC1;NCSTN;PPP3CB;TUBB3;KIF5B;CASP3;APOE;CAPN1;ATP5PD;CSNK1E;GRIN2B;TUBB4A;COX6B1;TUBB2B;TUBB2A;GNAQ;CALM1;PLCB1;SLC25A5
Terpenoid backbone biosynthesis	1.87126	5/22	0.000857521	0.0134505	8.1	57.1979	MVK;HMGCS1;PMVK;HMGCR;HMGCS2
Diabetic cardiomyopathy	1.87126	17/203	0.000887358	0.0134505	2.53855	17.839	RYR2;GSK3B;NDUFB8;ATP5PD;NDUFA11;UQCRB;NDUFA12;NDUFB11;GFPT1;AGT;COX6B1;PTPA;COL1A2;MPC1;PLCB1;SLC25A5;CAMK2G
Tight junction	1.85655	15/169	0.000971175	0.0139138	2.702	18.7438	ITGB1;PCNA;RDX;MSN;CGN;CLDN11;TJP1;MYL6;RAP1A;DLG3;MYH9;ARHGEF2;PRKACB;LLGL1;JAM3
Brain stem
Term	neglog10_Adjusted P-value	Overlap	P-value	Adjusted P-value	Odds Ratio	Combined Score	Genes
Peroxisome	7.67399	13/82	8.27512e-11	2.11843e-08	14.2449	330.699	PHYH;ABCD3;IDH1;ECI2;HSD17B4;ACSL4;CROT;DHRS4;PEX7;SCP2;ACOX1;AGPS;CAT
Fatty acid biosynthesis	3.36337	5/18	3.38394e-06	0.000433144	28.2922	356.382	OXSM;FASN;ACSL4;ACSBG1;ACACA
PPAR signaling pathway	2.42436	7/74	6.74291e-05	0.0037639	7.72192	74.1646	SLC27A1;SCP2;HMGCS1;ACOX1;ACSL4;ACSBG1;SORBS1
Purine metabolism	2.42436	9/129	7.09207e-05	0.0037639	5.57017	53.2171	PNP;PDE10A;PRUNE1;AK3;ADCY3;AMPD3;NT5C2;PAICS;PGM1
Thyroid hormone synthesis	2.42436	7/75	7.35137e-05	0.0037639	7.60797	72.413	TTR;HSPA5;GNAQ;ALB;GNAS;ADCY3;PDIA4
Estrogen signaling pathway	2.31763	9/137	0.000112793	0.00481251	5.2199	47.4487	HSP90AB1;KRT18;GNAQ;GNAS;ADCY3;PIK3CB;FKBP4;HSPA1B;FKBP5
GABAergic synapse	2.10032	7/89	0.000217038	0.00793738	6.30456	53.1817	GABRA1;GABRA5;GNB2;ADCY3;HAP1;SLC38A3;GLUL
Platelet activation	2.00947	8/124	0.000305757	0.00978422	5.10371	41.3029	FGA;RAP1A;GNAQ;FGG;GNAS;ADCY3;PIK3CB;TLN1
Biosynthesis of unsaturated fatty acids	1.87825	4/27	0.000465326	0.0132359	12.739	97.7432	SCP2;ELOVL5;ACOX1;HSD17B4
Protein processing in endoplasmic reticulum	1.82351	9/171	0.000586469	0.0150136	4.11721	30.6378	HSPH1;HSP90AB1;HSPA5;LMAN2;UBE2D3;CALR;HSPA1B;PDIA4;UBQLN2
Fluid shear stress and atherosclerosis	1.81604	8/139	0.000656315	0.0152742	4.51586	33.0961	GSTM1;VCAM1;HSP90AB1;MGST3;RAC3;PIK3CB;ARHGEF2;SQSTM1
Glutamatergic synapse	1.68347	7/114	0.000971558	0.0207266	4.82538	33.4718	GNAQ;GNB2;GNAS;ADCY3;SLC38A3;GLUL;GRIA3
Glutathione metabolism	1.67567	5/57	0.0010716	0.0211023	7.05906	48.2741	GSTM1;MGST3;IDH1;LAP3;PRDX6
Nitrogen metabolism	1.57806	3/17	0.00148441	0.0264206	15.6452	101.893	CA2;CA4;GLUL
Morphine addiction	1.57806	6/91	0.00154808	0.0264206	5.19286	33.6017	GABRA1;PDE10A;GABRA5;GNB2;GNAS;ADCY3
Dilated cardiomyopathy	1.48733	6/96	0.00203491	0.0325586	4.90312	30.3861	CACNB1;CACNA2D1;GNAS;ADCY3;CACNG2;AGT
Tight junction	1.46155	8/169	0.00229433	0.0345499	3.66877	22.2963	TJP1;RAP1A;PCNA;ARHGEF18;MYH9;RAPGEF2;ARHGEF2;LLGL1
Rap1 signaling pathway	1.45704	9/210	0.00245464	0.0349104	3.31174	19.9028	RAP1A;GNAQ;GNAS;RAC3;RAPGEF2;ADCY3;PIK3CB;TLN1;FGF1
Fatty acid degradation	1.44731	4/43	0.00275827	0.0357021	7.50662	44.2377	ACOX1;ECI2;ACSL4;ACSBG1
Insulin signaling pathway	1.44731	7/137	0.00278923	0.0357021	3.967	23.3339	PRKAR2B;PPP1R3E;PRKAR2A;FASN;PIK3CB;SORBS1;ACACA
Cerebellum
Term	neglog10_Adjusted P-value	Overlap	P-value	Adjusted P-value	Odds Ratio	Combined Score	Genes
Peroxisome	10.298	12/82	3.01523e-13	5.03543e-11	27.5889	795.385	PHYH;SCP2;ACOX1;IDH1;AGPS;CAT;HSD17B4;FAR1;CROT;ACSL3;PEX13;PEX14
PPAR signaling pathway	1.91921	5/74	0.000144245	0.0120444	11.0346	97.5897	FABP1;SCP2;ACOX1;HMGCS2;ACSL3
Terpenoid backbone biosynthesis	1.62948	3/22	0.000421627	0.0234706	23.7392	184.487	FDPS;ICMT;HMGCS2
Glutathione metabolism	1.60525	4/57	0.00059442	0.024817	11.4141	84.783	GSTM1;MGST3;IDH1;GSTM5
Biosynthesis of unsaturated fatty acids	1.5878	3/27	0.000781314	0.0258344	18.7888	134.425	SCP2;ACOX1;HSD17B4
Glyoxylate and dicarboxylate metabolism	1.5878	3/30	0.00106858	0.0258344	16.6987	114.243	CAT;AMT;GLUL
Protein processing in endoplasmic reticulum	1.5878	6/171	0.00108288	0.0258344	5.55321	37.918	PDIA3;DNAJB2;HSPA5;LMAN2;CALR;HSP90B1
Propanoate metabolism	1.49165	3/34	0.00154428	0.0322369	14.5411	94.1271	BCKDHA;ACOX1;ACACA
Fluid shear stress and atherosclerosis	1.32662	5/139	0.00254045	0.0471394	5.66332	33.8407	GSTM1;VCAM1;MGST3;HSP90B1;GSTM5
Nitrogen metabolism	1.05858	2/17	0.00575561	0.0873807	19.8997	102.635	CA4;GLUL
Primary bile acid biosynthesis	1.05858	2/17	0.00575561	0.0873807	19.8997	102.635	SCP2;HSD17B4
Fatty acid biosynthesis	1.04714	2/18	0.00644658	0.089715	18.6551	94.1	ACSL3;ACACA
Glutamatergic synapse	1.01749	4/114	0.0074771	0.0960519	5.48369	26.8477	GRM3;SLC17A6;GLUL;SLC38A2
Protein export	0.90521	2/23	0.010428	0.124391	14.2098	64.843	HSPA5;SRPRB
Thyroid hormone synthesis	0.811818	3/75	0.0142627	0.154235	6.24779	26.5538	HSPA5;ALB;HSP90B1
Metabolism of xenobiotics by cytochrome P450	0.811818	3/76	0.014777	0.154235	6.16189	25.9704	GSTM1;MGST3;GSTM5
Antigen processing and presentation	0.808068	3/78	0.0158367	0.155572	5.99697	24.86	PDIA3;HSPA5;CALR
Pentose phosphate pathway	0.792323	2/30	0.0173873	0.161316	10.6536	43.1685	PGLS;TKT
GABAergic synapse	0.713353	3/89	0.0224148	0.193485	5.22701	19.8523	GABARAPL2;GLUL;SLC38A2
Chemical carcinogenesis	0.713353	5/239	0.0231718	0.193485	3.22666	12.1478	GSTM1;MGST3;KPNA6;HSP90B1;GSTM5
Cerebral cortex
Term	neglog10_Adjusted P-value	Overlap	P-value	Adjusted P-value	Odds Ratio	Combined Score	Genes
Spliceosome	21.8265	38/150	5.30577e-25	1.49092e-22	11.8836	664.245	DDX5;RBM25;SF3B3;DDX46;SF3B6;SRSF1;SNU13;PRPF19;PRPF8;SNRPD1;U2AF2;TRA2B;MAGOH;TRA2A;DHX15;SNRPD3;SF3B1;BCAS2;CTNNBL1;PPIL1;SF3A1;NCBP1;FUS;ALYREF;THOC1;PRPF40A;THOC2;PLRG1;HNRNPM;RBMXL1;DDX39B;SRSF3;SNRPE;SNRPA1;SRSF5;HNRNPC;SNRNP200;RBMX
Peroxisome	12.711	22/82	1.38446e-15	1.94517e-13	12.5139	428.143	PHYH;ABCD3;MVK;PEX19;ACSL1;EPHX2;IDH1;ECI2;IDH2;ACSL6;HSD17B4;ACSL3;PEX13;PEX14;PEX5L;SCP2;ACOX1;PEX3;AGPS;CAT;PEX5;FAR1
Parkinson disease	7.54336	29/249	3.05528e-10	2.86178e-08	4.51736	98.9708	MAOB;MAOA;UQCR10;KLC1;COX5A;UBE2J1;MAPK9;PSMD6;PSMB4;PSMB5;PSMB2;TUBB3;CASP3;PSMD3;PSMB1;PRKACB;TRAP1;ATP5PF;NDUFA8;HSPA5;ATP5F1D;PSMA5;COX7A2L;PSMA1;PSMA2;VDAC3;GNAS;VDAC2;UBA1
Pathways of neurodegeneration	6.73167	40/475	2.77445e-09	1.85494e-07	3.17836	62.6226	GSK3B;UQCR10;KLC1;COX5A;UBE2J1;PPP3CA;MAPK9;PSMD6;PSMB4;PSMB5;PSMB2;TUBB3;CASP3;PSMD3;PSMB1;NEFL;MAPK1;NEFM;NEFH;NDUFA8;TRAP1;ATP5PF;MAP2K1;MAP2K2;HSPA5;FUS;ATP5F1D;GRIN1;PSMA5;COX7A2L;PSMA1;PSMA2;CAT;VDAC3;VDAC2;UBA1;KRAS;HAP1;RAF1;STX1A
Amyotrophic lateral sclerosis	6.73167	34/364	3.30061e-09	1.85494e-07	3.5422	69.1762	SEH1L;SLC1A2;UQCR10;KLC1;COX5A;PPP3CA;NXF1;PSMD6;PSMB4;PSMB5;PSMB2;TUBB3;CASP3;PSMD3;PSMB1;NEFL;NEFM;NEFH;RAE1;ATP5PF;NDUFA8;HSPA5;NCBP1;FUS;ALYREF;ATP5F1D;GRIN1;PSMA5;COX7A2L;PSMA1;PSMA2;CAT;SRSF3;HAP1
Alzheimer disease	6.65954	34/369	4.67631e-09	2.19007e-07	3.48842	66.9105	GSK3B;LPL;IRS2;PIK3R1;IDE;UQCR10;KLC1;COX5A;PPP3CA;MAPK9;PSMD6;PSMB4;PSMB5;PSMB2;TUBB3;CASP3;PSMD3;PSMB1;MAPK1;APOE;ATP5PF;NDUFA8;MAP2K1;MAP2K2;ATP5F1D;GRIN1;PSMA5;COX7A2L;PSMA1;PSMA2;VDAC3;VDAC2;KRAS;RAF1
Huntington disease	6.4291	30/306	9.27444e-09	3.72303e-07	3.72074	68.8187	HDAC2;SLC1A2;UQCR10;KLC1;COX5A;MAPK9;PSMD6;PSMB4;PSMB5;PSMB2;TUBB3;POLR2B;CASP3;PSMD3;PSMB1;AP2S1;POLR2H;ATP5PF;NDUFA8;CREBBP;ATP5F1D;GRIN1;PSMA5;COX7A2L;PSMA1;PSMA2;VDAC3;VDAC2;HAP1;STX1A
Prion disease	6.41807	28/273	1.08722e-08	3.81887e-07	3.90446	71.5962	GSK3B;PIK3R1;UQCR10;KLC1;COX5A;PPP3CA;MAPK9;PSMD6;PSMB4;PSMB5;PSMB2;TUBB3;CASP3;PSMD3;PSMB1;MAPK1;PRKACB;ATP5PF;NDUFA8;HSPA5;ATP5F1D;GRIN1;PSMA5;COX7A2L;PSMA1;PSMA2;VDAC3;VDAC2
Protein processing in endoplasmic reticulum	4.00536	18/171	3.16353e-06	9.87726e-05	3.96786	50.2482	PDIA3;BCAP31;HSP90AA1;HSP90AB1;RPN2;HSPA5;SSR4;WFS1;RRBP1;PDIA4;HSP90B1;UBE2J1;DNAJC3;MAPK9;HSPH1;HYOU1;CALR;SEC23B
Central carbon metabolism in cancer	3.81723	11/70	5.89386e-06	0.000152326	6.24221	75.1662	SLC7A5;MAP2K1;PFKL;MAP2K2;IDH1;IDH2;SLC2A1;MAPK1;KRAS;PIK3R1;RAF1
Choline metabolism in cancer	3.81723	13/98	5.96294e-06	0.000152326	5.1315	61.7316	DGKG;MAP2K1;MAP2K2;PCYT1A;DGKB;TSC2;PIK3R1;GPCPD1;MAPK9;RAC3;MAPK1;KRAS;RAF1
Proteasome	3.81587	9/46	6.52541e-06	0.000152803	8.12516	97.0129	PSMA5;PSMB4;PSMD6;PSMB5;PSMB2;PSMA1;PSMA2;PSMB1;PSMD3
Salmonella infection	3.44864	21/249	1.64662e-05	0.000355923	3.11066	34.2614	MAP2K1;HSP90AA1;MAP2K2;HSP90AB1;ROCK2;ARPC4;WASL;DYNLL1;KLC1;FBXO22;HSP90B1;MAPK9;TUBB3;CASP3;MYO6;VPS11;RPS3;FLNA;MAPK1;RAF1;ARL8B
Spinocerebellar ataxia	3.38788	15/143	2.15766e-05	0.00040937	3.93681	42.2967	PIK3R1;GRIN1;PSMA5;AFG3L2;MAPK9;PSMD6;PSMB4;PSMB5;PSMA1;PSMB2;PSMA2;PSMD3;PSMB1;VDAC3;VDAC2
Ferroptosis	3.38788	8/41	2.18525e-05	0.00040937	8.08554	86.7675	ACSL1;FTH1;GSS;PCBP2;ACSL6;VDAC3;VDAC2;ACSL3
Long-term potentiation	3.35939	10/67	2.48897e-05	0.000437125	5.86432	62.1679	PPP3CA;MAP2K1;CREBBP;MAP2K2;PPP1R1A;MAPK1;KRAS;RAF1;PRKACB;GRIN1
Fatty acid degradation	3.29173	8/43	3.14906e-05	0.000510827	7.62272	79.0157	ACSL1;ACOX1;ECI2;ACSL6;ACSL3;ALDH7A1;ACAT2;ADH5
FoxO signaling pathway	3.29173	14/131	3.2722e-05	0.000510827	4.0151	41.4658	MAP2K1;CREBBP;MAP2K2;HOMER2;PRMT1;BNIP3;AGAP2;IRS2;PIK3R1;MAPK9;CAT;MAPK1;KRAS;RAF1
Growth hormone synthesis, secretion and action	3.15901	13/119	4.93526e-05	0.000693403	4.11041	40.7609	GSK3B;MAP2K1;CREBBP;MAP2K2;IRS2;PIK3R1;CRKL;MAPK9;GNAS;MAPK1;KRAS;RAF1;PRKACB
Sphingolipid signaling pathway	3.15901	13/119	4.93526e-05	0.000693403	4.11041	40.7609	MAP2K1;MAP2K2;SPHK2;ROCK2;PIK3R1;KNG1;MAPK9;SPTLC1;PPP2R2C;RAC3;MAPK1;KRAS;RAF1

## Sheet: Reactome_Top 20
TABLE S4.
Spinal cord
Term	neglog10_Adjusted P-value	Overlap	P-value	Adjusted P-value	Odds Ratio	Combined Score	Genes
Metabolism	12.397	150/2181	3.06456e-16	4.00845e-13	2.29736	82.0652	RPL5;SLC27A1;NDUFA11;NDUFA12;ECI2;GDE1;CPOX;MSMO1;RPL8;ENO3;RPL6;FADS2;ABHD10;PNP;SCP2;MPC1;NAMPT;PIP4K2B;PTGDS;ENPP6;PRKACB;GLUL;GAMT;ARSA;PHYH;PCYT2;RPL21;RPS7;ACSL1;AIP;TALDO1;OCRL;COX6B1;ALDH3A2;GNPAT;PPA2;ETHE1;GPD1;SMS;SUCLG2;RPL26;RPL29;RPL28;ISYNA1;RETSAT;UQCRB;NDUFB11;MGST3;IQGAP1;ACACA;UGT8;RAP1A;PRKAR2B;PRKAR2A;PMVK;PLCG1;APOE;HMOX2;TRAP1;ACBD6;ACBD5;GSTM1;UQCC2;IDH2;DHCR24;PYCR2;MCAT;…
Regulation of IGF Transport and Uptake by Insulin-like Growth Factor Binding Proteins (IGFBPs)	11.7823	28/124	2.52434e-15	1.65092e-12	8.27136	278.023	ITIH2;PRKCSH;SERPINC1;TNC;PLG;LAMC1;AFP;LTBP1;HSP90B1;C3;APOE;FGA;AHSG;LAMB2;FGG;FN1;APOA1;LAMB1;F2;PDIA6;CP;KTN1;TF;VGF;ALB;SCG3;P4HB;SCG2
Post-translational Protein Phosphorylation	11.7811	26/107	3.79655e-15	1.65529e-12	9.08315	301.603	ITIH2;PRKCSH;SERPINC1;TNC;LAMC1;AFP;LTBP1;HSP90B1;C3;APOE;FGA;AHSG;LAMB2;FGG;FN1;APOA1;LAMB1;PDIA6;CP;KTN1;TF;VGF;ALB;SCG3;P4HB;SCG2
Nervous System Development	11.0416	60/567	2.77847e-14	9.0856e-12	3.44718	107.601	ITGB1;RPL5;GSK3B;HSP90AB1;ITSN1;LAMC1;RPL8;RPL6;ROBO1;PPP3CB;DPYSL4;CHL1;TUBB3;MPZ;DPYSL3;NRCAM;PRKACB;HSP90AA1;RPL21;RPS7;GAB1;GFRA1;SOX10;SPTB;SHTN1;MYL6;TUBB2B;MAG;TUBB2A;COL6A1;MYH9;PRKCQ;RPL26;RPL29;SOS1;TLN1;RPL28;AGAP2;CRMP1;AKAP5;HMGCR;SPTA1;NCSTN;PRKAR2A;PLXNA2;PLXNA1;PLCG1;RPL15;SRGAP3;CAP2;RDX;MSN;LAMB1;L1CAM;GRIN2B;TUBB4A;DLG3;RPL27A;PLXNB3;CNTN1
Axon Guidance	9.86263	56/541	5.24486e-13	1.37206e-10	3.3465	94.6267	ITGB1;RPL5;GSK3B;HSP90AB1;ITSN1;LAMC1;RPL8;RPL6;ROBO1;PPP3CB;DPYSL4;CHL1;TUBB3;DPYSL3;NRCAM;PRKACB;HSP90AA1;RPL21;RPS7;GAB1;GFRA1;SPTB;SHTN1;MYL6;TUBB2B;TUBB2A;COL6A1;MYH9;PRKCQ;RPL26;RPL29;SOS1;TLN1;RPL28;AGAP2;CRMP1;AKAP5;SPTA1;NCSTN;PRKAR2A;PLXNA2;PLXNA1;PLCG1;RPL15;SRGAP3;CAP2;RDX;MSN;LAMB1;L1CAM;GRIN2B;TUBB4A;DLG3;RPL27A;PLXNB3;CNTN1
Neurotransmitter Receptors and Postsynaptic Signal Transmission	8.90059	31/204	6.62645e-12	1.25722e-09	5.08381	130.857	GABRB3;RASGRF2;ADCY2;LIN7A;AKAP5;LIN7C;NCALD;PPM1F;PRKAR2B;TUBB3;PRKAR2A;MYO6;PRKACB;CAMK2G;GABBR2;KCNJ10;GABRA3;GRIN2B;TUBB4A;ARHGEF9;TUBB2B;TUBB2A;DLG3;NBEA;GLRB;CAMK4;GNB2;PICK1;APBA1;CALM1;PLCB1
Metabolism of Proteins	8.90059	132/2067	6.72824e-12	1.25722e-09	2.06675	53.1666	RPL5;TNC;RPL8;UBE2Z;FBXO22;RPL6;PCMT1;NARS1;PSMD5;TUBB3;KIF5B;THSD7A;PDIA3;ARSA;USP7;RPL21;RPS7;ALG2;MRPS18B;PDIA6;HCFC1;EEF1A1;DYNC1LI2;PPA2;RAB35;SUCLG2;SCG3;RPL26;RPL29;RPL28;SCG2;DNMT1;UBA6;LTBP1;FBXO41;HSP90B1;C3;SPTA1;NCSTN;FUT8;SSR1;MLEC;TP53BP1;APOE;ZC3H15;UBE2H;GFPT1;IDH2;MRPL27;FN1;EEF2;CP;ACADSB;TF;MAVS;RPL27A;GNAQ;GNB2;ALB;UBA3;CPE;SRPRB;PSMG1;ALDH18A1;CALR;CNTN4;CALM1;OGT;PCSK2;WDR48…
Transmission Across Chemical Synapses	7.72069	34/269	1.16356e-10	1.90242e-08	4.10971	94.0071	GABRB3;RASGRF2;ADCY2;LIN7A;AKAP5;LIN7C;NCALD;PPM1F;PRKAR2B;TUBB3;PRKAR2A;MYO6;GLUL;PRKACB;CAMK2G;GABBR2;KCNJ10;CACNA2D1;GABRA3;GRIN2B;TUBB4A;ARHGEF9;TUBB2B;TUBB2A;DLG3;NBEA;GLRB;CAMK4;GNB2;DNAJC5;PICK1;APBA1;CALM1;PLCB1
Vesicle-mediated Transport	6.34042	60/752	3.17392e-09	4.56646e-07	2.50074	48.9352	TFRC;ITSN1;FNBP1L;TUBB3;FTH1;KIF5B;ARFIP2;KIF1B;AP3S1;HSP90AA1;FNBP1;EXOC7;APOA1;OCRL;SPTB;RAB33A;EPN2;DYNC1LI2;TUBB2B;TUBB2A;KIF2A;RAB35;PLIN3;MYH9;CHMP6;OPTN;PAFAH1B2;NAPA;NAPB;DCTN2;KLC1;NAPG;HSP90B1;SPTA1;HPX;HSPH1;LMAN2;MYO6;STX4;APOE;KIF3C;UBQLN2;CLVS1;AMBP;HIP1R;TUBB4A;RAB10;TJP1;SNX18;NECAP2;TF;COL1A2;RAB12;ALB;HYOU1;CALR;CALM1;ACBD3;ACTR10;PICALM
Activation of NMDA Receptors and Postsynaptic Events	6.34042	18/93	3.49118e-09	4.56646e-07	6.71441	130.75	RASGRF2;LIN7A;LIN7C;GRIN2B;TUBB4A;PPM1F;TUBB2B;TUBB2A;DLG3;NBEA;TUBB3;PRKAR2B;PRKAR2A;CAMK4;APBA1;CALM1;PRKACB;CAMK2G
Neuronal System	6.06918	40/411	7.17137e-09	8.52741e-07	3.06816	57.5376	GABRB3;KCNC3;KCNA1;RASGRF2;ADCY2;LIN7A;AKAP5;LIN7C;PPM1F;NCALD;PRKAR2B;TUBB3;EPB41L2;PRKAR2A;MYO6;PRKACB;GLUL;CAMK2G;GABBR2;KCNJ10;KCND2;CACNA2D1;GABRA3;KCNAB2;GRIN2B;TUBB4A;TUBB2B;ARHGEF9;TUBB2A;NBEA;GLRB;DLG3;LRFN1;DNAJC5;CAMK4;GNB2;PICK1;APBA1;PLCB1;CALM1
Peroxisomal Protein Import	5.48026	14/63	3.03611e-08	3.30936e-06	7.95783	137.751	PHYH;ECI2;HSD17B4;CROT;PEX14;DHRS4;GNPAT;PEX7;SCP2;ACOX1;AGPS;CAT;PEX5;ACOX3
Signaling by Rho GTPases, Miro GTPases and RHOBTB3	5.45336	54/688	3.49925e-08	3.52078e-06	2.44151	41.9162	ITGB1;HSP90AB1;ABCD3;TFRC;RASGRF2;ITSN1;STMN2;FNBP1L;TUBB3;KIF5B;WDR91;LBR;ARHGEF10;HSP90AA1;TPM4;FNBP1;OCRL;LEMD3;SRRM1;ALDH3A2;DYNC1LI2;MYL6;TUBB2B;CLIP1;ARHGEF9;TUBB2A;KIF2A;CDC42EP1;PLIN3;MYH9;ARHGEF2;SOS1;S100A9;TMEM87A;MOSPD2;IQGAP1;KLC1;FAM169A;MYO6;FLNA;PLXNA1;SRGAP3;HMOX2;BCAP31;FARP1;ACBD5;MCAM;TUBB4A;KTN1;ACTC1;ABI2;VIM;CALM1;PICALM
Signaling by Rho GTPases	5.4404	53/672	4.01746e-08	3.62745e-06	2.45257	41.7673	ITGB1;HSP90AB1;ABCD3;TFRC;RASGRF2;ITSN1;STMN2;FNBP1L;TUBB3;KIF5B;WDR91;LBR;ARHGEF10;HSP90AA1;TPM4;FNBP1;OCRL;LEMD3;SRRM1;ALDH3A2;DYNC1LI2;MYL6;TUBB2B;CLIP1;ARHGEF9;TUBB2A;KIF2A;CDC42EP1;MYH9;ARHGEF2;SOS1;S100A9;TMEM87A;MOSPD2;IQGAP1;KLC1;FAM169A;MYO6;FLNA;PLXNA1;SRGAP3;HMOX2;BCAP31;FARP1;ACBD5;MCAM;TUBB4A;KTN1;ACTC1;ABI2;VIM;CALM1;PICALM
Response to Elevated Platelet Cytosolic Ca2+	5.4404	20/133	4.37804e-08	3.62745e-06	4.95627	83.9794	FGB;FGA;ITIH4;HSPA5;AHSG;SERPINF2;FGG;FN1;APOA1;PLG;TF;APOH;ALB;PCYOX1L;SERPING1;FLNA;SCG3;STX4;TLN1;CALM1
Cellular Responses to Stimuli	5.4404	64/887	4.43725e-08	3.62745e-06	2.24097	37.9411	ITGB1;RPL5;GSK3B;HSP90AB1;RPL8;RPL6;TUBB3;KHSRP;PRKACB;HSP90AA1;RPL21;RPS7;MINK1;APOA1;TALDO1;PDIA6;COX6B1;EEF1A1;DYNC1LI2;TUBB2B;TUBB2A;CAT;RPL26;RPL29;FKBP4;TLN1;RPL28;DCTN2;ADCY2;HSP90B1;HSPH1;DNAJB6;PRKAR2B;PRKAR2A;SERPINH1;SSR1;SH3BP4;RPL15;ABCF2;CAMK2G;HMOX2;HSPA5;PTGES3;GFPT1;FN1;H1-0;TUBB4A;H1-2;H1-5;H1-4;DNAJA4;RPL27A;GNAQ;GNB2;ALB;DNAJA2;SRPRB;HYOU1;P4HB;CALR;CALM1;GCLM;ACTR10;TNRC6B
HSP90 Chaperone Cycle for Steroid Hormone Receptors (SHR) in the Presence of Ligand	5.39806	13/56	5.42383e-08	3.99893e-06	8.41094	140.714	HSP90AA1;HSP90AB1;DCTN2;PTGES3;TUBB4A;DYNC1LI2;TUBB2B;TUBB2A;TUBB3;DNAJA4;DNAJA2;FKBP4;ACTR10
Platelet Activation, Signaling and Aggregation	5.39806	29/262	5.50311e-08	3.99893e-06	3.50965	58.6651	ITIH4;PLG;ABHD12;RAP1A;APOH;FLNA;STX4;FGB;FGA;HSPA5;AHSG;SERPINF2;FGG;FN1;APOA1;F2;TF;COL1A2;GNAQ;GNB2;ALB;PCYOX1L;SERPING1;PRKCQ;SCG3;TLN1;CALM1;SOS1;MGLL
Hemostasis	5.22802	54/707	8.59258e-08	5.91532e-06	2.36806	38.5278	ITGB1;ABHD12;TUBB3;KIF5B;KIF1B;PRKACB;FGB;FGA;AHSG;SERPINF2;FGG;APOA1;F2;SLC7A5;TUBB2B;MAG;TUBB2A;KIF2A;SERPING1;PICK1;PRKCQ;ITGA6;SCG3;SOS1;TLN1;MGLL;ITIH4;SERPINC1;PLG;KLC1;RAP1A;PRKAR2B;PRKAR2A;APOH;FLNA;STX4;PLCG1;KIF3C;SH2B2;JAM3;SLC16A1;F10;HSPA5;PDE2A;FN1;L1CAM;TUBB4A;TF;COL1A2;GNAQ;GNB2;ALB;PCYOX1L;CALM1
Platelet Degranulation	5.1151	19/128	1.17306e-07	7.67181e-06	4.87514	77.7999	FGB;FGA;ITIH4;HSPA5;AHSG;SERPINF2;FGG;FN1;APOA1;PLG;TF;APOH;ALB;PCYOX1L;SERPING1;FLNA;SCG3;TLN1;CALM1
Brain stem
Term	neglog10_Adjusted P-value	Overlap	P-value	Adjusted P-value	Odds Ratio	Combined Score	Genes
Peroxisomal Protein Import	7.31672	12/63	4.72344e-11	4.82264e-08	17.7381	421.74	PEX7;PHYH;SCP2;ACOX1;IDH1;ECI2;UBE2D3;AGPS;CAT;HSD17B4;CROT;DHRS4
Metabolism	5.96161	64/2181	2.13992e-09	1.09243e-06	2.54725	50.8495	SLC27A1;HSP90AB1;NCAN;ECI2;CROT;PIK3CB;RPL9;PNP;SCP2;CA2;CA4;ENPP2;ACP5;ACAD11;GLUL;PGM1;NUP214;PHYH;HMGCS1;ELOVL5;DCAKD;CAD;AKR1A1;ACSL4;CTPS1;AMPD3;GPCPD1;PGM2L1;SLC7A5;VCAN;ACOX1;AGPS;PITPNM2;ALDOC;VAC14;ASAH1;PSMD12;NDUFB8;RETSAT;MGST3;HSD17B4;ADCY3;NT5C2;ACACA;UGT8;RAP1A;TTR;PSMB2;PRKAR2B;PRKAR2A;RPL14;GSTM1;IDH1;PAICS;AGT;FASN;GNB2;GNAQ;ALB;GNAS;CSPG4;ALDH18A1;GPD1L;OSBPL1A
Protein Localization	5.62076	15/164	7.77981e-09	2.39466e-06	7.6393	142.639	PHYH;NDUFB8;ABCD3;IDH1;ECI2;UBE2D3;SGTA;HSD17B4;CROT;DHRS4;PEX7;SCP2;ACOX1;AGPS;CAT
TYSND1 Cleaves Peroxisomal Proteins	5.62076	5/7	9.38161e-09	2.39466e-06	184.002	3401.19	PHYH;SCP2;ACOX1;AGPS;HSD17B4
Axon Guidance	5.21035	26/541	3.01711e-08	6.16093e-06	3.92683	67.9984	NRP2;PSMD12;HSP90AB1;NCAN;CRMP1;PIK3CB;RPL9;ROBO1;DPYSL4;PSMB2;DPYSL5;CHL1;PRKAR2A;DPYSL3;RPL14;PLXNA1;PLXNA4;GAB1;ADAM10;ANK2;L1CAM;CACNB1;COL2A1;CNTN1;MYH9;TLN1
CRMPs in Sema3A Signaling	5.12852	6/16	4.37128e-08	7.43847e-06	44.3079	750.824	DPYSL4;DPYSL5;DPYSL3;CRMP1;PLXNA1;PLXNA4
Nervous System Development	4.9513	26/567	7.66957e-08	1.11866e-05	3.73305	61.1601	NRP2;PSMD12;HSP90AB1;NCAN;CRMP1;PIK3CB;RPL9;ROBO1;DPYSL4;PSMB2;DPYSL5;CHL1;PRKAR2A;DPYSL3;RPL14;PLXNA1;PLXNA4;GAB1;ADAM10;ANK2;L1CAM;CACNB1;COL2A1;CNTN1;MYH9;TLN1
Semaphorin Interactions	4.58001	9/64	2.06088e-07	2.6302e-05	12.1934	187.717	HSP90AB1;DPYSL4;DPYSL5;DPYSL3;MYH9;CRMP1;PLXNA1;TLN1;PLXNA4
Post-translational Protein Phosphorylation	4.55801	11/107	2.43897e-07	2.76688e-05	8.58544	130.726	C3;FGA;TF;VCAN;VGF;ALB;FGG;TNC;ADAM10;MIA3;AFP
Regulation of IGF Transport and Uptake by Insulin-like Growth Factor Binding Proteins (IGFBPs)	3.95554	11/124	1.08502e-06	0.000110781	7.28751	100.086	C3;FGA;TF;VCAN;VGF;ALB;FGG;TNC;ADAM10;MIA3;AFP
Peroxisomal Lipid Metabolism	3.77903	6/28	1.79202e-06	0.000166332	20.1277	266.333	PHYH;SCP2;ACOX1;ECI2;HSD17B4;CROT
Integration of Energy Metabolism	3.71294	10/108	2.27625e-06	0.000193671	7.61581	98.9521	RAP1A;PRKAR2B;PRKAR2A;FASN;GNAQ;GNB2;GNAS;ADCY3;ACSL4;ACACA
High Laminar Flow Shear Stress Activates Signaling by PIEZO1 and PECAM1 CDH5 KDR in Endothelial Cell	3.4589	8/69	4.42602e-06	0.000347613	9.73263	119.984	PRKAR2B;PRKAR2A;GNAQ;GNB2;GNAS;ADCY3;PIK3CB;TLN1
Fatty Acid Metabolism	3.38266	12/176	5.68117e-06	0.00041432	5.48444	66.243	SLC27A1;PHYH;SCP2;ELOVL5;ACOX1;FASN;ECI2;HSD17B4;ACSL4;CROT;ACAD11;ACACA
Neutrophil Degranulation	3.16382	20/478	1.0075e-05	0.000685774	3.32585	38.2654	VAT1;ASAH1;PSMD12;GSN;HSP90AB1;IDH1;CTSZ;ADAM10;AMPD3;EEF2;PRDX6;C3;PNP;RAP1A;TTR;CAT;ALDOC;AGA;HSPA1B;PGM1
Transmission Across Chemical Synapses	2.90311	14/269	2.12988e-05	0.00124993	4.12761	44.4001	GABRA1;KCNJ10;GABRA5;CACNA2D1;ADCY3;NCALD;CACNB1;EPB41L1;PRKAR2B;PRKAR2A;GNB2;CACNG2;GLUL;GRIA3
Alpha-Linolenic (Omega3) and Linoleic (Omega6) Acid Metabolism	2.90311	4/13	2.2036e-05	0.00124993	32.5783	349.331	SCP2;ELOVL5;ACOX1;HSD17B4
Alpha-Linolenic Acid (ALA) Metabolism	2.90311	4/13	2.2036e-05	0.00124993	32.5783	349.331	SCP2;ELOVL5;ACOX1;HSD17B4
Attenuation Phase	2.80983	5/27	2.88337e-05	0.00154943	16.7105	174.691	HSP90AB1;HSPH1;SERPINH1;FKBP4;HSPA1B
Cellular Responses to Stimuli	2.78653	28/887	3.45001e-05	0.00163482	2.51029	25.7921	PSMD12;HSP90AB1;DCTN2;UBE2D3;ADCY3;PIK3CB;RPL9;HSPH1;PSMB2;PRKAR2B;PRKAR2A;SERPINH1;RPL14;NUP214;HSPA5;IDH1;PRDX6;GNB2;GNAQ;ALB;CAT;GNAS;CALR;TLN1;FKBP4;SQSTM1;HSPA1B;FKBP5
Cerebellum
Term	neglog10_Adjusted P-value	Overlap	P-value	Adjusted P-value	Odds Ratio	Combined Score	Genes
Peroxisomal Protein Import	8.24258	10/63	1.3211e-11	5.72037e-09	29.9049	749.117	PHYH;SCP2;ACOX1;IDH1;AGPS;CAT;HSD17B4;CROT;PEX13;PEX14
Metabolism	7.47966	42/2181	1.53067e-10	3.31389e-08	3.74254	84.5819	MGST3;GBE1;SLC2A1;HSD17B4;CROT;ACACA;PTDSS2;SCP2;NAPRT;CA4;MAN2C1;PGLS;HMGCS2;GPC4;ENPP6;GLUL;CERT1;BCKDHA;FDPS;PHYH;GSTM1;IDH1;DCAKD;AKR1A1;AMT;ACSL3;LSS;AGT;FABP1;VCAN;ACOX1;ALB;ALDH1A1;AGPS;CYCS;FAR1;CSPG4;RPL22L1;ALDH18A1;GPD1L;TKT;GSTM5
TYSND1 Cleaves Peroxisomal Proteins	7.40903	5/7	2.70149e-10	3.89914e-08	381.981	8415.82	PHYH;SCP2;ACOX1;AGPS;HSD17B4
Protein Localization	4.73391	10/164	1.70474e-07	1.84538e-05	10.2395	159.579	PHYH;SCP2;ACOX1;IDH1;AGPS;CAT;HSD17B4;CROT;PEX13;PEX14
Post-translational Protein Phosphorylation	4.24926	8/107	6.50469e-07	5.63306e-05	12.5768	179.164	C3;TF;VCAN;ALB;TNC;SPARCL1;AFP;HSP90B1
Metabolism of Lipids	4.22441	19/758	8.26523e-07	5.96474e-05	4.23912	59.3732	FDPS;PHYH;HSD17B4;ACSL3;CROT;LSS;ACACA;AGT;FABP1;PTDSS2;SCP2;ACOX1;ALB;AGPS;FAR1;HMGCS2;GPD1L;ENPP6;CERT1
Peroxisomal Lipid Metabolism	4.15618	5/28	1.12831e-06	6.97943e-05	33.1806	454.401	PHYH;SCP2;ACOX1;HSD17B4;CROT
Regulation of IGF Transport and Uptake by Insulin-like Growth Factor Binding Proteins (IGFBPs)	3.96644	8/124	1.99599e-06	0.000108033	10.7244	140.751	C3;TF;VCAN;ALB;TNC;SPARCL1;AFP;HSP90B1
Beta-oxidation of pristanoyl-CoA	2.92816	3/9	2.45244e-05	0.0011799	75.2235	798.561	SCP2;HSD17B4;CROT
Metabolism of Carbohydrates	2.91435	10/290	2.81297e-05	0.00121802	5.59571	58.6357	VCAN;GBE1;ALDH1A1;SLC2A1;AKR1A1;CSPG4;MAN2C1;PGLS;GPC4;TKT
ATF6 (ATF6-alpha) Activates Chaperone Genes	2.86255	3/10	3.48618e-05	0.00137229	64.474	661.769	HSPA5;CALR;HSP90B1
ATF6 (ATF6-alpha) Activates Chaperones	2.6414	3/12	6.32838e-05	0.00228349	50.1414	484.761	HSPA5;CALR;HSP90B1
Alpha-Linolenic (Omega3) and Linoleic (Omega6) Acid Metabolism	2.59655	3/13	8.18629e-05	0.0025319	45.125	424.647	SCP2;ACOX1;HSD17B4
Alpha-Linolenic Acid (ALA) Metabolism	2.59655	3/13	8.18629e-05	0.0025319	45.125	424.647	SCP2;ACOX1;HSD17B4
Glutathione Conjugation	2.497	4/37	0.000110307	0.0031842	18.3502	167.212	GSTM1;MGST3;AKR1A1;GSTM5
Fatty Acid Metabolism	2.27759	7/176	0.000195005	0.00527731	6.37352	54.4457	PHYH;SCP2;ACOX1;HSD17B4;ACSL3;CROT;ACACA
Defective B3GALT6 Causes EDSP2 and SEMDJL1	2.14367	3/20	0.00031521	0.00718348	26.5348	213.93	VCAN;CSPG4;GPC4
Defective B3GAT3 Causes JDSSDHD	2.14367	3/20	0.00031521	0.00718348	26.5348	213.93	VCAN;CSPG4;GPC4
Defective B4GALT7 Causes EDS, Progeroid Type	2.14367	3/20	0.00031521	0.00718348	26.5348	213.93	VCAN;CSPG4;GPC4
Metabolism of Steroids	1.85195	6/155	0.000649526	0.0140622	6.15452	45.1697	FDPS;SCP2;ALB;HSD17B4;LSS;ACACA
Cerebral cortex
Term	neglog10_Adjusted P-value	Overlap	P-value	Adjusted P-value	Odds Ratio	Combined Score	Genes
Processing of Capped Intron-Containing Pre-mRNA	21.6595	51/285	1.52422e-25	2.1903e-22	7.76878	443.932	RBM25;DDX46;PRPF19;SNRPD1;MAGOH;CWC22;DHX15;SNRPD3;BCAS2;CTNNBL1;SRRM2;NCBP1;THOC1;PRPF40A;THOC2;PLRG1;DDX39B;SARNP;SRSF3;SNRPE;SNRPA1;SRSF5;SNRNP200;SF1;DDX5;SEH1L;SF3B3;DHX9;SF3B6;SRSF1;SNU13;PRPF8;NXF1;PABPN1;POLR2B;U2AF2;TRA2B;PCBP2;CSTF1;POLR2H;RAE1;SF3B1;RBM39;SF3A1;PPIL1;FUS;ALYREF;HNRNPL;HNRNPM;HNRNPC;RBMX
mRNA Splicing - Major Pathway	21.0754	43/204	1.17006e-24	8.40691e-22	9.41631	518.886	DDX5;RBM25;SF3B3;DDX46;DHX9;SF3B6;SRSF1;SNU13;PRPF19;PRPF8;SNRPD1;POLR2B;U2AF2;TRA2B;MAGOH;PCBP2;CWC22;DHX15;SNRPD3;POLR2H;SF3B1;BCAS2;CTNNBL1;SRRM2;RBM39;SF3A1;PPIL1;NCBP1;FUS;ALYREF;PRPF40A;PLRG1;HNRNPL;HNRNPM;DDX39B;SRSF3;SNRPE;SNRPA1;HNRNPC;SRSF5;SNRNP200;RBMX;SF1
mRNA Splicing	20.2868	43/215	1.07873e-23	5.16712e-21	8.80907	465.856	DDX5;RBM25;SF3B3;DDX46;DHX9;SF3B6;SRSF1;SNU13;PRPF19;PRPF8;SNRPD1;POLR2B;U2AF2;TRA2B;MAGOH;PCBP2;CWC22;DHX15;SNRPD3;POLR2H;SF3B1;BCAS2;CTNNBL1;SRRM2;RBM39;SF3A1;PPIL1;NCBP1;FUS;ALYREF;PRPF40A;PLRG1;HNRNPL;HNRNPM;DDX39B;SRSF3;SNRPE;SNRPA1;HNRNPC;SRSF5;SNRNP200;RBMX;SF1
Metabolism of RNA	17.0727	75/761	2.35427e-20	8.4577e-18	3.98287	180.008	RBM25;DDX46;PRPF19;RPL9;PSMD6;SNRPD1;PSMD3;MAGOH;CWC22;DHX15;SNRPD3;CTNNBL1;BCAS2;SRRM2;NCBP1;DIS3;RPL22;THOC1;PRPF40A;THOC2;PLRG1;PSMA5;DDX39B;PSMA1;PSMA2;SARNP;NCL;RPL37A;SRSF3;RPL27;SNRPE;SNRPA1;SRSF5;SNRNP200;SF1;DDX5;SEH1L;SF3B3;DHX9;SF3B6;SRSF1;SNU13;PRPF8;EXOSC6;NXF1;PSMB4;PSMB5;PSMB2;PABPN1;U2AF2;POLR2B;TRA2B;PSMB1;PCBP2;RPS3;RPL14;CSTF1;POLR2H;SF3B1;RAE1;RBM39;SF3A1;NOP58;PPIL1;FUS;WDR18…
Nervous System Development	12.2491	56/567	1.96089e-15	5.63559e-13	3.88599	131.601	GSK3B;NRP2;HSP90AB1;IRS2;WASL;RPL9;PSMD6;RPS6KA5;CHL1;TUBB3;DPYSL2;DPYSL3;PSMD3;MAGOH;DAG1;PRKACB;MAP2K1;HSP90AA1;MAP2K2;NCBP1;RPL22;PSMA5;DNM3;MAG;PSMA1;PSMA2;SCN8A;RPL37A;DCX;MYH9;RPL27;NGEF;HDAC2;ROCK2;AGAP2;CRMP1;PIK3R1;PSMB4;PSMB5;EFNB3;PSMB2;PSMB1;AP2S1;RPL14;RPS3;MAPK1;MBP;SCN3A;RPL35A;ARPC4;LAMB1;L1CAM;GRIN1;KRAS;RPS24;RPS23
Axon Guidance	11.4106	53/541	1.62204e-14	3.88479e-12	3.83426	121.747	GSK3B;NRP2;HSP90AB1;IRS2;WASL;RPL9;PSMD6;RPS6KA5;CHL1;TUBB3;DPYSL2;DPYSL3;PSMD3;MAGOH;DAG1;PRKACB;MAP2K1;HSP90AA1;MAP2K2;NCBP1;RPL22;PSMA5;DNM3;PSMA1;PSMA2;SCN8A;RPL37A;DCX;MYH9;RPL27;NGEF;ROCK2;AGAP2;CRMP1;PIK3R1;PSMB4;PSMB5;EFNB3;PSMB2;PSMB1;AP2S1;RPL14;RPS3;MAPK1;SCN3A;RPL35A;ARPC4;LAMB1;L1CAM;GRIN1;KRAS;RPS24;RPS23
Metabolism	10.2403	124/2181	2.8014e-13	5.75088e-11	2.24975	65.0256	ECI2;RPL9;TM7SF2;PSMD6;SCP2;PSMD3;FDXR;PTGDS;PRKACB;PSPH;GAMT;PHYH;ACSL1;RPL22;ACSL6;CACNA2D2;NOSIP;ACSL3;ASRGL1;ACLY;COX7A2L;RPL27;FAR1;ALDH7A1;STX1A;SEH1L;RETSAT;MAOB;MAOA;MGST3;LPL;PIK3R1;ADH5;ACAT2;UGT8;PTDSS2;CYB5R3;APOE;CERT1;TRAP1;FDPS;CREBBP;RAB4A;GSTM1;IDH1;EPHX2;IDH2;COQ9;NMRAL1;GNB2;ALB;NDUFAF2;GNAS;CSPG5;MMS19;ALDH18A1;OSBPL1A;RPS24;RPS23;HSP90AB1;SLC2A1;WASL;PFAS;CA1;SPTLC1;GM2A;CA2;…
RHOBTB2 GTPase Cycle	8.63431	11/23	1.29217e-11	2.32105e-09	30.7654	771.354	HSP90AA1;HSP90AB1;DDX39B;ACTN1;CDC37;TRA2B;MYO6;MSI2;HNRNPC;RBMX;DBN1
Cellular Responses to Stress	8.13453	59/787	4.59465e-11	7.33612e-09	2.85688	68.0038	GSK3B;GSK3A;HSP90AB1;RPL9;PSMD6;TUBB3;H2BC21;PSMD3;MEF2C;PRKCI;HSP90AA1;ANAPC7;DIS3;RPL22;MINK1;APOA1;DYNLL1;PSMA5;DNAJC3;COX7A2L;PSMA1;PSMA2;RPL37A;RRAGD;CAT;RPL27;TKT;FKBP4;STOML2;SEH1L;SMARCD3;COX5A;HSP90B1;EXOSC6;MAPK9;PSMB4;HSPH1;PSMB5;PSMB2;DNAJB6;PSMB1;SERPINH1;RPS3;RPL14;MAPK1;RAE1;CREBBP;HSPA5;WFS1;PTGES3;IDH1;RPL35A;H2AC20;ALB;SRPRB;HYOU1;CALR;RPS24;RPS23
Cellular Responses to Stimuli	7.87912	63/887	9.19233e-11	1.32094e-08	2.7017	62.4364	GSK3B;GSK3A;HSP90AB1;RPL9;PSMD6;TUBB3;H2BC21;PSMD3;PRKACB;MEF2C;PRKCI;HSP90AA1;ANAPC7;DIS3;RPL22;MINK1;APOA1;DYNLL1;PSMA5;DNAJC3;COX7A2L;PSMA1;PSMA2;RPL37A;RRAGD;CAT;RPL27;TKT;FKBP4;STOML2;SEH1L;SMARCD3;COX5A;HSP90B1;EXOSC6;MAPK9;PSMB4;HSPH1;PSMB5;PSMB2;DNAJB6;PSMB1;SERPINH1;RPS3;RPL14;MAPK1;RAE1;CREBBP;HSPA5;WFS1;PTGES3;IDH1;FN1;RPL35A;H2AC20;GNB2;ALB;GNAS;SRPRB;HYOU1;CALR;RPS24;RPS23
Infectious Disease	7.68837	81/1311	1.61944e-10	2.0494e-08	2.35686	53.1325	GSK3B;FEN1;GSK3A;HSP90AB1;ZDHHC5;PSIP1;WASL;RPL9;PSMD6;TUBB3;SNRPD1;H2BC21;PSMD3;SNRPD3;PRKACB;MAP2K1;SUPT16H;HSP90AA1;MAP2K2;PARP1;NCBP1;PRMT1;RPL22;DYNLL1;PSMA5;DNAJC3;STX1B;PSMA1;PSMA2;HGS;NCL;RPL37A;MYH9;RPL27;SNRPE;UBE2V1;FKBP4;STX1A;HDAC2;DDX5;SEH1L;RPN2;CUL5;ROCK2;C3;PSMB4;NT5E;PSMB5;PSMB2;PABPN1;POLR2B;PSMB1;PCBP2;VPS11;AP2S1;RPS3;RPL14;MAPK1;POLR2H;MTA2;EPS15;RAE1;SRPK2;BCAP31;CREBBP;SYT…
RHOBTB GTPase Cycle	7.68837	12/35	1.7114e-10	2.0494e-08	17.5312	394.25	HSP90AA1;HSP90AB1;DDX39B;ROCK2;TRA2B;ACTN1;CDC37;MYO6;MSI2;HNRNPC;RBMX;DBN1
Disease	7.45816	113/2131	3.15015e-10	3.48212e-08	2.04609	44.7652	ZDHHC5;IRS2;RPL9;PSMD6;MPRIP;TUBB3;SNRPD1;PSMD3;BSG;FDXR;DAG1;SNRPD3;SLC12A6;PRKACB;MAP2K1;SUPT16H;MAP2K2;ANAPC7;RPL22;TSC2;STX1B;HGS;NCL;CDC37;RPL27;SNRPE;UBE2V1;FKBP4;RAF1;STX1A;DDX5;SEH1L;CTBP2;RPN2;CUL5;MAOA;PIK3R1;KLC1;C3;PCBP2;VPS11;MPDU1;SRPK2;CREBBP;SYT2;XRCC4;IDH1;FN1;MYO5A;ARPC4;QKI;ZC3HC1;H2AC20;GNB2;GNAS;CSPG5;CALR;RPS24;RPS23;GSK3B;FEN1;GSK3A;HSP90AB1;SLC2A1;PSIP1;WASL;HMGB1;RLBP1;ME…
RNA Polymerase II Transcription Termination	7.10482	15/67	7.65334e-10	7.85561e-08	9.72879	204.214	NCBP1;ALYREF;SRSF1;THOC1;THOC2;DDX39B;PABPN1;U2AF2;SARNP;MAGOH;CSTF1;SRSF3;SNRPE;SNRPD3;SRSF5
mRNA 3'-End Processing	6.00666	13/58	1.02797e-08	9.84793e-07	9.71289	178.65	NCBP1;ALYREF;SRSF1;THOC1;THOC2;DDX39B;PABPN1;U2AF2;SARNP;MAGOH;CSTF1;SRSF3;SRSF5
Regulation of Expression of SLITs and ROBOs	5.83204	21/164	1.63918e-08	1.47219e-06	4.98163	89.3031	NCBP1;RPL22;RPL35A;RPL9;PSMA5;PSMD6;PSMB4;PSMB5;PSMA1;PSMB2;PSMA2;MAGOH;PSMD3;RPL37A;PSMB1;DAG1;RPL14;RPS3;RPL27;RPS24;RPS23
Transport of Mature mRNA Derived From an Intron-Containing Transcript	5.62363	14/74	2.83778e-08	2.37887e-06	7.85258	136.459	SEH1L;NCBP1;ALYREF;SRSF1;THOC1;THOC2;NXF1;DDX39B;U2AF2;SARNP;MAGOH;SRSF3;SRSF5;RAE1
Peroxisomal Protein Import	5.62363	13/63	2.9798e-08	2.37887e-06	8.73934	151.443	PHYH;EPHX2;IDH1;ECI2;HSD17B4;IDE;PEX13;PEX14;SCP2;ACOX1;AGPS;CAT;PEX5
mRNA Splicing - Minor Pathway	5.59343	12/53	3.37187e-08	2.5502e-06	9.82542	169.048	SF3B3;NCBP1;SNRPD1;POLR2B;SF3B6;SRSF1;SNRPE;SNRPD3;POLR2H;SNRNP200;PRPF8;SF3B1
Developmental Biology	5.45264	77/1385	4.90831e-08	3.52662e-06	2.08144	35.0301	GSK3B;NRP2;HSP90AB1;IRS2;WASL;RPL9;PSMD6;HINT1;RPS6KA5;CHL1;TUBB3;DPYSL2;H2BC21;PSMD3;DPYSL3;MAGOH;WDR5;DAG1;PTGDS;PRKACB;MEF2C;MAP2K1;HSP90AA1;MAP2K2;NCBP1;RPL22;POU3F3;PSMA5;DNM3;STX1B;MAG;PSMA1;PSMA2;THRAP3;SCN8A;RPL37A;DCX;MYH9;RPL27;NGEF;STX1A;HDAC2;SMARCD3;CBFB;ROCK2;AGAP2;LPL;CRMP1;PIK3R1;PSMB4;PSMB5;EFNB3;PSMB2;PABPN1;POLR2B;PSMB1;AP2S1;RPS3;RPL14;MAPK1;MBP;POLR2H;MTA2;SCN3A;CREBBP;RPL35A…

## Sheet: GO-BP_Top20
TABLE S4.
Spinal cord
Term	neglog10_Adjusted P-value	Overlap	P-value	Adjusted P-value	Odds Ratio	Combined Score	Genes
Supramolecular Fiber Organization	2.98248	32/339	4.60258e-07	0.00104117	2.94087	42.9116	HSP90AB1;STMN2;STMN3;PLOD3;CORO1A;CORO1B;CNN3;SPTA1;DNAJB6;CHORDC1;MYO6;SERPINH1;PGM5;MAP4;TPPP;GSN;TPM4;KRT1;SERPINF2;HIP1R;ERMN;MYO1E;TPPP3;CLIP1;COL1A2;DES;KIF2A;P4HA1;ARHGEF2;VIM;HDGFL3;MYH6
Negative Regulation of Blood Coagulation	2.98248	9/31	8.02001e-07	0.00104117	11.3282	159.004	FGB;VTN;FGA;APOH;FGG;KRT1;SERPINF2;PLG;APOE
Positive Regulation of Cell-Substrate Adhesion	2.98248	13/73	1.42651e-06	0.00104117	6.02252	81.0648	FGB;GSK3B;FGA;FGG;FN1;APOA1;PPM1F;CDH13;FLNA;CSPG5;CALR;P4HB;LIMS1
Fibrinolysis	2.98248	6/12	1.44708e-06	0.00104117	27.5951	371.043	FGB;FGA;FGG;KRT1;SERPINF2;PLG
Positive Regulation of Substrate Adhesion-Dependent Cell Spreading	2.8537	9/35	2.47533e-06	0.00140057	9.58339	123.713	FGB;FGA;FGG;FLNA;APOA1;CSPG5;CALR;P4HB;LIMS1
Fatty Acid Metabolic Process	2.8537	17/130	3.27793e-06	0.00140057	4.19446	52.9689	SLC27A1;PHYH;ACBD5;ABCD3;ACSL1;ECI2;MSMO1;DBI;CROT;ACADSB;MCAT;ACACA;FA2H;ACOX1;FASN;ACSBG1;SLC27A4
Regulation of Actin Nucleation	2.8537	7/20	3.40653e-06	0.00140057	14.8748	187.271	CARMIL3;GSN;ARFIP2;PICK1;CORO1A;WASHC1;CORO1B
Neuron Projection Development	2.84549	22/206	3.96739e-06	0.00142727	3.34555	41.61	GSK3B;MINK1;STMN2;STMN3;LAMB1;L1CAM;SHTN1;PTPRZ1;MICALL1;RAB35;PLP1;PLXNA1;APOE;MAP4;NCDN;CNTN4;NEFH;LLGL1;GPM6B;HDGFL3;GAS7;SLC25A46
Lipid Metabolic Process	2.75104	25/259	5.54766e-06	0.00177402	2.99475	36.2429	PLPPR3;MGST3;GDE1;MSMO1;DBI;CROT;FADS2;ENPP6;ABCA2;PHYH;ACBD5;HMGCS1;ACSL1;OCRL;DHCR24;ACADSB;DHRS4;FA2H;BDH1;ACOX1;FASN;AGPS;MGLL;PAFAH1B2;SLC27A4
Intracellular Protein Transmembrane Transport	2.69294	7/22	7.04637e-06	0.00202795	12.8902	152.916	RTN2;PEX7;SEC61A1;HSPA5;PEX5;SEC61B;PEX14
Protein Localization	2.63849	31/371	8.78641e-06	0.00229885	2.56417	29.8528	NAPB;ITSN1;AKAP7;MESD;NAPG;CORO1B;SNX1;RAB23;MYO6;ARFIP2;FLNA;DMD;STX4;TMED4;JAM3;GRID2;SEPTIN2;SEPTIN9;PEX14;SEPTIN8;AHI1;PACS2;NBEA;SNX15;RAB35;PEX5;NMT2;PICK1;CPE;ARHGEF2;HAP1
Actin Filament Organization	2.53496	18/158	1.21655e-05	0.00291769	3.58484	40.5693	GSN;TPM4;HIP1R;CORO1A;ERMN;CORO1B;CNN3;EPS8;SPTA1;MYO1E;TTR;ACTC1;ABI2;DPYSL3;MYO6;PLS3;FLNA;ARHGEF2
Secondary Alcohol Biosynthetic Process	2.52626	7/24	1.3446e-05	0.00297674	11.3725	127.563	MVK;HMGCS1;PMVK;DHCR24;MSMO1;HMGCR;LBR
Cholesterol Biosynthetic Process	2.42914	7/25	1.81092e-05	0.00372274	10.7401	117.272	MVK;HMGCS1;PMVK;MSMO1;DHCR24;HMGCR;LBR
Positive Regulation of Integrin-Mediated Signaling Pathway	2.39953	5/11	2.07714e-05	0.00398534	22.9631	247.587	FLNA;LAMB1;LAMC1;NID1;LIMS1
Microtubule Polymerization or Depolymerization	2.36426	7/26	2.40307e-05	0.00432251	10.1743	108.216	TPPP3;KIF2A;STMN2;STMN3;MAP4;TPPP;HDGFL3
Central Nervous System Development	2.26531	25/288	3.41715e-05	0.0054286	2.66048	27.3607	RTN2;SMG9;C3;UGT8;UGP2;PTPRZ1;NRCAM;NPTX1;TPPP;SCYL2;GSN;MOG;MINK1;ATP6AP2;EML1;SOX10;GRIN2B;DCLK1;QKI;ALDH3A2;AHI1;TMX2;CNTN1;HAP1;CNTN4
Positive Regulation of Gene Expression	2.26531	33/436	3.46111e-05	0.0054286	2.30206	23.6453	RPL5;GSK3B;DNMT1;TFRC;PRKCSH;PDCD5;STK39;ELAVL4;HNRNPLL;PPM1F;ROBO1;FXR1;RBM3;TTR;NAMPT;UBR5;NTRK2;GSN;RPS7;RDX;PDE2A;FN1;CIRBP;MSN;EEF2;F3;HCFC1;ACTC1;DNAJA4;RPL26;S100A9;OGT;LIMS1
Plasma Membrane Bounded Cell Projection Organization	2.26531	16/141	3.84437e-05	0.0054286	3.56134	36.2057	GSK3B;STMN2;STMN3;LAMB1;L1CAM;CORO1B;PTPRZ1;RAB35;MICALL1;ARFIP2;APOE;MAP4;CNTN4;NCDN;MARK4;HDGFL3
Regulation of Exocytosis	2.26531	9/48	3.90321e-05	0.0054286	6.38462	64.811	FGB;FGA;LGI3;FGG;STX4;STXBP5;STXBP6;HAP1;CHMP6
Brain stem
Term	neglog10_Adjusted P-value	Overlap	P-value	Adjusted P-value	Odds Ratio	Combined Score	Genes
Nervous System Development	7.29792	24/479	5.03595e-08	9.18054e-05	4.07335	68.4488	FARP1;GSN;NCAN;STMN3;CRMP1;L1CAM;FGF1;DCLK1;ROBO1;UGT8;AHI1;VCAN;EDNRB;DPYSL4;PTPRZ1;DPYSL5;PLXNA1;HAP1;MDGA2;APBA2;MDGA1;LLGL1;PLXNA4;SDK2
Pyrimidine Nucleobase Metabolic Process	6.70477	5/11	1.97346e-07	0.000179881	61.3215	946.7	DPYSL4;DPYSL5;DPYSL3;CRMP1;CTPS1
Pyrimidine Nucleobase Catabolic Process	5.93899	4/7	1.15083e-06	0.000699322	97.7646	1336.93	DPYSL4;DPYSL5;DPYSL3;CRMP1
Fatty Acid Metabolic Process	5.76073	11/129	1.73489e-06	0.000790677	6.91795	91.7637	SLC27A1;PHYH;ABCD3;ACOX1;OXSM;FASN;ECI2;ACSL4;ACSBG1;CROT;ACACA
Homotypic Cell-Cell Adhesion	5.55655	7/46	2.77621e-06	0.00101221	13.2848	169.971	FGA;CXADR;FGG;GNAS;MYH9;PIK3CB;TLN1
Regulation of Exocytosis	5.42816	7/48	3.73112e-06	0.00113364	12.6354	157.928	FGA;FGG;STXBP5;SEPTIN4;HAP1;CHMP6;RAB33B
Fatty Acid Oxidation	5.24675	7/51	5.66563e-06	0.00147549	11.7721	142.22	PHYH;ABCD3;ACOX1;ECI2;HSD17B4;CROT;ACAD11
Platelet Aggregation	5.14715	6/35	7.12607e-06	0.00162385	15.2639	180.903	FGA;FGG;GNAS;MYH9;PIK3CB;TLN1
Fatty Acid Catabolic Process	4.76897	7/60	1.70226e-05	0.00344802	9.76862	107.269	PHYH;ABCD3;ACOX1;ECI2;HSD17B4;CROT;ACAD11
Blood Vessel Endothelial Cell Migration	4.62419	5/26	2.37578e-05	0.00433105	17.5071	186.409	MICALL1;PACSIN2;MYH9;MIA3;ROBO1
Fatty Acid Beta-Oxidation	4.33313	6/48	4.6438e-05	0.00741376	10.5324	105.086	ABCD3;ACOX1;ECI2;HSD17B4;CROT;ACAD11
Nucleobase Catabolic Process	4.31157	3/6	4.88015e-05	0.00741376	73.0519	725.241	DPYSL4;DPYSL5;DPYSL3
Pyrimidine-Containing Compound Catabolic Process	4.07294	3/7	8.45398e-05	0.0118551	54.7861	513.8	DPYSL4;DPYSL5;DPYSL3
Regulation of Sprouting Angiogenesis	3.79971	5/38	0.000158595	0.0206513	11.1341	97.414	TJP1;PIK3CB;FGF1;GLUL;JAK1
Cell Migration Involved in Sprouting Angiogenesis	3.68901	4/22	0.000204639	0.0248705	16.2817	138.301	MICALL1;PACSIN2;MIA3;ROBO1
Axon Guidance	3.60678	9/151	0.0002473	0.0281767	4.66879	38.7738	NRP2;VANGL2;DPYSL5;NFIB;KIF5B;MYCBP2;CNTN1;L1CAM;PLXNA4
Lipid Biosynthetic Process	3.51666	7/94	0.000304329	0.0312348	5.94071	48.1043	PEX7;ABCD3;OXSM;FASN;AGPS;ACSL4;ACACA
Regulation of Cell Communication	3.48168	6/68	0.000329852	0.0312348	7.12758	57.1409	CXADR;VSNL1;HPCAL1;GNAS;ANK2;NCALD
Protein Export From Nucleus	3.46512	4/25	0.000342675	0.0312348	13.9536	111.332	NUP214;CHORDC1;XPO7;CALR
Regulation of Cell Junction Assembly	3.46512	4/25	0.000342675	0.0312348	13.9536	111.332	TJP1;RAP1A;RAPGEF2;PDLIM5
Cerebellum
Term	neglog10_Adjusted P-value	Overlap	P-value	Adjusted P-value	Odds Ratio	Combined Score	Genes
Fatty Acid Oxidation	1.7852	5/51	2.38135e-05	0.0163985	16.5711	176.403	PHYH;ACOX1;HSD17B4;CROT;PEX13
Fatty Acid Catabolic Process	1.7852	5/60	5.27394e-05	0.0163985	13.8531	136.456	PHYH;ACOX1;HSD17B4;CROT;PEX13
Response to Endoplasmic Reticulum Stress	1.7852	8/196	5.64816e-05	0.0163985	6.59306	64.4907	PDIA3;EIF2B5;DNAJB2;HSPA5;TMTC3;CALR;HSP90B1;NCK1
Synaptic Membrane Adhesion	1.3814	3/17	0.000190827	0.0415526	32.2256	275.985	PTPRD;PTPRS;GPC4
fatty-acyl-CoA Metabolic Process	1.36462	3/19	0.000269255	0.0431894	28.1946	231.755	HSD17B4;FAR1;ACSL3
Intracellular Protein Transmembrane Transport	1.36462	3/22	0.000421627	0.0431894	23.7392	184.487	HSPA5;PEX13;PEX14
Negative Regulation of Collateral Sprouting	1.36462	2/5	0.000446274	0.0431894	99.5589	768.055	PTPRS;DCC
MHC Class I Protein Complex Assembly	1.36462	2/5	0.000446274	0.0431894	99.5589	768.055	PDIA3;CALR
Peptide Antigen Assembly With MHC Class I Protein Complex	1.36462	2/5	0.000446274	0.0431894	99.5589	768.055	PDIA3;CALR
Fatty Acid Alpha-Oxidation	1.25756	2/6	0.000666449	0.0552636	74.6654	546.069	PHYH;PEX13
Fatty Acid Derivative Biosynthetic Process	1.25756	3/26	0.000697933	0.0552636	19.6067	142.49	FAR1;HMGCS2;ACACA
Central Nervous System Development	1.25424	8/288	0.000767219	0.0556873	4.40607	31.6036	C3;EIF2B5;VCAN;GSN;PTPRZ1;CHD7;SLC2A1;SERPINI1
Regulation of Collateral Sprouting	1.20596	2/7	0.000928902	0.0622365	59.7293	417.001	PTPRS;DCC
Microtubule Anchoring	1.04554	2/9	0.00157836	0.0900448	42.6595	275.212	BICD2;PEX14
Negative Regulation of PERK-mediated Unfolded Protein Response	1.04554	2/9	0.00157836	0.0900448	42.6595	275.212	HSPA5;NCK1
Positive Regulation of RNA Splicing	1.04554	3/36	0.00182458	0.0900448	13.6584	86.1354	RBM3;CIRBP;SLC38A2
Fatty Acid Metabolic Process	1.04554	5/130	0.0018977	0.0900448	6.07385	38.0655	PHYH;ACOX1;ACSL3;CROT;ACACA
Lipid Metabolic Process	1.04554	7/259	0.00191184	0.0900448	4.25629	26.6431	PHYH;ACOX1;MGST3;AGPS;ACSL3;CROT;ENPP6
Long-Chain Fatty Acid Import Into Cell	1.04554	2/10	0.00196424	0.0900448	37.3252	232.635	SLC2A1;ACSL3
Pentose-Phosphate Shunt	1.00224	2/11	0.00239014	0.099486	33.1763	200.265	PGLS;TKT
Cerebral cortex
Term	neglog10_Adjusted P-value	Overlap	P-value	Adjusted P-value	Odds Ratio	Combined Score	Genes
mRNA Splicing, via Spliceosome	17.9813	41/211	3.82936e-22	1.04388e-18	8.46802	417.594	DDX5;SF3B3;DDX46;DHX9;SF3B6;SRSF1;SNU13;PRPF19;PRPF8;SYNCRIP;U2AF2;TRA2B;CWC22;TRA2A;DHX15;MTREX;RALY;SNRPD3;SF3B1;BCAS2;CTNNBL1;SRRM2;SRPK2;SF3A1;PPIL1;NCBP1;PRPF40A;PLRG1;QKI;HNRNPM;DDX39B;HNRNPUL2;NOVA2;SRSF3;SNRPE;SNRPA1;HNRNPC;SRSF5;SNRNP200;RBMX;SF1
RNA Splicing, via Transesterification Reactions With Bulged Adenosine as Nucleophile	16.9507	36/171	8.21862e-21	1.1202e-17	9.29524	429.885	DDX5;SF3B3;DDX46;SF3B6;SRSF1;SNU13;PRPF19;PRPF8;SYNCRIP;U2AF2;TRA2B;CWC22;TRA2A;DHX15;MTREX;RALY;SNRPD3;SF3B1;BCAS2;CTNNBL1;SRRM2;PPIL1;SF3A1;NCBP1;PRPF40A;PLRG1;HNRNPM;DDX39B;NOVA2;SNRPE;SNRPA1;SRSF5;HNRNPC;SNRNP200;RBMX;SF1
mRNA Processing	15.52	39/226	3.32382e-19	3.02024e-16	7.28961	310.158	DDX5;SF3B3;DDX46;SF3B6;SRSF1;SNU13;PRPF19;PRPF8;SYNCRIP;U2AF2;TRA2B;CWC22;TRA2A;DHX15;MTREX;RALY;SNRPD3;SF3B1;CMTR1;BCAS2;CTNNBL1;HNRNPA0;SRRM2;SF3A1;PPIL1;NCBP1;PCIF1;PRPF40A;PLRG1;HNRNPM;DDX39B;NOVA2;SNRPE;SNRPA1;HNRNPC;SRSF5;SNRNP200;RBMX;SF1
Spliceosomal Complex Assembly	11.115	19/63	1.12591e-14	7.6731e-12	14.672	471.228	SRPK2;SF3A1;SF3B3;DDX46;NCBP1;SF3B6;CELF3;SRSF1;PRPF19;DDX39B;U2AF2;SNRPA1;SNRPE;SNRPD3;SRSF5;SNRNP200;SF3B1;LUC7L2;SF1
RNA Processing	10.4287	37/291	6.83571e-14	3.72683e-11	5.05541	153.25	TUT7;SF3B3;CELF3;SRSF1;PRPF8;RBM3;SYNCRIP;EXOSC6;HNRNPDL;PABPN1;U2AF2;DHX15;RPL14;MTREX;SNRPD3;SF3B1;CMTR1;BCAS2;HNRNPA0;SRPK2;RBM39;SF3A1;NOP58;NCBP1;PRMT1;FUS;DIS3;WDR18;PCIF1;RPL35A;HNRNPL;DDX39B;RPL27;SNRPA1;HNRNPC;SRSF5;RPS24
Regulation of mRNA Splicing, via Spliceosome	9.55236	21/97	6.16972e-13	2.80311e-10	9.40593	264.438	SRPK2;KHDRBS1;RBM39;DDX5;RBM25;NCBP1;CELF3;CIRBP;QKI;HNRNPL;RBM3;RBMXL1;THRAP3;U2AF2;TRA2B;NOVA2;CWC22;TRA2A;SRSF3;RBMX;SF1
Positive Regulation of RNA Splicing	5.80172	11/36	4.0537e-09	1.57863e-06	14.7575	285.169	RBM3;RBMXL1;NCBP1;U2AF2;THRAP3;TRA2B;TRA2A;CIRBP;PIK3R1;HNRNPLL;RBMX
RNA Splicing	5.45123	16/92	1.03833e-08	3.53812e-06	7.10389	130.591	SRPK2;SF3B3;NCBP1;PRMT1;FUS;CELF3;PRPF8;SYNCRIP;DDX39B;TRA2B;DHX15;SNRPA1;SNRPD3;HNRNPC;SF3B1;BCAS2
protein-RNA Complex Assembly	5.13858	19/138	2.39957e-08	7.26804e-06	5.40392	94.8139	SRPK2;HSP90AA1;HSP90AB1;NCBP1;DHX9;PTGES3;CELF3;SRSF1;PRPF19;DDX39B;U2AF2;PRKRA;SNRPE;SNRPD3;SRSF5;SNRNP200;SF3B1;LUC7L2;SF1
Positive Regulation of mRNA Processing	5.06885	9/26	3.13056e-08	8.53391e-06	17.7024	305.889	RBM3;RBMXL1;NCBP1;THRAP3;TRA2B;CELF3;TRA2A;CIRBP;RBMX
Regulation of RNA Splicing	4.80621	16/104	6.30461e-08	1.5624e-05	6.13137	101.654	SRPK2;KHDRBS1;RBM39;SF3B3;FUS;SRSF1;PIK3R1;HNRNPLL;QKI;PTBP2;HNRNPL;U2AF2;TRA2B;CWC22;SRSF3;SF1
U2-type Prespliceosome Assembly	4.42558	8/23	1.78994e-07	3.75336e-05	17.8047	276.612	SF3A1;SF3B3;DDX46;SF3B6;SNRPA1;SNRPE;SNRPD3;SF3B1
Positive Regulation of mRNA Splicing, via Spliceosome	4.42558	8/23	1.78994e-07	3.75336e-05	17.8047	276.612	RBM3;RBMXL1;NCBP1;THRAP3;TRA2B;TRA2A;CIRBP;RBMX
mRNA Metabolic Process	4.29295	15/101	2.61606e-07	5.09384e-05	5.87219	89.0015	DDX5;SF3A1;NCBP1;PCIF1;SRSF1;PRPF8;HNRNPAB;SYNCRIP;PCBP3;U2AF2;PCBP2;DHX15;SRSF5;CMTR1;HNRNPA0
Negative Regulation of Neuron Projection Development	4.13928	11/54	3.99283e-07	7.25631e-05	8.57198	126.296	STX1B;MAG;HDAC2;EFNB3;GDI1;DPYSL3;STMN2;CRMP1;APOE;FKBP4;NGEF
Regulation of mRNA Processing	3.79863	9/37	9.33169e-07	0.000158989	10.7418	149.147	SRPK2;RBM39;NCBP1;DHX9;CWC22;SRSF3;SAFB;QKI;SF1
Gene Expression	3.73938	30/381	1.13644e-06	0.000182231	2.91424	39.889	RRBP1;RPL9;RBM3;SYNCRIP;EXOSC6;NXF1;HNRNPDL;PABPN1;CASP3;RPL14;RPS3;RBM39;NCBP1;DIS3;ALYREF;RPL22;THOC1;RPL35A;THOC2;HNRNPL;AFG3L2;DDX39B;SARNP;RPL37A;SRSF3;RPL27;MMS19;CALR;RPS24;RPS23
mRNA Splice Site Recognition	2.61712	7/29	1.64556e-05	0.00241479	10.6	116.758	SF3A1;CELF3;SRSF1;PSIP1;SRSF5;LUC7L2;SF1
Alternative mRNA Splicing, via Spliceosome	2.61712	6/20	1.73267e-05	0.00241479	14.259	156.325	HNRNPM;DDX5;NCBP1;DHX9;HNRNPUL2;SRSF1
Protein Stabilization	2.61712	19/212	1.77167e-05	0.00241479	3.31917	36.3151	HSP90AA1;PEX19;HSP90AB1;WFS1;PTGES3;APOA1;PARVA;PIK3R1;CLU;PRKRA;CDC37;RUVBL2;DNAJA3;TCP1;RUVBL1;ZNF207;AAK1;FLNA;CALR

## Sheet: GO-MF_Top20
TABLE S4.
Spinal cord
Term	Overlap	P-value	Adjusted P-value	neglog10_Adjusted P-value	Odds Ratio	Combined Score	Genes
Cadherin Binding	47/317	5.89513e-17	3.40739e-14	13.4676	5.03307	188.085	ITGB1;HSP90AB1;IQGAP1;FNBP1L;RPL6;CORO1B;CNN3;PCMT1;SNX1;CDH4;ATIC;KIF5B;MICALL1;ARFIP2;FLNA;STXBP6;RPL15;ERC1;ERC2;ZC3H15;EIF2A;ANXA1;HSPA5;SEPTIN2;RDX;CGN;SEPTIN9;EEF2;HCFC1;KTN1;EPN2;TJP1;RAB10;SHTN1;EHD4;EEF1D;FASN;GIPC1;CDC42EP1;PLIN3;CDH13;MYH9;UBAP2;ITGA6;RPL29;TLN1;PICALM
Tubulin Binding	30/326	1.7774e-06	0.000513668	3.28932	2.8527	37.7708	LUZP1;PDCD5;STMN2;PRUNE1;STMN3;NCALD;KIF5B;CHORDC1;KIF1B;NEFM;MAP4;KIF3C;TPPP;MARK4;NEFH;WASHC1;APPL1;CGN;RMDN1;EML1;PEX14;TPPP3;CLIP1;KIF2A;SBDS;MAP6D1;TRIM36;ARHGEF2;S100A9;HDGFL3
Adenyl Ribonucleotide Binding	29/318	3.15512e-06	0.000607886	3.21618	2.82127	35.7355	ABCD3;HSP90AB1;MVK;AGAP2;PYGL;NT5C2;HSP90B1;PRKAR2B;PRKAR2A;MYO6;PMVK;PIP4K2B;MARK4;ABCF2;PRKACB;ABCA2;TRAP1;GRID2;HSP90AA1;HSPA5;PDE2A;MINK1;SMARCA5;ACTC1;WNK2;LANCL2;MYH9;MCM6;TOP1
Phosphoric Diester Hydrolase Activity	9/44	1.87122e-05	0.00270391	2.56801	7.11576	77.4646	SMPD3;PDIA3;PLCXD3;PRKCSH;GDE1;GDPD1;PLCG1;ENPP6;PLCB1
Actin Binding	19/187	3.58274e-05	0.00382591	2.41726	3.15331	32.2798	ITGB1;GSN;HPCA;RDX;MICAL3;MSN;CGN;CORO1A;SPTB;NCALD;SYNE1;EPS8;GIPC1;MYO6;TNNT3;MYH9;DMD;P4HB;GC
Cell-Cell Adhesion Mediator Activity	9/49	4.63346e-05	0.00382591	2.41726	6.22468	62.1199	RAB10;CNTN1;PLXNB3;CDC42EP1;NRCAM;STXBP6;CNTN4;CNN3;JAM3
Endopeptidase Regulator Activity	9/49	4.63346e-05	0.00382591	2.41726	6.22468	62.1199	ITIH4;ABCA2;NCSTN;ITIH2;AHSG;PZP;SERPINF2;ERC2;UCHL5
Microtubule Binding	22/243	5.32346e-05	0.0038462	2.41497	2.78004	27.3579	LUZP1;CGN;RMDN1;EML1;PEX14;CAMSAP3;CLIP1;KIF2A;KIF5B;CHORDC1;SBDS;MAP6D1;KIF1B;NEFM;MAP4;ARHGEF2;KIF3C;TPPP;MARK4;NEFH;S100A9;HDGFL3
ATP Binding	24/281	6.30392e-05	0.00404852	2.3927	2.61067	25.2498	ABCA2;TRAP1;HSP90AA1;ABCD3;HSP90AB1;MVK;HSPA5;MINK1;AGAP2;SMARCA5;PYGL;NT5C2;HSP90B1;ACTC1;WNK2;PMVK;LANCL2;MYH9;PIP4K2B;MCM6;TOP1;MARK4;ABCF2;PRKACB
Guanyl Ribonucleotide Binding	21/232	7.83713e-05	0.00452986	2.34391	2.77684	26.2523	GRID2;GBP7;ATL3;PDE2A;ATL2;AGAP2;TUBB4A;RAB33A;EEF1A1;RAB10;TUBB2B;TUBB2A;RAP1A;TUBB3;GNAQ;RAB12;RAB35;ANXA6;LANCL2;ARFIP2;PIP4K2B
GTP Binding	19/206	0.000132283	0.00695087	2.15796	2.83011	25.2745	GRID2;GBP7;ATL3;ATL2;AGAP2;TUBB4A;RAB33A;EEF1A1;RAB10;TUBB2B;TUBB2A;RAP1A;TUBB3;GNAQ;RAB35;ANXA6;LANCL2;ARFIP2;PIP4K2B
Myosin Binding	9/57	0.000157847	0.00760299	2.11902	5.18508	45.3895	RAB10;GSN;ACTC1;GIPC1;DMD;STXBP5;HAP1;CORO1A;LLGL1
Anion Binding	29/402	0.000231228	0.0102807	1.98798	2.17625	18.2198	IQGAP1;PYGL;HMGCR;SMPD3;RAP1A;PRKAR2B;PRKAR2A;MYO6;MICALL1;LBR;CLVS1;GRID2;PHYH;GSN;PDE2A;HIP1R;DHFR;RAB10;SNX18;PSAT1;ACOX1;RAB12;RAB35;SBDS;MYH9;ACOX3;PLCB1;OGT;PICALM
Disulfide Oxidoreductase Activity	4/10	0.000271247	0.0111986	1.95084	18.3443	150.652	PDIA3;TMX4;TMX2;P4HB
Cell Adhesion Mediator Activity	7/39	0.000377306	0.0143086	1.8444	6.03694	47.5859	VCAM1;MCAM;CNTN1;PLXNB3;NRCAM;CNTN4;JAM3
GTPase Binding	19/225	0.000409341	0.0143086	1.8444	2.56652	20.0214	HSP90AA1;OCRL;IQGAP1;FNBP1L;LSM2;EPS8;MYO1E;ABI2;MPZ;GNB2;MICALL1;PEX5;ARFIP2;CDC42EP1;FLNA;SH3BP4;ARHGEF2;ERC1;PICALM
Peptidase Inhibitor Activity	7/40	0.000443595	0.0143086	1.8444	5.85369	45.194	ITIH4;ITIH2;AHSG;PZP;SERPINF2;ERC2;UCHL5
Lipoprotein Particle Receptor Binding	6/29	0.000445597	0.0143086	1.8444	7.19239	55.4971	SACS;APOA1;APOE;MESD;HSP90B1;PICALM
Hydrolase Activity, Acting on Carbon-Nitrogen (But Not Peptide) Bonds, in Cyclic Amides	4/12	0.000604279	0.0183828	1.73559	13.7568	101.958	MBLAC2;DPYSL4;DPYSL3;CRMP1
Protein Kinase A Catalytic Subunit Binding	4/13	0.000848602	0.0245246	1.6104	12.2276	86.4727	GSK3B;RYR2;PRKAR2B;PRKAR2A
Brain stem
Term	Overlap	P-value	Adjusted P-value	neglog10_Adjusted P-value	Odds Ratio	Combined Score	Genes
Cadherin Binding	19/317	8.19154e-08	2.94895e-05	4.53033	4.87701	79.5811	LRRC59;HSP90AB1;HSPA5;SEPTIN2;IDH1;EEF2;PAICS;CNN3;TJP1;KRT18;FASN;KIF5B;MICALL1;RPL14;PACSIN2;MYH9;ERC1;TLN1;PDLIM5
Filamin Binding	4/10	6.68495e-06	0.00120329	2.91963	48.8748	582.376	DPYSL4;NEBL;DPYSL3;CRMP1
Hydrolase Activity, Acting on Carbon-Nitrogen (But Not Peptide) Bonds, in Cyclic Amides	4/12	1.54211e-05	0.00185053	2.7327	36.6524	406.101	DPYSL4;DPYSL5;DPYSL3;CRMP1
Dihydropyrimidinase Activity	3/5	2.46499e-05	0.00221849	2.65394	109.583	1162.76	DPYSL4;DPYSL5;DPYSL3
cAMP Binding	4/18	8.93649e-05	0.00643427	2.1915	20.9379	195.199	PDE10A;PRKAR2B;PRKAR2A;RAPGEF2
cAMP-dependent Protein Kinase Inhibitor Activity	3/9	0.00019882	0.0119292	1.92339	36.5204	311.267	PRKAR2B;PRKAR2A;PPP1R1B
Myosin II Binding	3/10	0.000281165	0.0126524	1.89783	31.3016	255.94	GSN;STXBP5;LLGL1
Semaphorin Receptor Activity	3/10	0.000281165	0.0126524	1.89783	31.3016	255.94	NRP2;PLXNA1;PLXNA4
cAMP-dependent Protein Kinase Regulator Activity	3/11	0.000382705	0.0144238	1.84092	27.3875	215.492	PRKAR2B;PRKAR2A;PPP1R1B
Cyclic Nucleotide Binding	4/26	0.00040066	0.0144238	1.84092	13.3187	104.184	PDE10A;PRKAR2B;PRKAR2A;RAPGEF2
Adenyl Ribonucleotide Binding	13/318	0.000455866	0.0149192	1.82625	3.18393	24.495	ABCD3;HSP90AB1;HSPA5;SMARCA5;NT5C2;PDE10A;PRKAR2B;PRKAR2A;WNK2;RAPGEF2;MYH9;MCM6;HSPA1B
Calcium Ion Binding	13/324	0.000543342	0.0163003	1.78781	3.12154	23.467	C2CD5;GSN;HSPA5;MYCBP2;HPCAL1;NCALD;TTR;VSNL1;CHORDC1;PITPNM2;ENPP2;RAPGEF2;CALR
Ionotropic Glutamate Receptor Binding	3/14	0.000819032	0.0226809	1.64434	19.9152	141.545	GNAS;SQSTM1;LLGL1
Adrenergic Receptor Binding	3/15	0.0010135	0.0260614	1.584	18.2546	125.854	GNAS;RAPGEF2;LLGL1
Cadherin Binding Involved in Cell-Cell Adhesion	3/17	0.00148441	0.0356258	1.44824	15.6452	101.893	KRT18;PDLIM5;CNN3
Metal Ion Binding	16/516	0.00204511	0.0460149	1.3371	2.39402	14.8245	C2CD5;GSN;HSPA5;IDH1;MYCBP2;HPCAL1;SEPTIN4;NCALD;TTR;VSNL1;CHORDC1;PITPNM2;ENPP2;RAPGEF2;CALR;PGM1
Axon Guidance Receptor Activity	2/6	0.00268558	0.050196	1.29933	36.3893	215.42	L1CAM;ROBO1
Glutamate Receptor Binding	3/21	0.00278867	0.050196	1.29933	12.166	71.563	GNAS;SQSTM1;LLGL1
Lysophospholipase Activity	3/21	0.00278867	0.050196	1.29933	12.166	71.563	ABHD16A;ENPP2;LYPLAL1
Phosphatidic Acid Binding	3/21	0.00278867	0.050196	1.29933	12.166	71.563	MICALL1;PACSIN2;RAPGEF2
Cerebellum
Term	Overlap	P-value	Adjusted P-value	neglog10_Adjusted P-value	Odds Ratio	Combined Score	Genes
Oxidoreductase Activity, Acting on the Aldehyde or Oxo Group of Donors, NAD or NADP as Acceptor	4/22	1.32144e-05	0.00264287	2.57792	33.6675	378.228	BCKDHA;ALDH1A1;FAR1;ALDH18A1
Glutathione Transferase Activity	3/28	0.000870771	0.0870771	1.0601	18.0364	127.087	GSTM1;MGST3;GSTM5
Transmembrane Receptor Protein Phosphatase Activity	2/15	0.00448305	0.224153	0.649456	22.9636	124.174	PTPRD;PTPRZ1
Transmembrane Receptor Protein Tyrosine Phosphatase Activity	2/15	0.00448305	0.224153	0.649456	22.9636	124.174	PTPRD;PTPRZ1
Calcium Ion Binding	7/324	0.00650944	0.238182	0.62309	3.37234	16.978	TPD52;GSN;HSPA5;SPARCL1;CALR;TKT;HSP90B1
Ferrous Iron Binding	2/23	0.010428	0.238182	0.62309	14.2098	64.843	PHYH;TF
Oxidoreductase Activity, Acting on the CH-OH Group of Donors, NAD or NADP as Acceptor	3/70	0.0118465	0.238182	0.62309	6.71574	29.7892	AKR1A1;HSD17B4;GPD1L
Protein Tyrosine Phosphatase Activity	3/82	0.0180816	0.238182	0.62309	5.69217	22.8419	PTPRD;PTPRS;PTPRZ1
Beta-Tubulin Binding	2/33	0.0208294	0.238182	0.62309	9.62115	37.2472	GABARAPL2;PEX14
Protein Phosphatase Inhibitor Activity	2/34	0.0220348	0.238182	0.62309	9.32002	35.5571	PPP1R1A;HSP90B1
Metal Ion Binding	8/516	0.0239364	0.238182	0.62309	2.40027	8.95867	TPD52;GSN;HSPA5;IDH1;SPARCL1;CALR;TKT;HSP90B1
Ribosome Binding	3/93	0.0251229	0.238182	0.62309	4.99369	18.3966	RBM3;DNPEP;EIF1
3-hydroxyacyl-CoA Dehydrogenase Activity	1/5	0.0333005	0.238182	0.62309	37.0541	126.065	HSD17B4
MHC Class II Protein Binding	1/5	0.0333005	0.238182	0.62309	37.0541	126.065	CD81
acyl-CoA Oxidase Activity	1/5	0.0333005	0.238182	0.62309	37.0541	126.065	ACOX1
arachidonate-CoA Ligase Activity	1/5	0.0333005	0.238182	0.62309	37.0541	126.065	ACSL3
Carnitine O-acyltransferase Activity	1/5	0.0333005	0.238182	0.62309	37.0541	126.065	CROT
Protein Carboxyl O-methyltransferase Activity	1/5	0.0333005	0.238182	0.62309	37.0541	126.065	ICMT
Solute:Sodium Symporter Activity	2/43	0.0341033	0.238182	0.62309	7.27086	24.5636	SLC17A6;SLC38A2
Phosphoric Diester Hydrolase Activity	2/44	0.0355724	0.238182	0.62309	7.09739	23.6782	PDIA3;ENPP6
Cerebral cortex
Term	Overlap	P-value	Adjusted P-value	neglog10_Adjusted P-value	Odds Ratio	Combined Score	Genes
mRNA Binding	36/310	2.31239e-12	1.22325e-09	8.91248	4.54675	121.82	KHDRBS1;DDX5;RBM25;DHX9;SF3B6;CELF3;SRSF1;HDLBP;MSI2;HNRNPLL;SYNCRIP;PCBP3;TRA2B;PCBP2;RPS3;SF3B1;HNRNPA0;SRRM2;NCBP1;ALYREF;CIRBP;THOC2;HNRNPAB;QKI;PTBP2;HNRNPL;HNRNPM;DDX39B;CSDE1;NOVA2;SRSF3;CALR;HNRNPC;RBMX;LUC7L2;SF1
Cadherin Binding	29/317	7.51433e-08	1.98754e-05	4.70168	3.43854	56.4053	HSP90AB1;HDLBP;NDRG1;CORO1B;CRKL;SLK;MPRIP;BSG;RUVBL1;RPL14;EFHD2;FLNA;STXBP6;ERC1;ERC2;EPS15;SH3GLB2;NHERF2;HSPA5;IDH1;PARVA;BAIAP2;TJP1;CDH10;FSCN1;CDH13;MYH9;DBN1;PLEC
ATP Binding	23/281	1.07586e-05	0.00189709	2.72191	3.01667	34.5102	SRPK2;TRAP1;PRKCI;HSP90AA1;ABCD3;HSP90AB1;MVK;HSPA5;DHX9;MINK1;AGAP2;IDE;SYN3;ATP5F1D;HSP90B1;SEC14L2;ACLY;PFKL;RPS6KA5;WNK2;MYH9;MTREX;PRKACB
Tau Protein Binding	8/40	1.80502e-05	0.00230016	2.63824	8.33864	91.0776	GSK3B;GSK3A;CREBBP;HSP90AA1;HSP90AB1;ROCK2;BIN1;CLU
GDP Binding	10/66	2.17406e-05	0.00230016	2.63824	5.96934	64.0888	RAB3B;RAB2A;RAP2A;RAB4A;DIRAS1;RAB12;DIRAS2;RAB35;RRAGD;ARL8B
Adenyl Ribonucleotide Binding	24/318	2.66913e-05	0.00235328	2.62833	2.76207	29.0879	SRPK2;TRAP1;PRKCI;HSP90AA1;ABCD3;HSP90AB1;MVK;HSPA5;DHX9;MINK1;AGAP2;IDE;SYN3;ATP5F1D;HSP90B1;SEC14L2;ACLY;PFKL;RPS6KA5;WNK2;MYO6;MYH9;MTREX;PRKACB
GTPase Binding	19/225	4.04795e-05	0.00268891	2.57042	3.10761	31.4325	HSP90AA1;STOML2;CCDC186;SPHK2;BNIP3;MYO5A;TSC2;NDRG1;PEX5L;SGSM3;GNB2;RRAGD;PEX5;ANKFY1;FLNA;ARHGEF2;ERC1;RAB3GAP1;TNPO3
pre-mRNA Binding	7/33	4.0664e-05	0.00268891	2.57042	8.96742	90.6621	HNRNPL;DDX5;U2AF2;TRA2B;CELF3;SRSF3;PRPF8
Anion Binding	27/402	6.58475e-05	0.00356066	2.44847	2.43878	23.4809	RAB3B;GLTP;MAOB;WDR45B;MAOA;DIRAS1;DIRAS2;ETFDH;PPOX;SEC14L2;MYO6;CERT1;RAB2A;RAB4A;PHYH;SYT2;ACTN2;ATP5F1D;SIRT2;RAP2A;ACOX1;RAB12;RAB35;RRAGD;VDAC2;MYH9;ARL8B
Ribonucleoside Triphosphate Phosphatase Activity	21/274	6.73093e-05	0.00356066	2.44847	2.79963	26.8938	RAB3B;RAB2A;RAB4A;DHX9;DIRAS1;DIRAS2;AGAP2;AGAP1;ARHGAP5;GTPBP1;GNL1;RAB33A;DNM3;RAP2A;MTG1;GNB2;RAB12;RRAGD;RAB35;GNAS;ARL8B
GTPase Activity	20/266	0.00012927	0.00621671	2.20644	2.73837	24.5183	RAB3B;RAB2A;RAB4A;DIRAS1;DIRAS2;AGAP2;AGAP1;ARHGAP5;GTPBP1;GNL1;RAB33A;DNM3;RAP2A;MTG1;GNB2;RAB12;RRAGD;RAB35;GNAS;ARL8B
Supercoiled DNA Binding	3/5	0.00024311	0.00918608	2.03687	49.6817	413.451	RPS3;PSIP1;HMGB1
arachidonate-CoA Ligase Activity	3/5	0.00024311	0.00918608	2.03687	49.6817	413.451	ACSL1;ACSL6;ACSL3
Arylesterase Activity	3/5	0.00024311	0.00918608	2.03687	49.6817	413.451	CA1;CA2;PON2
Protein Homodimerization Activity	37/680	0.000267541	0.00934389	2.02947	1.95645	16.0943	CSF1R;TENM2;HSP90AB1;ABCD3;PON2;CISD2;HSD17B4;LPL;IDE;EEA1;SEC14L2;SLK;FLNA;APOE;SEPHS1;PSPH;TPD52;HSP90AA1;GSTM1;CADM1;PARP1;ACTN1;IDH1;EPHX2;BNIP3;ACSL6;APOA1;TSC2;COQ9;POU3F3;PRKRA;ACOX1;XPNPEP3;MYH9;MVD;TKT;PAFAH1B3
Flavin Adenine Dinucleotide Binding	8/58	0.000282613	0.00934389	2.02947	5.33177	43.5682	CYB5R3;MAOB;ACOX1;MAOA;AGPS;ETFDH;VDAC2;PPOX
Damaged DNA Binding	7/48	0.000478433	0.0148877	1.82717	5.68226	43.4408	DDB1;FEN1;CREBBP;PARP1;RPS3;XRCC1;HMGB1
Lipoprotein Particle Receptor Binding	4/29	0.00143929	0.0405875	1.39161	6.91602	45.2557	LANCL1;APOA1;APOE;CLU;HSP90B1
Guanyl Ribonucleotide Binding	16/232	0.00148109	0.0405875	1.39161	2.48142	16.1664	RAB3B;RAB2A;RAB4A;DIRAS1;DIRAS2;AGAP2;GNL1;RAB33A;RAP2A;TUBB3;RAB12;RRAGD;RAB35;ANXA6;SEPHS1;ARL8B
snRNA Binding	6/43	0.0015345	0.0405875	1.39161	5.3889	34.9177	SF3B3;DDX39B;SNU13;SNRPA1;SNRPD3;PRPF8

## Sheet: GO-CC_Top20
TABLE S4.
Spinal cord
Term	Overlap	P-value	Adjusted P-value	neglog10_Adjusted P-value	Odds Ratio	Combined Score	Genes
Intracellular Organelle Lumen	77/912	9.38291e-13	1.58565e-10	9.79979	2.71067	75.0712	POGLUT1;HSP90AB1;PRKCSH;DBI;PYGL;LAMC1;ALAD;ABHD10;FTH1;HMGCS2;CAPN1;PDIA3;ARSA;FGA;HSP90AA1;AHSG;KRT1;FGG;APOA1;PDIA6;NIPSNAP1;EEF1A1;BDH1;PPA2;VGF;ETHE1;COL6A1;SERPING1;SUCLG2;ALDOC;SCG3;S100A9;SCG2;PAFAH1B2;ASAH1;NDUFB8;ITIH2;PLPPR3;SERPINC1;LTBP1;HSP90B1;C3;HPX;GANAB;HSPH1;ALDH1B1;SERPINH1;GPC5;APOE;CHGA;TRAP1;GSN;HSPA5;UQCC2;PDE2A;IDH2;FN1;HUWE1;PYCR2;LAMB1;EEF2;MCAT;CP;ACADSB;KTN1;NUDT9;ALD…
Cell-Substrate Junction	46/395	1.12458e-12	1.58565e-10	9.79979	3.78935	104.259	ITGB1;RPL5;IQGAP1;RPL8;RPL6;CORO1B;HSP90B1;CNN3;NCSTN;EPB41L2;PRKAR2A;CHORDC1;ANXA6;FLNA;DMD;PGM5;FLNC;CAPN1;PDIA3;ANXA1;GSN;RPS7;TPM4;ACTN3;HSPA5;MCAM;RDX;MSN;L1CAM;RAB10;ACTC1;GNB2;CDC42EP1;CDH13;MYH9;HYOU1;CSPG4;ITGA6;P4HB;LAP3;CALR;ARHGEF2;VIM;TLN1;FGFR3;LIMS1
Focal Adhesion	45/387	2.1023e-12	1.97616e-10	9.70418	3.77851	101.597	ITGB1;RPL5;IQGAP1;RPL8;RPL6;CORO1B;HSP90B1;CNN3;NCSTN;EPB41L2;PRKAR2A;CHORDC1;ANXA6;FLNA;PGM5;FLNC;CAPN1;PDIA3;ANXA1;GSN;RPS7;TPM4;ACTN3;HSPA5;MCAM;RDX;MSN;L1CAM;RAB10;ACTC1;GNB2;CDC42EP1;CDH13;MYH9;HYOU1;CSPG4;ITGA6;P4HB;LAP3;CALR;ARHGEF2;VIM;TLN1;FGFR3;LIMS1
Peroxisome	24/134	4.81992e-11	3.39805e-09	8.46877	6.14658	146.016	PHYH;ACBD5;HSDL2;ABCD3;MVK;ECI2;HSD17B4;TTC1;CROT;HMGCR;PEX14;DHRS4;ALDH3A2;VWA8;GNPAT;PEX7;MAVS;ACOX1;PMVK;AGPS;PEX5;ISOC1;ACOX3;VIM
Endoplasmic Reticulum Lumen	35/289	2.03452e-10	1.14747e-08	7.94026	3.91606	87.3892	POGLUT1;ITIH2;SERPINC1;PRKCSH;DBI;LAMC1;LTBP1;HSP90B1;C3;GANAB;SERPINH1;APOE;PDIA3;ARSA;FGA;HSPA5;AHSG;FGG;FN1;APOA1;LAMB1;CP;PDIA6;KTN1;TF;COL1A2;P4HA1;VGF;COL6A1;SERPING1;HYOU1;SCG3;CALR;P4HB;SCG2
Polymeric Cytoskeletal Fiber	33/280	1.35979e-09	6.39103e-08	7.19443	3.78702	77.3155	RTN2;LUZP1;IQGAP1;CORO1A;CORO1B;TUBB3;KIF5B;MYO6;PLS3;KIF1B;NEFM;MAP4;KIF3C;TPPP;ANXA1;ACTN3;TPM4;KCNAB2;SEPTIN9;EML1;TUBB4A;SHTN1;TUBB2B;TPPP3;CLIP1;INF2;TUBB2A;ACTC1;DES;KIF2A;MAP6D1;ARHGEF2;VIM
Collagen-Containing Extracellular Matrix	39/383	3.12608e-09	1.25936e-07	6.89985	3.226	63.1763	ITIH4;ITIH2;PLPPR3;SERPINC1;PZP;PLOD3;PLG;LAMC1;NID1;ITIH1;LTBP1;HSP90B1;HPX;VTN;APOH;SERPINH1;ANXA6;APOE;EDIL3;FGB;FGA;ANXA1;AMBP;AHSG;KRT1;SERPINF2;FGG;FN1;APOA1;LAMB1;L1CAM;F3;COL1A2;COL6A1;SERPING1;CDH13;CSPG4;CRELD1;S100A9
Microbody Membrane	13/53	2.66187e-08	8.34054e-07	6.07881	9.04317	157.728	ACBD5;ABCD3;HSD17B4;TTC1;HMGCR;PEX14;DHRS4;ALDH3A2;GNPAT;PEX7;MAVS;AGPS;PEX5
Peroxisomal Membrane	13/53	2.66187e-08	8.34054e-07	6.07881	9.04317	157.728	ACBD5;ABCD3;HSD17B4;TTC1;HMGCR;PEX14;DHRS4;ALDH3A2;GNPAT;PEX7;MAVS;AGPS;PEX5
Secretory Granule Lumen	32/316	9.3223e-08	2.62889e-06	5.58023	3.18289	51.5255	ITIH4;HSP90AB1;PLG;PYGL;C3;ALAD;TTR;APOH;VAT1;FGB;ARSA;FGA;HSP90AA1;GSN;AHSG;SERPINF2;FGG;FN1;HUWE1;APOA1;EEF2;EEF1A1;TF;NPC2;PCYOX1L;SERPING1;ALDOC;SCG3;SOS1;ACTR10;S100A9;PAFAH1B2
Vesicle	26/230	1.76034e-07	4.51287e-06	5.34555	3.58346	55.732	TFRC;DCTN2;ITSN1;CEND1;EPS8;PCMT1;SNX1;KIF5B;ANXA6;APOE;EDIL3;APPL1;FGB;FGA;ANXA1;MSN;APOA1;MYL6;TF;TUBB2A;GIPC1;GNB2;ARHGEF2;CALM1;S100A9;PICALM
Adherens Junction	20/151	3.6923e-07	8.67691e-06	5.06164	4.27124	63.265	ANXA1;RDX;MSN;LIN7A;LIN7C;CNN3;CAMSAP3;RAB10;TJP1;AHI1;MYO1E;CDH4;EHD4;MICALL1;CDC42EP1;CDH13;PGM5;STXBP6;TLN1;LLGL1
Microbody Lumen	11/50	1.0291e-06	2.07291e-05	4.68342	7.82591	107.894	GNPAT;PEX7;PHYH;ACOX1;ECI2;AGPS;PEX5;HSD17B4;CROT;ACOX3;DHRS4
Peroxisomal Matrix	11/50	1.0291e-06	2.07291e-05	4.68342	7.82591	107.894	GNPAT;PEX7;PHYH;ACOX1;ECI2;AGPS;PEX5;HSD17B4;CROT;ACOX3;DHRS4
Endoplasmic Reticulum Membrane	59/872	1.28527e-06	2.41631e-05	4.61685	2.07624	28.1633	GPSM1;RYR2;SLC27A1;TMEM41B;PRKCSH;PLOD3;MSMO1;UBE2Z;ABHD12;FADS2;SEC61A1;SEC61B;PTGDS;LBR;PCYT2;ELOVL5;ACSL1;ATP6AP2;ALG2;ELOVL7;POMGNT2;PDIA6;ALDH3A2;MBLAC2;TMX2;TMEM33;DAD1;MGLL;SLC27A4;CERS2;RTN2;RETSAT;ATL3;MGST3;ATL2;GDPD1;MOSPD2;RRBP1;HSD17B12;HMGCR;HSP90B1;UGT8;NCSTN;LMAN2;SSR1;MLEC;HMOX2;BCAP31;HSPA5;DHCR24;GRIN2B;KTN1;DHRS4;RAB10;VMP1;FA2H;DPY19L1;SRPRB;CALR
Microtubule	22/194	1.46125e-06	2.50038e-05	4.60199	3.58121	48.1179	IQGAP1;RMDN1;KCNAB2;SEPTIN9;EML1;TUBB4A;TTL;SHTN1;TUBB2B;TPPP3;CLIP1;TUBB2A;KIF2A;TUBB3;KIF5B;MAP6D1;KIF1B;MAP4;ARHGEF2;KIF3C;TPPP;CALM1
Ficolin-1-Rich Granule Lumen	17/123	1.50732e-06	2.50038e-05	4.60199	4.47308	59.9625	HSP90AA1;ASAH1;HSP90AB1;GSN;PLPPR3;KRT1;HUWE1;PYGL;EEF2;EEF1A1;ALAD;FTH1;ALDOC;CAPN1;S100A9;ACTR10;PAFAH1B2
Actin Cytoskeleton	32/361	1.8207e-06	2.85244e-05	4.54478	2.74104	36.2263	LUZP1;IQGAP1;CORO1A;ACACA;CORO1B;CNN3;SPTA1;MYO6;FLNA;PLS3;DMD;ERC1;APPL1;ANXA1;GSN;VCAM1;ACTN3;TPM4;SEPTIN2;RDX;HIP1R;SEPTIN9;H1-0;SPTB;EEF1A1;MYO1E;INF2;ACTC1;LANCL2;MYH9;HAP1;LLGL1
Ficolin-1-Rich Granule	21/184	2.27309e-06	3.37374e-05	4.47189	3.60359	46.8264	HSP90AA1;ASAH1;PTPRN2;HSP90AB1;GSN;PLPPR3;GAA;KRT1;ATP6AP2;HUWE1;SLC2A3;PYGL;EEF2;EEF1A1;ALAD;FTH1;ALDOC;CAPN1;S100A9;ACTR10;PAFAH1B2
Cytoplasmic Vesicle Lumen	16/117	3.51352e-06	4.95407e-05	4.30504	4.41311	55.4238	HSP90AA1;HSP90AB1;GSN;AHSG;HUWE1;APOA1;PYGL;EEF2;EEF1A1;C3;ALAD;TF;SCG3;ALDOC;S100A9;PAFAH1B2
Brain stem
Term	Overlap	P-value	Adjusted P-value	neglog10_Adjusted P-value	Odds Ratio	Combined Score	Genes
Focal Adhesion	23/387	3.97185e-09	6.55103e-07	6.18369	4.89395	94.6686	GSN;HSPA5;GLMN;ADAM10;SORBS1;L1CAM;RPL9;SORBS3;CNN3;DAB2;PRKAR2A;GNB2;CHORDC1;ANXA6;PACSIN2;MYH9;CSPG4;LAP3;CALR;ARHGEF2;TLN1;HSPA1B;JAK1
Cell-Substrate Junction	23/395	5.84913e-09	6.55103e-07	6.18369	4.78672	90.7417	GSN;HSPA5;GLMN;ADAM10;SORBS1;L1CAM;RPL9;SORBS3;CNN3;DAB2;PRKAR2A;GNB2;CHORDC1;ANXA6;PACSIN2;MYH9;CSPG4;LAP3;CALR;ARHGEF2;TLN1;HSPA1B;JAK1
Microbody Lumen	9/50	2.21493e-08	1.24036e-06	5.90645	16.3686	288.505	PEX7;PHYH;ACOX1;IDH1;ECI2;AGPS;HSD17B4;CROT;DHRS4
Peroxisomal Matrix	9/50	2.21493e-08	1.24036e-06	5.90645	16.3686	288.505	PEX7;PHYH;ACOX1;IDH1;ECI2;AGPS;HSD17B4;CROT;DHRS4
Peroxisome	13/134	3.90413e-08	1.74905e-06	5.7572	8.10165	138.203	PHYH;HSDL2;ABCD3;IDH1;ECI2;HSD17B4;CROT;DHRS4;VWA8;PEX7;ACOX1;AGPS;ACAD11
Ficolin-1-Rich Granule Lumen	11/123	1.00073e-06	3.23835e-05	4.48968	7.35295	101.579	PSMD12;ASAH1;HSP90AB1;GSN;IDH1;CTSZ;ALDOC;AMPD3;EEF2;PGM1;HSPA1B
Intracellular Organelle Lumen	32/912	1.01198e-06	3.23835e-05	4.48968	2.84376	39.2541	ASAH1;PSMD12;NDUFB8;HSP90AB1;NCAN;CTSZ;AK3;MIA3;C3;HSPH1;SERPINH1;PGM1;FGA;GSN;HSPA5;OXSM;IDH1;FGG;ADAM10;AMPD3;EEF2;RAB33B;LARS2;TF;VCAN;COL2A1;VGF;ALDOC;CSPG4;CALR;ALDH18A1;HSPA1B
Secretory Granule Lumen	17/316	1.78267e-06	4.99149e-05	4.30177	4.31485	57.1174	VAT1;FGA;PSMD12;ITIH3;GSN;HSP90AB1;IDH1;CTSZ;FGG;AMPD3;EEF2;C3;TF;TTR;PCYOX1L;ALDOC;AGA
Adherens Junction	11/151	7.44779e-06	0.000185367	3.73197	5.87396	69.3574	TJP1;AHI1;CXADR;KRT18;MICALL1;PACSIN2;SORBS1;TLN1;PDLIM5;LLGL1;CNN3
Cytoplasmic Vesicle Lumen	9/117	3.29431e-05	0.000737925	3.13199	6.19287	63.9149	C3;PSMD12;TF;HSP90AB1;GSN;IDH1;ALDOC;AMPD3;EEF2
Ficolin-1-Rich Granule	11/184	4.72165e-05	0.0009615	3.01705	4.74549	47.2687	PSMD12;ASAH1;HSP90AB1;GSN;IDH1;CTSZ;ALDOC;AMPD3;EEF2;PGM1;HSPA1B
Cell-Cell Junction	14/316	0.000121096	0.00226046	2.6458	3.47682	31.3572	CLIC4;CXADR;SORBS1;CNN3;TJP1;AHI1;VANGL2;KRT18;MICALL1;PACSIN2;RAPGEF2;TLN1;PDLIM5;LLGL1
Podosome	4/20	0.000138484	0.00238619	2.6223	18.3188	162.758	GSN;VCAM1;SH3PXD2B;ERC1
Endoplasmic Reticulum Lumen	13/289	0.000181762	0.00290819	2.53638	3.52373	30.3492	FGA;HSPA5;CTSZ;FGG;ADAM10;MIA3;C3;TF;VCAN;COL2A1;VGF;SERPINH1;CALR
Actin Cytoskeleton	14/361	0.000470685	0.0070289	2.15311	3.01893	23.129	CLIC4;GSN;VCAM1;SEPTIN2;LSP1;ACACA;CNN3;INF2;SH3PXD2B;MYH9;HAP1;ERC1;PDLIM5;LLGL1
Microbody Membrane	5/53	0.00076767	0.0101152	1.99503	7.64887	54.8588	PEX7;ABCD3;AGPS;HSD17B4;DHRS4
Peroxisomal Membrane	5/53	0.00076767	0.0101152	1.99503	7.64887	54.8588	PEX7;ABCD3;AGPS;HSD17B4;DHRS4
Axonal Growth Cone	3/16	0.00123485	0.015367	1.81341	16.8496	112.838	HSP90AB1;L1CAM;FKBP4
Cortical Granule	2/5	0.00180665	0.0205017	1.68821	48.5215	306.476	MYH9;CALR
Vacuolar Lumen	8/163	0.0018305	0.0205017	1.68821	3.81195	24.0274	C3;VAT1;VCAN;ASAH1;TTR;NCAN;CSPG4;AGA
Cerebellum
Term	Overlap	P-value	Adjusted P-value	neglog10_Adjusted P-value	Odds Ratio	Combined Score	Genes
Peroxisome	12/134	1.14008e-10	1.61891e-08	7.79078	15.7881	361.464	FABP1;FDPS;PHYH;ACOX1;IDH1;AGPS;HSD17B4;FAR1;CROT;TKT;PEX13;PEX14
Microbody Lumen	7/50	4.281e-08	2.02634e-06	5.69329	25.2097	427.72	FABP1;PHYH;ACOX1;IDH1;AGPS;HSD17B4;CROT
Peroxisomal Matrix	7/50	4.281e-08	2.02634e-06	5.69329	25.2097	427.72	FABP1;PHYH;ACOX1;IDH1;AGPS;HSD17B4;CROT
Intracellular Organelle Lumen	20/912	3.22642e-06	0.000114538	3.94105	3.69916	46.7727	PDIA3;BCKDHA;FDPS;GSN;HSPA5;IDH1;AMT;ARPC5;HSP90B1;C3;TF;VCAN;SERPINH1;SPARCL1;CSPG4;CALR;ALDH18A1;SERPINI1;HMGCS2;GPC4
Microbody Membrane	5/53	2.87787e-05	0.000681095	3.16679	15.879	166.029	AGPS;HSD17B4;FAR1;PEX13;PEX14
Peroxisomal Membrane	5/53	2.87787e-05	0.000681095	3.16679	15.879	166.029	AGPS;HSD17B4;FAR1;PEX13;PEX14
Cytoplasmic Vesicle Lumen	6/117	0.000143293	0.00274821	2.56095	8.27739	73.26	C3;TF;GSN;IDH1;ARPC5;SERPINI1
Endoplasmic Reticulum Lumen	9/289	0.000154829	0.00274821	2.56095	4.99617	43.8324	PDIA3;C3;TF;VCAN;HSPA5;SERPINH1;SPARCL1;CALR;HSP90B1
Focal Adhesion	10/387	0.000302128	0.00476691	2.32176	4.13538	33.5159	PDIA3;YES1;GSN;HSPA5;CD81;ANXA6;CSPG4;ARPC5;CALR;HSP90B1
Cell-Substrate Junction	10/395	0.000355121	0.00504272	2.29734	4.04779	32.1518	PDIA3;YES1;GSN;HSPA5;CD81;ANXA6;CSPG4;ARPC5;CALR;HSP90B1
Vacuolar Lumen	6/163	0.000844935	0.0109073	1.96228	5.83854	41.315	C3;VCAN;NAPRT;CSPG4;GPC4;CPPED1
Secretory Granule Lumen	8/316	0.00138998	0.0164481	1.78388	3.9998	26.3125	C3;TF;GSN;IDH1;NAPRT;PCYOX1L;ARPC5;CPPED1
trans-Golgi Network Transport Vesicle	2/15	0.00448305	0.0489687	1.31008	22.9636	124.174	RAB12;RAB27B
Filopodium	3/57	0.00674631	0.0684268	1.16477	8.33796	41.6795	CXADR;VCAM1;ERMN
Podosome	2/20	0.00793535	0.0751213	1.12424	16.5806	80.191	GSN;VCAM1
Endocytic Vesicle Lumen	2/21	0.00873213	0.0774977	1.11071	15.7072	74.4637	CALR;HSP90B1
Endoplasmic Reticulum Membrane	12/872	0.015068	0.125862	0.900105	2.15598	9.04475	DNAJB2;PTDSS2;ICMT;HSPA5;MGST3;LMAN2;SRPRB;ACSL3;CALR;TKT;CERT1;HSP90B1
Vesicle	5/230	0.0200195	0.151567	0.819395	3.35726	13.1304	EPS8;TF;CD81;ANXA6;TKT
Lysosomal Lumen	3/86	0.0204945	0.151567	0.819395	5.41676	21.0582	VCAN;CSPG4;GPC4
Actin-Based Cell Projection	3/88	0.0217642	0.151567	0.819395	5.28877	20.2427	CXADR;VCAM1;ERMN
Cerebral cortex
Term	Overlap	P-value	Adjusted P-value	neglog10_Adjusted P-value	Odds Ratio	Combined Score	Genes
U2-type Spliceosomal Complex	21/91	1.60959e-13	4.84487e-11	10.3147	10.2153	300.919	SRRM2;PPIL1;SF3A1;SF3B3;DDX46;SF3B6;PRPF40A;SNU13;PLRG1;PRPF19;PRPF8;U2AF2;CWC22;DHX15;SNRPA1;SNRPE;SNRPD3;SNRNP200;SF3B1;BCAS2;LUC7L2
Peroxisome	24/134	1.11798e-12	1.68257e-10	9.77403	7.45332	205.112	FDPS;PHYH;HSDL2;MAP2K2;ABCD3;MVK;PEX19;EPHX2;IDH1;ECI2;MYO5A;HSD17B4;IDE;PEX13;PEX14;PEX5L;ACOX1;PEX3;AGPS;PEX5;ISOC1;FAR1;MVD;TKT
Spliceosomal snRNP Complex	14/56	5.88296e-10	5.90257e-08	7.22896	11.2284	238.646	SF3A1;SF3B3;DDX46;SF3B6;PRPF40A;SNU13;PRPF8;DDX39B;SNRPA1;SNRPE;SNRPD3;SNRNP200;SF3B1;LUC7L2
Intracellular Membrane-Bounded Organelle	232/5597	8.88598e-10	6.6867e-08	7.17479	1.70139	35.4592	ECI2;RPL9;RPS6KA5;FTH1;PSMD3;DAG1;ANKFY1;SNRPD3;PRKACB;GAMT;SRRM2;MEF2C;PRKCI;FNBP1;RPL22;CIRBP;ASRGL1;STX1B;DDX39B;BIN1;SARNP;RRAGD;VDAC3;VDAC2;RPL27;SF1;CTBP2;DHX9;MGST3;CRABP1;AGAP2;SNU13;PIK3R1;HNRNPLL;UBE2J1;SEC14L2;HSPH1;PCBP3;MYO6;PCBP2;APOE;VTI1B;CDK17;SRPK2;CREBBP;XRCC4;XRCC1;SMARCA2;HNRNPL;HNRNPM;H2AC20;ANP32E;MMS19;HNRNPC;CALR;RPS24;TOP2B;TENM2;FEN1;WASL;IDE;PRPF19;PTMS;MECP2;SYNCRIP;H…
Nucleus	208/4879	1.13803e-09	6.85093e-08	7.16425	1.72276	35.4786	RPL9;RPS6KA5;FTH1;PSMD3;SNRPD3;PRKACB;GAMT;SRRM2;MEF2C;PRKCI;RPL22;CIRBP;ASRGL1;STX1B;DDX39B;BIN1;SARNP;RRAGD;VDAC3;VDAC2;RPL27;SF1;CTBP2;DHX9;CRABP1;AGAP2;SNU13;PIK3R1;HNRNPLL;UBE2J1;SEC14L2;HSPH1;PCBP3;MYO6;PCBP2;APOE;CDK17;SRPK2;CREBBP;XRCC4;XRCC1;SMARCA2;HNRNPL;HNRNPM;H2AC20;ANP32E;MMS19;HNRNPC;CALR;RPS24;TOP2B;TENM2;FEN1;WASL;IDE;PRPF19;PTMS;MECP2;SYNCRIP;HINT1;ANXA6;DHX15;CHAMP1;PHF24;PCYT1…
U2-type Catalytic Step 2 Spliceosome	10/28	3.69964e-09	1.85599e-07	6.73142	18.6078	361.27	SRRM2;PPIL1;CWC22;SNRPA1;SNRPE;SNRPD3;PLRG1;PRPF19;PRPF8;BCAS2
Intracellular Organelle Lumen	60/912	4.96846e-09	1.94183e-07	6.71179	2.47065	47.2391	HSP90AB1;HMGB1;PPP3CA;MYDGF;PSMD6;MTG1;FTH1;PSMD3;FDXR;DAG1;CHAMP1;PGM2;HMGCS2;PDIA3;HSP90AA1;OXSM;APOA1;AMPD3;ILF2;PSMA5;DNAJC3;ACLY;RCN1;VCAN;PSMA2;PDE12;ALDOC;ALDH7A1;SCG2;CSTB;AK3;MRPL58;KNG1;HSP90B1;C3;HSPH1;PSMB1;SERPINH1;RPS3;MAPK1;APOE;TRAP1;FDPS;HSPA5;WFS1;IDH1;IDH2;FN1;LAMB1;ATP5F1D;NUDT9;GARS1;PFKL;P4HA1;DNAJA3;CALU;CSPG5;HYOU1;ALDH18A1;CALR
Secretory Granule Lumen	31/316	5.16101e-09	1.94183e-07	6.71179	3.72827	71.1432	CSTB;ITIH3;HSP90AB1;HMGB1;CLU;KNG1;C3;PSMD6;CYB5R3;GM2A;PSMD3;PSMB1;CHAMP1;PGM2;MAPK1;VTI1B;VAT1;HSP90AA1;ACTN2;ACTN1;IDH1;FN1;APOA1;AMPD3;ILF2;PSMA5;DNAJC3;ACLY;PFKL;PSMA2;ALDOC
Ficolin-1-Rich Granule Lumen	18/123	2.12783e-08	7.11641e-07	6.14774	5.79615	102.392	CSTB;HSP90AA1;HSP90AB1;IDH1;HMGB1;AMPD3;ILF2;PSMA5;ACLY;PSMD6;PFKL;PSMA2;FTH1;PSMD3;PSMB1;PGM2;MAPK1;ALDOC
Focal Adhesion	33/387	5.17561e-08	1.55786e-06	5.80747	3.19514	53.604	RPL9;CORO1B;HSP90B1;MPRIP;EPB41L2;BSG;PCBP2;ANXA6;RPS3;DAG1;FLNA;MAPK1;PDIA3;MAP2K1;NHERF2;MAP2K2;HSPA5;ITGA3;ACTN2;ACTN1;RPL22;PARVA;L1CAM;CORO2B;GNB2;RPL37A;CDH13;MYH9;RPL27;HYOU1;CALR;ARHGEF2;PLEC
Cell-Substrate Junction	33/395	8.39856e-08	2.29815e-06	5.63862	3.12322	50.8855	RPL9;CORO1B;HSP90B1;MPRIP;EPB41L2;BSG;PCBP2;ANXA6;RPS3;DAG1;FLNA;MAPK1;PDIA3;MAP2K1;NHERF2;MAP2K2;HSPA5;ITGA3;ACTN2;ACTN1;RPL22;PARVA;L1CAM;CORO2B;GNB2;RPL37A;CDH13;MYH9;RPL27;HYOU1;CALR;ARHGEF2;PLEC
U2-type Precatalytic Spliceosome	11/48	1.10619e-07	2.77469e-06	5.55679	9.96512	159.613	SRRM2;SF3A1;SF3B3;CWC22;SNU13;SNRPA1;SNRPE;SNRPD3;SNRNP200;PRPF8;SF3B1
Precatalytic Spliceosome	11/49	1.38882e-07	3.21565e-06	5.49273	9.70238	153.197	SRRM2;SF3A1;SF3B3;CWC22;SNRPA1;SNRPE;SNU13;SNRPD3;SNRNP200;PRPF8;SF3B1
U2 snRNP	8/23	1.78994e-07	3.84837e-06	5.41472	17.8047	276.612	SF3A1;SF3B3;DDX46;SF3B6;SNRPA1;SNRPE;SNRPD3;SF3B1
Microbody Membrane	11/53	3.26544e-07	5.94625e-06	5.22576	8.77653	131.075	PEX5L;ABCD3;MAP2K2;PEX19;PEX3;AGPS;PEX5;HSD17B4;FAR1;PEX13;PEX14
Peroxisomal Membrane	11/53	3.26544e-07	5.94625e-06	5.22576	8.77653	131.075	PEX5L;ABCD3;MAP2K2;PEX19;PEX3;AGPS;PEX5;HSD17B4;FAR1;PEX13;PEX14
Cytoplasmic Vesicle Lumen	16/117	3.35835e-07	5.94625e-06	5.22576	5.33859	79.5804	CSTB;HSP90AA1;HSP90AB1;IDH1;APOA1;HMGB1;AMPD3;C3;PSMA5;PSMD6;PFKL;PSMA2;PSMD3;PSMB1;PGM2;ALDOC
Ficolin-1-Rich Granule	20/184	5.43049e-07	9.08098e-06	5.04187	4.12512	59.5093	CSTB;HSP90AA1;HSP90AB1;IDH1;GAA;HMGB1;AMPD3;DYNLL1;ILF2;PSMA5;ACLY;PSMD6;PFKL;PSMA2;FTH1;PSMD3;PSMB1;PGM2;MAPK1;ALDOC
Endocytic Vesicle Lumen	7/21	1.50485e-06	2.384e-05	4.62269	16.6641	223.412	HSP90AA1;HSPH1;HGS;HYOU1;APOE;CALR;HSP90B1
Cytoskeleton	44/694	1.65192e-06	2.48614e-05	4.60447	2.33023	31.0237	STOML2;ROCK2;DHX9;WASL;CLU;NDRG1;HINT1;MPRIP;TUBB3;DPYSL2;EPB41L2;MYO6;FLNA;MAPK1;NEFM;NEFH;RBM39;PRKCI;CENPV;DTNA;HSDL1;ANAPC7;ACTN2;PCIF1;MYO5A;PARVA;SORBS2;DYNLL1;BAIAP2;CORO2B;EFR3B;SMARCA2;ARHGAP32;BIN1;ITPKA;FSCN1;DCX;MYH9;ALDOC;HNRNPC;HAP1;ARHGEF2;DBN1;PLEC
