# Supplementary material for: Dysregulated lipid metabolism and hypomyelination in postnatal peroxisome-deficient Pex2 knockout Zellweger mice
Source: Front Mol Neurosci. 2026 Feb 24;19:1636268. doi: 10.3389/fnmol.2026.1636268 (PMC12971716; doi:10.3389/fnmol.2026.1636268)
Supplement: Supplementary file 3 [file Table_5.xlsx]

## Sheet: CBR_GOBP_GSEA_report_positive
TABLE S5.
GO Biological Process: positively regulated processes
Cerebral cortex Pex2-/- vs. Pex2+/
NAME	SIZE	ES	NES	NOM p-val	FDR q-val	FWER p-val	RANK AT MAX	LEADING EDGE
GOBP_RNA_SPLICING	210	0.618476	2.75255	0	0	0	779	tags=51%, list=18%, signal=60%
GOBP_MRNA_PROCESSING	238	0.60546	2.72598	0	0	0	787	tags=49%, list=18%, signal=57%
GOBP_RNA_SPLICING_VIA_TRANSESTERIFICATION_REACTIONS	159	0.619873	2.66564	0	0	0	776	tags=52%, list=18%, signal=60%
GOBP_RNA_PROCESSING	344	0.564381	2.63905	0	0	0	925	tags=47%, list=21%, signal=55%
GOBP_MRNA_METABOLIC_PROCESS	317	0.545408	2.54754	0	0	0	787	tags=43%, list=18%, signal=49%
GOBP_REGULATION_OF_RNA_SPLICING	99	0.609704	2.4396	0	0	0	779	tags=49%, list=18%, signal=59%
GOBP_ALTERNATIVE_MRNA_SPLICING_VIA_SPLICEOSOME	52	0.675429	2.37796	0	0.000127185	0.001	919	tags=63%, list=21%, signal=79%
GOBP_REGULATION_OF_MRNA_SPLICING_VIA_SPLICEOSOME	74	0.630846	2.36415	0	0.000111287	0.001	768	tags=51%, list=18%, signal=61%
GOBP_REGULATION_OF_MRNA_PROCESSING	86	0.609874	2.35516	0	9.89213e-05	0.001	768	tags=48%, list=18%, signal=57%
GOBP_POSITIVE_REGULATION_OF_RNA_SPLICING	38	0.692679	2.33827	0	8.90292e-05	0.001	449	tags=50%, list=10%, signal=55%
GOBP_REGULATION_OF_MRNA_METABOLIC_PROCESS	140	0.549852	2.30267	0	0.000159756	0.002	768	tags=44%, list=18%, signal=51%
GOBP_REGULATION_OF_ALTERNATIVE_MRNA_SPLICING_VIA_SPLICEOSOME	38	0.679095	2.29187	0	0.000146443	0.002	844	tags=61%, list=19%, signal=74%
GOBP_POSITIVE_REGULATION_OF_MRNA_PROCESSING	28	0.731116	2.29084	0	0.000135178	0.002	449	tags=50%, list=10%, signal=55%
GOBP_NEGATIVE_REGULATION_OF_GENE_EXPRESSION_EPIGENETIC	44	0.641179	2.22083	0	0.000754065	0.012	873	tags=59%, list=20%, signal=73%
GOBP_REGULATION_OF_STRIATED_MUSCLE_CELL_DIFFERENTIATION	20	0.777944	2.21226	0	0.000763194	0.013	274	tags=40%, list=6%, signal=42%
GOBP_RIBONUCLEOPROTEIN_COMPLEX_BIOGENESIS	186	0.49519	2.15477	0	0.00132814	0.024	1050	tags=44%, list=24%, signal=56%
GOBP_EPIGENETIC_REGULATION_OF_GENE_EXPRESSION	71	0.579047	2.1542	0	0.00125001	0.024	873	tags=51%, list=20%, signal=62%
GOBP_POSITIVE_REGULATION_OF_DNA_REPAIR	45	0.605683	2.094	0	0.00411079	0.08	1137	tags=58%, list=26%, signal=77%
GOBP_HETEROCHROMATIN_FORMATION	37	0.631104	2.09204	0	0.00407904	0.084	873	tags=59%, list=20%, signal=74%
GOBP_REGULATION_OF_DNA_REPAIR	63	0.566044	2.08553	0	0.00418138	0.091	1137	tags=51%, list=26%, signal=68%
GOBP_RNA_EXPORT_FROM_NUCLEUS	44	0.599635	2.07031	0	0.00502402	0.112	667	tags=45%, list=15%, signal=53%
GOBP_PROTEIN_RNA_COMPLEX_ORGANIZATION	114	0.505176	2.06185	0	0.00551658	0.128	844	tags=42%, list=19%, signal=51%
GOBP_SPLICEOSOMAL_COMPLEX_ASSEMBLY	31	0.642619	2.0595	0	0.00542994	0.131	844	tags=61%, list=19%, signal=75%
GOBP_ISOPRENOID_BIOSYNTHETIC_PROCESS	16	0.734975	2.03836	0	0.00742662	0.185	218	tags=38%, list=5%, signal=39%
GOBP_REGULATION_OF_DNA_RECOMBINATION	24	0.678042	2.03585	0	0.00730777	0.189	797	tags=54%, list=18%, signal=66%
GOBP_POSITIVE_REGULATION_OF_DOUBLE_STRAND_BREAK_REPAIR	31	0.642	2.02804	0	0.0079382	0.212	1137	tags=61%, list=26%, signal=82%
GOBP_REGULATORY_NCRNA_PROCESSING	24	0.677071	2.02692	0	0.00777591	0.215	548	tags=54%, list=13%, signal=62%
GOBP_PROTEIN_METHYLATION	19	0.719052	2.0189	0	0.0084668	0.241	613	tags=63%, list=14%, signal=73%
GOBP_REGULATION_OF_DOUBLE_STRAND_BREAK_REPAIR	43	0.582472	2.01546	0	0.00869025	0.251	1137	tags=53%, list=26%, signal=72%
GOBP_REGULATORY_NCRNA_MEDIATED_GENE_SILENCING	50	0.568625	1.9996	0	0.0103625	0.302	783	tags=50%, list=18%, signal=60%
GOBP_POSITIVE_REGULATION_OF_MRNA_METABOLIC_PROCESS	66	0.533868	1.98581	0	0.0121254	0.354	642	tags=39%, list=15%, signal=45%
GOBP_RECOMBINATIONAL_REPAIR	37	0.593819	1.97082	0	0.0141299	0.403	1024	tags=57%, list=23%, signal=74%
GOBP_NEGATIVE_REGULATION_OF_GENE_EXPRESSION	332	0.424063	1.95873	0	0.0156995	0.445	983	tags=39%, list=23%, signal=46%
GOBP_PROTEIN_LOCALIZATION_TO_CHROMATIN	16	0.710163	1.95581	0	0.0157797	0.457	717	tags=38%, list=16%, signal=45%
GOBP_RNA_3_END_PROCESSING	36	0.598555	1.95435	0	0.0156042	0.464	1326	tags=67%, list=30%, signal=95%
GOBP_NUCLEOSOME_ASSEMBLY	19	0.684849	1.95223	0	0.0153883	0.467	808	tags=42%, list=19%, signal=51%
GOBP_REGULATION_OF_ORGAN_GROWTH	27	0.617232	1.9521	0	0.0150204	0.468	938	tags=48%, list=22%, signal=61%
GOBP_MIRNA_PROCESSING	21	0.663215	1.94475	0.0034188	0.0159166	0.495	548	tags=52%, list=13%, signal=60%
GOBP_SPLICEOSOMAL_SNRNP_ASSEMBLY	21	0.672896	1.94377	0.00176678	0.0156441	0.498	813	tags=52%, list=19%, signal=64%
GOBP_MACROMOLECULE_METHYLATION	30	0.619047	1.94179	0	0.0156038	0.503	692	tags=53%, list=16%, signal=63%
GOBP_REGULATION_OF_DOUBLE_STRAND_BREAK_REPAIR_VIA_HOMOLOGOUS_RECOMBINATION	21	0.662682	1.92539	0	0.0186292	0.578	797	tags=52%, list=18%, signal=64%
GOBP_POSITIVE_REGULATION_OF_DNA_METABOLIC_PROCESS	92	0.484804	1.92036	0.00169205	0.0192732	0.599	1137	tags=49%, list=26%, signal=65%
GOBP_MAINTENANCE_OF_CELL_NUMBER	52	0.537021	1.9177	0	0.0193125	0.608	977	tags=48%, list=22%, signal=61%
GOBP_NUCLEOSOME_ORGANIZATION	26	0.610669	1.9109	0	0.0206516	0.64	1137	tags=50%, list=26%, signal=67%
GOBP_DOUBLE_STRAND_BREAK_REPAIR	73	0.510265	1.90966	0	0.0204652	0.647	1137	tags=53%, list=26%, signal=71%
GOBP_MRNA_EXPORT_FROM_NUCLEUS	34	0.571931	1.89128	0	0.0247981	0.725	667	tags=41%, list=15%, signal=48%
GOBP_NEGATIVE_REGULATION_OF_MRNA_METABOLIC_PROCESS	44	0.544607	1.87893	0.0017301	0.0281046	0.784	754	tags=45%, list=17%, signal=54%
GOBP_REGULATION_OF_STEM_CELL_POPULATION_MAINTENANCE	21	0.643912	1.87303	0.00356506	0.0291494	0.797	953	tags=52%, list=22%, signal=67%
GOBP_RNA_LOCALIZATION	93	0.466266	1.86074	0	0.0331414	0.838	712	tags=37%, list=16%, signal=43%
GOBP_RNA_MODIFICATION	39	0.549432	1.86014	0.00333333	0.0326534	0.839	1296	tags=67%, list=30%, signal=94%
GOBP_NEGATIVE_REGULATION_OF_MRNA_CATABOLIC_PROCESS	27	0.603329	1.8586	0.00177305	0.0324439	0.842	754	tags=52%, list=17%, signal=62%
GOBP_NEGATIVE_REGULATION_OF_MUSCLE_CELL_DIFFERENTIATION	16	0.696753	1.8569	0.00537634	0.0324464	0.847	274	tags=25%, list=6%, signal=27%
GOBP_DNA_REPAIR	144	0.442318	1.85658	0	0.0319832	0.848	1024	tags=40%, list=23%, signal=51%
GOBP_NEGATIVE_REGULATION_OF_RNA_CATABOLIC_PROCESS	33	0.565801	1.84764	0.00362976	0.0347974	0.881	754	tags=45%, list=17%, signal=55%
GOBP_ESTROGEN_RECEPTOR_SIGNALING_PATHWAY	24	0.603229	1.84177	0.00358423	0.0363733	0.893	983	tags=50%, list=23%, signal=64%
GOBP_PROTEIN_DNA_COMPLEX_ORGANIZATION	42	0.534672	1.83966	0.00511073	0.0364638	0.897	973	tags=38%, list=22%, signal=49%
GOBP_NEGATIVE_REGULATION_OF_RNA_METABOLIC_PROCESS	264	0.403802	1.83797	0	0.0364116	0.903	953	tags=36%, list=22%, signal=44%
GOBP_CHROMATIN_ORGANIZATION	296	0.398536	1.83424	0	0.0373318	0.914	1021	tags=35%, list=23%, signal=43%
GOBP_MRNA_CATABOLIC_PROCESS	102	0.459304	1.81719	0	0.0437368	0.954	962	tags=40%, list=22%, signal=50%
GOBP_REGULATION_OF_MRNA_CATABOLIC_PROCESS	68	0.486431	1.81315	0	0.0448496	0.956	754	tags=40%, list=17%, signal=47%
GOBP_NUCLEAR_EXPORT	78	0.47121	1.81035	0	0.0454796	0.961	713	tags=36%, list=16%, signal=42%
GOBP_RRNA_METABOLIC_PROCESS	72	0.469995	1.80429	0.00172117	0.0473582	0.97	1034	tags=42%, list=24%, signal=54%
GOBP_NEGATIVE_REGULATION_OF_NUCLEOBASE_CONTAINING_COMPOUND_METABOLIC_PROCESS	291	0.388359	1.79557	0	0.0509169	0.976	983	tags=37%, list=23%, signal=45%
GOBP_G0_TO_G1_TRANSITION	17	0.639241	1.79141	0.00543478	0.0523196	0.977	1137	tags=59%, list=26%, signal=79%
GOBP_MRNA_CIS_SPLICING_VIA_SPLICEOSOME	16	0.639055	1.77658	0.00186567	0.0602396	0.989	925	tags=63%, list=21%, signal=79%
GOBP_RESPIRATORY_GASEOUS_EXCHANGE_BY_RESPIRATORY_SYSTEM	20	0.615706	1.77163	0.00367647	0.0622562	0.991	257	tags=25%, list=6%, signal=26%
GOBP_RRNA_PROCESSING	59	0.486303	1.77113	0	0.0616828	0.991	1017	tags=42%, list=23%, signal=55%
GOBP_NUCLEAR_TRANSCRIBED_MRNA_CATABOLIC_PROCESS	54	0.502353	1.7684	0.0034904	0.062533	0.992	1186	tags=50%, list=27%, signal=68%
GOBP_POST_TRANSCRIPTIONAL_REGULATION_OF_GENE_EXPRESSION	209	0.398552	1.76314	0	0.0651837	0.995	795	tags=33%, list=18%, signal=38%
GOBP_POSITIVE_REGULATION_OF_TRANSCRIPTION_BY_RNA_POLYMERASE_II	220	0.395331	1.75751	0	0.0679849	0.997	997	tags=37%, list=23%, signal=46%
GOBP_PROTEIN_LOCALIZATION_TO_CHROMOSOME	37	0.537593	1.75689	0.00535714	0.067361	0.997	717	tags=43%, list=16%, signal=51%
GOBP_DNA_RECOMBINATION	56	0.483596	1.7536	0.0034662	0.0686228	0.997	1024	tags=52%, list=23%, signal=67%
GOBP_POSITIVE_REGULATION_OF_RNA_METABOLIC_PROCESS	374	0.370727	1.75235	0	0.0685482	0.997	997	tags=35%, list=23%, signal=42%
GOBP_POSITIVE_REGULATION_OF_GLUCOSE_METABOLIC_PROCESS	18	0.629748	1.75233	0.00707965	0.0676336	0.997	441	tags=44%, list=10%, signal=49%
GOBP_HIPPOCAMPUS_DEVELOPMENT	47	0.495293	1.74568	0.00352113	0.0714136	0.998	524	tags=30%, list=12%, signal=33%
GOBP_MRNA_TRANSPORT	62	0.469749	1.74541	0.00490196	0.0705888	0.998	710	tags=34%, list=16%, signal=40%
GOBP_REGULATION_OF_HEART_GROWTH	19	0.610881	1.74397	0.0112782	0.070519	0.998	840	tags=47%, list=19%, signal=58%
GOBP_TRNA_PROCESSING	31	0.541064	1.73691	0.00915751	0.0742236	1	1362	tags=65%, list=31%, signal=93%
GOBP_ESTABLISHMENT_OF_RNA_LOCALIZATION	79	0.450099	1.73027	0.00170648	0.0776348	1	854	tags=38%, list=20%, signal=46%
GOBP_REGULATION_OF_NUCLEOTIDE_EXCISION_REPAIR	16	0.64714	1.7272	0.0177936	0.0790703	1	1137	tags=63%, list=26%, signal=84%
GOBP_METHYLATION	41	0.510991	1.7243	0.00338983	0.0799994	1	692	tags=46%, list=16%, signal=55%
GOBP_REGULATION_OF_DNA_METABOLIC_PROCESS	135	0.413424	1.72289	0	0.0799855	1	1151	tags=44%, list=26%, signal=58%
GOBP_RIBOSOME_BIOGENESIS	102	0.422325	1.71538	0	0.084657	1	1031	tags=36%, list=24%, signal=46%
GOBP_RESPIRATORY_SYSTEM_PROCESS	17	0.619662	1.70976	0.0176125	0.0881064	1	211	tags=24%, list=5%, signal=25%
GOBP_MRNA_SPLICE_SITE_RECOGNITION	16	0.617864	1.70644	0.0199275	0.0895099	1	1110	tags=69%, list=25%, signal=92%
GOBP_NUCLEIC_ACID_CATABOLIC_PROCESS	122	0.415578	1.7039	0.00162338	0.090525	1	860	tags=34%, list=20%, signal=41%
GOBP_REGULATION_OF_B_CELL_ACTIVATION	16	0.616635	1.69934	0.00739372	0.0931633	1	346	tags=38%, list=8%, signal=41%
GOBP_POSITIVE_REGULATION_OF_STEM_CELL_POPULATION_MAINTENANCE	17	0.612985	1.69649	0.0110906	0.0945846	1	1137	tags=53%, list=26%, signal=71%

## Sheet: REACTOME_NEURONAL_SYSTEM
TABLE S5.
REACTOME - Neuronal System							REACTOME - Neuronal System								REACTOME - Neuronal System							REACTOME - Neuronal System
Spinal cord Pex2-/- vs. Pex2+/							Brainstem Pex2-/- vs. Pex2+/								Cerebellum Pex2-/- vs. Pex2+/							Cerebral cortex Pex2-/- vs. Pex2+/
NAME	SYMBOL	RANK IN GENE LIST	RANK METRIC SCORE	RUNNING ES	CORE ENRICHMENT		NAME	SYMBOL	RANK IN GENE LIST	RANK METRIC SCORE	RUNNING ES	CORE ENRICHMENT			NAME	SYMBOL	RANK IN GENE LIST	RANK METRIC SCORE	RUNNING ES	CORE ENRICHMENT		NAME	SYMBOL	RANK IN GENE LIST	RANK METRIC SCORE	RUNNING ES	CORE ENRICHMENT
row_0	Glul	30	6.59638	0.0168359	Yes		row_0	Adcy3	8	9.55461	0.0347373	Yes			row_0	Slc38a2	50	5.06268	0.0149355	No		row_0	Syn3	23	8.04388	0.0260015	No
row_1	Gabra3	35	6.1851	0.0385073	Yes		row_1	Glul	48	4.99641	0.0444189	Yes			row_1	Ptprs	63	4.67455	0.0370167	No		row_1	Prkacb	122	4.40751	0.0199255	No
row_2	Akap5	37	6.06504	0.0604708	Yes		row_2	Gabra1	126	3.77745	0.0401609	Yes			row_2	Ptprd	64	4.6356	0.0618017	No		row_2	Ap2s1	144	4.16415	0.0312219	No
row_3	Lrfn1	40	5.95495	0.0817873	Yes		row_3	Gabra5	128	3.75083	0.0543192	Yes			row_3	Glul	82	4.14484	0.0798375	No		row_3	Maoa	249	3.43223	0.0199018	No
row_4	Ncald	55	5.2581	0.0976254	Yes		row_4	Ncald	141	3.63081	0.0653364	Yes			row_4	Gnai2	130	3.43128	0.0867784	No		row_4	Grin1	257	3.39763	0.0315306	No
row_5	Adcy2	61	5.23017	0.115556	Yes		row_5	Gnb2	144	3.61059	0.0787125	Yes			row_5	Camk2g	154	3.25274	0.0985885	No		row_5	Gabra2	321	3.15027	0.0288645	No
row_6	Gnb2	68	5.05586	0.132605	Yes		row_6	Cacnb1	152	3.55519	0.0906576	Yes			row_6	Gnb2	164	3.13893	0.113187	No		row_6	Cacna2d2	329	3.13006	0.0394464	No
row_7	Plcb1	76	4.80004	0.148473	Yes		row_7	Panx1	178	3.37249	0.0975153	Yes			row_7	Nlgn3	235	2.70077	0.110641	No		row_7	Gabra5	369	2.99245	0.0418743	No
row_8	Pick1	81	4.71275	0.164754	Yes		row_8	Gabrb3	180	3.34284	0.110107	Yes			row_8	Slc6a11	237	2.69174	0.12479	No		row_8	Ap2m1	374	2.97262	0.052554	No
row_9	Lin7a	111	4.27261	0.173325	Yes		row_9	Plcb1	181	3.34268	0.122942	Yes			row_9	Aldh2	275	2.51388	0.129253	No		row_9	Ptprf	429	2.72368	0.0503606	No
row_10	Kcnd2	129	4.07568	0.184102	Yes		row_10	Adcy5	185	3.33438	0.135014	Yes			row_10	Stx1a	293	2.47306	0.13835	No		row_10	Prkaca	439	2.68302	0.0587172	No
row_11	Lin7c	186	3.57404	0.18353	Yes		row_11	Gria1	192	3.30435	0.146239	Yes			row_11	Gnai3	313	2.39349	0.146537	No		row_11	Grm5	478	2.59302	0.0598202	No
row_12	Gabbr2	200	3.47195	0.193072	Yes		row_12	Slc38a2	213	3.20671	0.153679	Yes			row_12	Aldh5a1	322	2.37629	0.157301	No		row_12	Kcnd2	487	2.56474	0.0679519	No
row_13	Hcn4	214	3.38733	0.202304	Yes		row_13	Rims1	215	3.20199	0.16573	Yes			row_13	Gnb1	601	1.72589	0.0990693	No		row_13	Grik2	534	2.43043	0.0665148	No
row_14	Apba1	216	3.37643	0.214423	Yes		row_14	Gnb1	242	3.04294	0.171078	Yes			row_14	Grm5	638	1.65736	0.0991949	No		row_14	Nrxn2	542	2.41522	0.0742995	No
row_15	Glrb	223	3.34305	0.2252	Yes		row_15	Camk2d	280	2.85509	0.173025	Yes			row_15	Slc1a3	674	1.61146	0.0993177	No		row_15	Grm1	602	2.26	0.0691018	No
row_16	Prkacb	228	3.32602	0.236403	Yes		row_16	Prkacb	289	2.82474	0.181922	Yes			row_16	Ptprf	692	1.58432	0.103663	No		row_16	Gabrb3	608	2.24766	0.0767068	No
row_17	Dlg3	236	3.28443	0.246722	Yes		row_17	Cacna2d3	291	2.81803	0.192499	Yes			row_17	Nrxn2	709	1.55911	0.108117	No		row_17	Grin3a	638	2.19096	0.0783784	No
row_18	Gabrb3	277	3.10539	0.248336	Yes		row_18	Ap2s1	295	2.8097	0.202556	Yes			row_18	Prkacb	731	1.51952	0.111145	No		row_18	Nrxn1	767	1.86767	0.0552248	No
row_19	Dnajc5	297	3.0238	0.254774	Yes		row_19	Cask	297	2.79329	0.213038	Yes			row_19	Gng12	732	1.51938	0.119269	No		row_19	Slc1a3	810	1.78431	0.0522114	No
row_20	Camk2g	310	2.97839	0.262753	Yes		row_20	Nrxn1	305	2.74994	0.221891	Yes			row_20	Homer2	755	1.49021	0.121898	No		row_20	Rab3a	851	1.71007	0.0493835	No
row_21	Shank1	352	2.80017	0.263005	Yes		row_21	Prkaca	325	2.68482	0.22757	Yes			row_21	Nefl	817	1.41048	0.114637	No		row_21	Gria1	880	1.6629	0.0492268	No
row_22	Cacna2d2	363	2.75197	0.270643	Yes		row_22	Nrxn2	358	2.58566	0.229701	Yes			row_22	Ncald	862	1.33206	0.111082	No		row_22	Lrrc4b	950	1.55897	0.0389062	No
row_23	Adcy5	365	2.74396	0.280446	Yes		row_23	Lin7c	409	2.38274	0.226667	Yes			row_23	Ppfia2	921	1.25873	0.103738	No		row_23	Dnajc5	976	1.52054	0.0389064	No
row_24	Dlgap3	377	2.69953	0.287648	Yes		row_24	Camk2b	420	2.35046	0.233255	Yes			row_24	Nrxn1	1051	1.11847	0.0784149	No		row_24	Rps6ka1	997	1.49369	0.0399915	No
row_25	Nrxn2	388	2.66928	0.294982	Yes		row_25	Calm1	464	2.21889	0.231297	Yes			row_25	Gls	1145	1.00345	0.0612127	No		row_25	Arl6ip5	1019	1.4696	0.0407443	No
row_26	Maoa	417	2.54716	0.29748	Yes		row_26	Gabra3	479	2.17543	0.236239	Yes			row_26	Abat	1155	0.99507	0.0643491	No		row_26	Lrfn4	1033	1.45174	0.0433311	No
row_27	Gabrb1	428	2.51371	0.304245	Yes		row_27	Ppfia3	482	2.16976	0.244083	Yes			row_27	Gabra6	1166	0.98495	0.0671887	No		row_27	Grik5	1054	1.40494	0.0440689	No
row_28	Gabra2	429	2.5058	0.31342	Yes		row_28	Apba1	494	2.13979	0.249619	Yes			row_28	Prkcb	1167	0.983822	0.0724488	No		row_28	Rps6ka2	1104	1.32344	0.0375863	No
row_29	Nlgn2	442	2.46132	0.319505	Yes		row_29	Syt1	500	2.11758	0.256531	Yes			row_29	Syt1	1230	0.903746	0.0622359	No		row_29	Gng3	1106	1.32171	0.04252	No
row_30	Syn3	452	2.42041	0.326172	Yes		row_30	Lrrc4b	504	2.11038	0.263903	Yes			row_30	Rtn3	1313	0.813213	0.0466858	No		row_30	Cacnb3	1111	1.31198	0.0467018	No
row_31	Homer1	455	2.41144	0.334514	Yes		row_31	Kcnd2	534	2.01788	0.264585	Yes			row_31	Cask	1328	0.796369	0.0475465	No		row_31	Lin7c	1162	1.2384	0.0396484	No
row_32	Grik2	461	2.399	0.342079	Yes		row_32	Gnai1	585	1.89427	0.259675	Yes			row_32	Rps6ka3	1339	0.785819	0.0493214	No		row_32	Gnai3	1219	1.16937	0.0308971	No
row_33	Prkcb	487	2.31327	0.344451	Yes		row_33	Maoa	590	1.87848	0.265913	Yes			row_33	Prkaca	1362	0.765521	0.0480759	No		row_33	Lin7a	1274	1.09158	0.0223173	No
row_34	Gnb5	489	2.30413	0.352644	Yes		row_34	Dlg3	606	1.84568	0.269345	Yes			row_34	Dlgap1	1431	0.710196	0.0353722	No		row_34	Gnb4	1285	1.08139	0.0241689	No
row_35	Gnai3	519	2.24308	0.353784	Yes		row_35	Ptprf	615	1.83343	0.274436	Yes			row_35	Flot1	1446	0.705767	0.0357485	No		row_35	Slc38a2	1312	1.04684	0.0220776	No
row_36	Rims1	539	2.19161	0.357175	Yes		row_36	Nlgn2	623	1.81637	0.279704	Yes			row_36	Gnb4	1483	0.676073	0.0306274	No		row_36	Gabrb2	1329	1.02877	0.0222953	No
row_37	Cacng2	603	2.04622	0.349301	Yes		row_37	Vamp2	649	1.78711	0.280475	Yes			row_37	Lin7c	1559	0.607143	0.0156742	No		row_37	Grik3	1370	0.98631	0.0166354	No
row_38	Nrxn1	614	2.03197	0.354302	Yes		row_38	Lin7a	658	1.75816	0.285276	Yes			row_38	Camk2a	1562	0.605521	0.0184264	No		row_38	Gnb1	1548	0.72359	-0.022656	No
row_39	Nsf	654	1.94963	0.351929	Yes		row_39	Grm5	674	1.732	0.288271	Yes			row_39	Dnajc5	1645	0.528511	0.00135405	No		row_39	Dlgap4	1568	0.70109	-0.0244344	No
row_40	Cplx1	666	1.92868	0.356308	Yes		row_40	Nsf	682	1.71717	0.293159	Yes			row_40	Vamp2	1654	0.516247	0.00217296	No		row_40	Nrxn3	1581	0.688986	-0.0245942	No
row_41	Camk2b	691	1.87302	0.357312	Yes		row_41	Ppfia2	697	1.6879	0.296229	Yes			row_41	Ap2b1	1713	0.460583	-0.00943871	No		row_41	Adcy5	1611	0.648385	-0.0289586	No
row_42	Nrxn3	783	1.66951	0.34123	Yes		row_42	Gabbr1	718	1.64343	0.297666	Yes			row_42	Gnai1	1831	0.354106	-0.0359366	No		row_42	Gnai1	1655	0.581793	-0.0369153	No
row_43	Gria1	788	1.66606	0.346355	Yes		row_43	Akap5	732	1.6254	0.300739	Yes			row_43	Gabbr1	1853	0.327214	-0.0392829	No		row_43	Nlgn3	1713	0.506203	-0.0484995	No
row_44	Dlg2	794	1.65502	0.351195	Yes		row_44	Ap2a2	735	1.61703	0.306461	Yes			row_44	Gng3	1956	0.250355	-0.0626957	No		row_44	Cacna1a	1729	0.491221	-0.0501472	No
row_45	Grin1	821	1.6053	0.350732	Yes		row_45	Grik2	740	1.61208	0.311676	Yes			row_45	Apba1	1995	0.21714	-0.0707557	No		row_45	Comt	1748	0.471734	-0.052585	No
row_46	Ppfia2	830	1.59584	0.354624	Yes		row_46	Gng12	742	1.60868	0.317609	Yes			row_46	Ap2a1	2037	0.170729	-0.079792	No		row_46	Aldh2	1806	0.419575	-0.0645082	No
row_47	Camkk2	831	1.59547	0.360465	Yes		row_47	Arhgef9	746	1.60317	0.323034	Yes			row_47	Slc1a2	2227	0.0104262	-0.125599	No		row_47	Kcnd3	1828	0.386038	-0.0679953	No
row_48	Ppfia3	840	1.58925	0.364333	Yes		row_48	Ap2b1	756	1.59261	0.326956	Yes			row_48	Cplx1	2334	-0.0441023	-0.151085	No		row_48	Gng2	1871	0.343282	-0.0766473	No
row_49	Rps6ka2	861	1.55564	0.365151	Yes		row_49	Gabra2	768	1.57293	0.330315	Yes			row_49	Epb41l2	2425	-0.128808	-0.172236	No		row_49	Adcy9	1883	0.334643	-0.0779557	No
row_50	Slc1a3	864	1.55302	0.37035	Yes		row_50	Cacnb3	770	1.56121	0.336066	Yes			row_50	Gnb5	2451	-0.153253	-0.177483	No		row_50	Camk2g	1905	0.323016	-0.0816893	No
row_51	Gria2	877	1.5295	0.373024	Yes		row_51	Grin1	777	1.55387	0.34057	Yes			row_51	Arl6ip5	2494	-0.195784	-0.186628	No		row_51	Ntrk3	1910	0.321912	-0.0813816	No
row_52	Ap2a2	882	1.51578	0.377598	Yes		row_52	Dlg4	805	1.51162	0.339795	Yes			row_52	Camk2d	2560	-0.260524	-0.201008	No		row_52	Ppfia2	1962	0.272313	-0.0924532	No
row_53	Gnai1	895	1.50143	0.380169	Yes		row_53	Grm1	829	1.48027	0.339875	Yes			row_53	Gabbr2	2593	-0.29051	-0.207219	No		row_53	Prkcb	1971	0.260883	-0.0933362	No
row_54	Cacna2d3	958	1.41552	0.37023	Yes		row_54	Plcb3	832	1.47107	0.345036	Yes			row_54	Grik2	2608	-0.303275	-0.208995	No		row_54	Ptprs	1995	0.225332	-0.0979281	No
row_55	Gng3	961	1.41407	0.37492	Yes		row_55	Camk2a	864	1.41584	0.342919	Yes			row_55	Cacna1b	2644	-0.334316	-0.215701	No		row_55	Gria4	2013	0.204564	-0.101173	No
row_56	Ap2s1	970	1.39623	0.378081	Yes		row_56	Syn3	889	1.37725	0.342359	Yes			row_56	Dlgap3	2667	-0.349695	-0.21917	No		row_56	Shank3	2043	0.16969	-0.107411	No
row_57	Cacnb4	983	1.38187	0.380214	Yes		row_57	Syn2	892	1.3744	0.347149	Yes			row_57	Lrrc4b	2687	-0.367217	-0.221817	No		row_57	Abat	2058	0.142913	-0.110183	No
row_58	Prkaca	987	1.37622	0.384521	Yes		row_58	Ptprd	910	1.34741	0.34818	Yes			row_58	Homer1	2703	-0.384919	-0.223399	No		row_58	Panx1	2060	0.141564	-0.109867	No
row_59	Slc6a4	994	1.36246	0.388046	Yes		row_59	Gnb5	917	1.33563	0.351847	Yes			row_59	Comt	2706	-0.389035	-0.221804	No		row_59	Epb41	2106	0.0919827	-0.120217	No
row_60	Syt1	1016	1.32525	0.387777	Yes		row_60	Pick1	922	1.33278	0.355989	Yes			row_60	Dlg4	2749	-0.431168	-0.22969	No		row_60	Gabra4	2134	0.0593253	-0.12641	No
row_61	Cask	1036	1.28269	0.387839	Yes		row_61	Slc32a1	926	1.32902	0.360361	Yes			row_61	Cacnb4	2789	-0.478566	-0.236595	No		row_61	Grip1	2156	0.0366031	-0.131264	No
row_62	Gabbr1	1038	1.27689	0.392271	Yes		row_62	Gng3	934	1.32143	0.363729	Yes			row_62	Camk2b	2794	-0.4875	-0.234959	No		row_62	Gabbr1	2223	-0.00116201	-0.146967	No
row_63	Nlgn3	1039	1.27643	0.396945	Yes		row_63	Cacnb4	941	1.31054	0.3673	Yes			row_63	Gabrb2	2807	-0.500411	-0.235196	No		row_63	Ap2a1	2246	-0.0217914	-0.152117	No
row_64	Lrrc4b	1040	1.274	0.401609	Yes		row_64	Prkcb	948	1.30189	0.370836	Yes			row_64	Plcb1	2821	-0.512504	-0.23561	No		row_64	Slc1a1	2306	-0.091383	-0.1658	No
row_65	Gnb1	1059	1.252	0.401803	Yes		row_65	Flot1	955	1.29179	0.374334	Yes			row_65	Slc32a1	2910	-0.605387	-0.253727	No		row_65	Hcn1	2331	-0.126597	-0.171017	No
row_66	Gria4	1079	1.22003	0.401636	No		row_66	Flot2	996	1.2359	0.369333	Yes			row_66	Gad2	2940	-0.638609	-0.25735	No		row_66	Creb1	2382	-0.192739	-0.182162	No
row_67	Gabra5	1105	1.18749	0.399887	No		row_67	Slc17a7	999	1.23326	0.373581	Yes			row_67	Slc6a1	2954	-0.657836	-0.256987	No		row_67	Gabra3	2404	-0.216336	-0.186313	No
row_68	Ap2b1	1124	1.1659	0.399766	No		row_68	Stxbp1	1031	1.1989	0.370631	Yes			row_68	Cacng2	2973	-0.677555	-0.257733	No		row_68	Stxbp1	2423	-0.237933	-0.189665	No
row_69	Gls	1165	1.12	0.39411	No		row_69	Gng4	1043	1.18679	0.372508	Yes			row_69	Cacna1a	2992	-0.700018	-0.258358	No		row_69	Gls	2463	-0.272881	-0.197879	No
row_70	Vamp2	1251	0.999376	0.377038	No		row_70	Camk2g	1069	1.15862	0.370865	Yes			row_70	Maoa	3000	-0.706355	-0.25628	No		row_70	Dlg3	2475	-0.288359	-0.199368	No
row_71	Glra2	1278	0.966524	0.374236	No		row_71	Adcy1	1072	1.15594	0.374816	Yes			row_71	Gria1	3034	-0.747128	-0.260293	No		row_71	Nlgn1	2480	-0.292626	-0.199175	No
row_72	Gnb4	1281	0.963053	0.377274	No		row_72	Ntrk3	1077	1.15161	0.378263	Yes			row_72	Ap2a2	3044	-0.753265	-0.258449	No		row_72	Ptprd	2483	-0.294838	-0.198497	No
row_73	Stxbp1	1283	0.961512	0.380551	No		row_73	Shank1	1212	0.987916	0.349405	No			row_73	Dlg2	3068	-0.786396	-0.259826	No		row_73	Pick1	2493	-0.306856	-0.199439	No
row_74	Gad2	1286	0.957561	0.383569	No		row_74	Grik3	1222	0.976114	0.35096	No			row_74	Cacnb3	3107	-0.828344	-0.264618	No		row_74	Nlgn2	2503	-0.321129	-0.200324	No
row_75	Lrfn4	1291	0.954501	0.386088	No		row_75	Syn1	1225	0.975175	0.354217	No			row_75	Calm1	3134	-0.86037	-0.266327	No		row_75	Dlgap1	2530	-0.349533	-0.205144	No
row_76	Syn1	1314	0.917194	0.384081	No		row_76	Gnb4	1266	0.918526	0.347997	No			row_76	Kcnd2	3165	-0.898019	-0.268806	No		row_76	Lrrtm1	2536	-0.357247	-0.204936	No
row_77	Gria3	1319	0.912744	0.386447	No		row_77	Nlgn1	1276	0.903531	0.349274	No			row_77	Gabra1	3199	-0.932536	-0.271827	No		row_77	Gnal	2570	-0.398711	-0.211229	No
row_78	Rps6ka3	1382	0.825379	0.374348	No		row_78	Nrxn3	1288	0.890826	0.350014	No			row_78	Sorbs2	3216	-0.957019	-0.270593	No		row_78	Gria3	2611	-0.452389	-0.218978	No
row_79	Grm5	1406	0.790117	0.371631	No		row_79	Ap2a1	1290	0.888065	0.35318	No			row_79	Cacna2d2	3227	-0.979783	-0.267781	No		row_79	Shank1	2634	-0.472994	-0.222363	No
row_80	Slc38a2	1453	0.740631	0.363123	No		row_80	Stx1a	1312	0.863185	0.351378	No			row_80	Hcn1	3309	-1.09047	-0.281606	Yes		row_80	Gabrg2	2650	-0.485073	-0.224035	No
row_81	Adcy9	1475	0.71088	0.360604	No		row_81	Aldh5a1	1344	0.826363	0.346997	No			row_81	Myo6	3318	-1.1041	-0.277644	Yes		row_81	Flot1	2661	-0.499721	-0.224459	No
row_82	Abat	1509	0.657595	0.354963	No		row_82	Gria2	1393	0.768935	0.338253	No			row_82	Cacna1e	3325	-1.10752	-0.273179	Yes		row_82	Slc6a1	2664	-0.504626	-0.222961	No
row_83	Dlgap2	1542	0.62172	0.349435	No		row_83	Dnajc5	1419	0.744702	0.335021	No			row_83	Gria2	3347	-1.13068	-0.272229	Yes		row_83	Slc32a1	2743	-0.605012	-0.239156	No
row_84	Syn2	1558	0.603564	0.347986	No		row_84	Gnai2	1466	0.710792	0.326542	No			row_84	Ppfia3	3360	-1.14486	-0.26902	Yes		row_84	Arhgef9	2773	-0.653031	-0.243502	No
row_85	Ap2a1	1598	0.553077	0.340499	No		row_85	Ptprs	1472	0.703623	0.328025	No			row_85	Akap5	3377	-1.17421	-0.266624	Yes		row_85	Camk1	2813	-0.708615	-0.250011	No
row_86	Camk2a	1725	0.407783	0.311261	No		row_86	Homer1	1502	0.672898	0.323543	No			row_86	Rab3a	3402	-1.22058	-0.265922	Yes		row_86	Ap2b1	2862	-0.76201	-0.258452	No
row_87	Ptprd	1734	0.398939	0.31077	No		row_87	Lrrc7	1558	0.616798	0.312509	No			row_87	Nlgn2	3405	-1.22263	-0.259871	Yes		row_87	Gabra1	2864	-0.764069	-0.2557	No
row_88	Cacna1e	1736	0.397048	0.31198	No		row_88	Slc6a1	1681	0.480627	0.284628	No			row_88	Tspan7	3428	-1.2528	-0.258511	Yes		row_88	Lrfn1	2884	-0.792131	-0.257122	No
row_89	Ptprs	1742	0.390099	0.312189	No		row_89	Lin7b	1728	0.429211	0.275067	No			row_89	Ap2m1	3436	-1.26177	-0.253463	Yes		row_89	Cacng8	2910	-0.825854	-0.25984	No
row_90	Stx1a	1745	0.388193	0.313122	No		row_90	Creb1	1738	0.422252	0.274495	No			row_90	Flot2	3517	-1.38422	-0.265475	Yes		row_90	Calm1	2931	-0.852521	-0.261264	No
row_91	Gnai2	1782	0.362856	0.30567	No		row_91	Rps6ka3	1743	0.42063	0.275136	No			row_91	Nsf	3536	-1.42415	-0.262228	Yes		row_91	Rtn3	2996	-0.93098	-0.272852	No
row_92	Kcna2	1815	0.330457	0.299076	No		row_92	Dlgap3	1758	0.409435	0.273297	No			row_92	Syn2	3540	-1.42747	-0.255324	Yes		row_92	Cask	2998	-0.934485	-0.269433	No
row_93	Lin7b	1825	0.321179	0.298056	No		row_93	Gls	1769	0.39919	0.272393	No			row_93	Stxbp1	3553	-1.44473	-0.250512	Yes		row_93	Adcy1	3011	-0.957146	-0.268544	No
row_94	Tspan7	1827	0.318942	0.29898	No		row_94	Gabbr2	1816	0.352727	0.262539	No			row_94	Hspa8	3610	-1.53502	-0.255893	Yes		row_94	Gng7	3029	-0.981011	-0.268751	No
row_95	Rab3a	1909	0.222422	0.280039	No		row_95	Cacna1b	1854	0.313306	0.254726	No			row_95	Shank1	3611	-1.53555	-0.247683	Yes		row_95	Cacna1e	3046	-1.00364	-0.268632	No
row_96	Slc6a1	1932	0.197557	0.275396	No		row_96	Cacna1e	1887	0.28532	0.248024	No			row_96	Epb41l3	3634	-1.57552	-0.244598	Yes		row_96	Cacna2d3	3048	-1.00655	-0.264931	No
row_97	Ap2m1	1985	0.143135	0.263237	No		row_97	Slc1a3	1898	0.277351	0.246653	No			row_97	Lin7a	3636	-1.57678	-0.23641	Yes		row_97	Ppfia3	3096	-1.06564	-0.271946	No
row_98	Ntrk3	1994	0.139083	0.261795	No		row_98	Dlg2	1902	0.275173	0.246978	No			row_98	Dlgap4	3645	-1.59097	-0.229845	Yes		row_98	Kcna6	3112	-1.09159	-0.271245	No
row_99	Camk2d	1995	0.136115	0.262294	No		row_99	Gnai3	1933	0.237157	0.240579	No			row_99	Syn1	3655	-1.61437	-0.223398	Yes		row_99	Ncald	3120	-1.09836	-0.268613	No
row_100	Ptprf	2204	-0.0156936	0.21162	No		row_100	Nlgn3	1993	0.185975	0.226917	No			row_100	Prkcg	3683	-1.6771	-0.220982	Yes		row_100	Camk2b	3143	-1.13129	-0.269422	No
row_101	Slc1a2	2231	-0.0530662	0.205472	No		row_101	Lrfn1	2037	0.142147	0.216985	No			row_101	Gria4	3684	-1.68083	-0.211996	Yes		row_101	Aldh5a1	3183	-1.18455	-0.274068	No
row_102	Aldh5a1	2241	-0.0634245	0.20351	No		row_102	Adcy2	2061	0.119917	0.211841	No			row_102	Rims1	3713	-1.7384	-0.209495	Yes		row_102	Plcb1	3184	-1.18465	-0.269433	No
row_103	Cacnb3	2245	-0.0713753	0.203039	No		row_103	Cacng8	2283	-0.0506268	0.158186	No			row_103	Kcnj6	3715	-1.74394	-0.200414	Yes		row_103	Gria2	3206	-1.21825	-0.269663	No
row_104	Gabrg2	2323	-0.168352	0.184875	No		row_104	Cacna2d2	2313	-0.0724888	0.151398	No			row_104	Rps6ka1	3736	-1.7958	-0.195666	Yes		row_104	Prkcg	3261	-1.28531	-0.277485	No
row_105	Snap25	2378	-0.235957	0.172568	No		row_105	Rab3a	2366	-0.13299	0.139238	No			row_105	Plcb3	3740	-1.79876	-0.186776	Yes		row_105	Adcy2	3264	-1.29562	-0.272891	No
row_106	Cacna1b	2485	-0.372312	0.148078	No		row_106	Sorbs2	2428	-0.190944	0.125107	No			row_106	Gad1	3750	-1.81614	-0.17925	Yes		row_106	Nsf	3302	-1.33139	-0.276487	No
row_107	Flot2	2528	-0.435172	0.139427	No		row_107	Tspan7	2466	-0.228021	0.116967	No			row_107	Dlg3	3757	-1.83067	-0.170918	Yes		row_107	Vamp2	3324	-1.35294	-0.276191	No
row_108	Rps6ka1	2648	-0.567059	0.112479	No		row_108	Rtn3	2477	-0.236436	0.115438	No			row_108	Gria3	3792	-1.9035	-0.168991	Yes		row_108	Syn1	3343	-1.3751	-0.275094	No
row_109	Dlg4	2717	-0.662848	0.098321	No		row_109	Kcna1	2515	-0.270294	0.107461	No			row_109	Pick1	3814	-1.96295	-0.163592	Yes		row_109	Dlgap3	3348	-1.38361	-0.270632	No
row_110	Kcnc1	2772	-0.745426	0.0878797	No		row_110	Dlgap4	2588	-0.363839	0.0913138	No			row_110	Gabra2	3838	-2.02324	-0.158355	Yes		row_110	Gabbr2	3394	-1.43512	-0.275725	No
row_111	Dlg1	2778	-0.753672	0.0894198	No		row_111	Cplx1	2590	-0.364611	0.0924701	No			row_111	Gabrb3	3843	-2.03762	-0.148431	Yes		row_111	Gnai2	3429	-1.47703	-0.278037	No
row_112	Adcy1	2795	-0.783475	0.0883861	No		row_112	Glrb	2655	-0.422753	0.0784988	No			row_112	Adcy1	3845	-2.04068	-0.137763	Yes		row_112	Gad2	3467	-1.54266	-0.280806	Yes
row_113	Actn2	2807	-0.796969	0.0886213	No		row_113	Slc1a2	2696	-0.464232	0.0705347	No			row_113	Kcnab2	3846	-2.0544	-0.126779	Yes		row_113	Cacna1b	3468	-1.54362	-0.274766	Yes
row_114	Slc32a1	2833	-0.828405	0.085557	No		row_114	Slc6a11	2698	-0.468513	0.07209	No			row_114	Syn3	3848	-2.05625	-0.116028	Yes		row_114	Rims1	3470	-1.54571	-0.268956	Yes
row_115	Cacna1a	2887	-0.887486	0.0758797	No		row_115	Ap2m1	2724	-0.486081	0.0678648	No			row_115	Ap2s1	3857	-2.09332	-0.106777	Yes		row_115	Glul	3477	-1.55814	-0.264287	Yes
row_116	Epb41	2903	-0.911057	0.075557	No		row_116	Rps6ka2	2773	-0.546965	0.058269	No			row_116	Epb41	3859	-2.09552	-0.0958152	Yes		row_116	Camk2a	3480	-1.57357	-0.258606	Yes
row_117	Ppfibp1	2907	-0.914518	0.0781739	No		row_117	Cacna1a	2786	-0.562658	0.0575055	No			row_117	Slc17a7	3896	-2.19947	-0.0927911	Yes		row_117	Snap25	3491	-1.58908	-0.254767	Yes
row_118	Epb41l3	2960	-0.99106	0.0691198	No		row_118	Abat	2803	-0.578845	0.0558294	No			row_118	Cacng8	3912	-2.23369	-0.0844883	Yes		row_118	Slc6a11	3501	-1.6039	-0.250633	Yes
row_119	Prkcg	2997	-1.04103	0.064151	No		row_119	Arl6ip5	2897	-0.656595	0.0356897	No			row_119	Creb1	3923	-2.26751	-0.0747913	Yes		row_119	Homer1	3523	-1.63122	-0.249248	Yes
row_120	Grip1	3072	-1.12985	0.0502392	No		row_120	Camkk2	3036	-0.815457	0.00519505	No			row_120	Dlg1	3956	-2.44002	-0.0695104	Yes		row_120	Lrrc7	3560	-1.67409	-0.251265	Yes
row_121	Cacng8	3109	-1.18489	0.0457973	No		row_121	Epb41l3	3047	-0.824993	0.0059261	No			row_121	Kcnc3	3957	-2.443	-0.0564486	Yes		row_121	Dlg2	3594	-1.72726	-0.25236	Yes
row_122	Rtn3	3118	-1.1994	0.0482377	No		row_122	Snap25	3048	-0.825149	0.0090944	No			row_122	Camkk2	3961	-2.45755	-0.0440369	Yes		row_122	Kcnab2	3628	-1.78184	-0.253241	Yes
row_123	Dlgap4	3126	-1.20981	0.0509602	No		row_123	Epb41	3101	-0.89189	-0.000151594	No			row_123	Slc1a6	3975	-2.50711	-0.0337868	Yes		row_123	Cacnb4	3657	-1.8352	-0.252723	Yes
row_124	Gng12	3127	-1.21081	0.0553936	No		row_124	Epb41l2	3104	-0.895461	0.00279935	No			row_124	Grm1	3979	-2.52059	-0.021038	Yes		row_124	Syn2	3663	-1.84557	-0.246692	Yes
row_125	Flot1	3135	-1.22788	0.0581823	No		row_125	Gad2	3123	-0.916641	0.00193299	No			row_125	Homer3	4014	-2.63412	-0.0152047	Yes		row_125	Akap5	3686	-1.89396	-0.244516	Yes
row_126	Hcn2	3161	-1.2676	0.0567261	No		row_126	Dlg1	3186	-1.00401	-0.00931917	No			row_126	Prkar1a	4071	-2.9612	-0.0129612	Yes		row_126	Syt1	3697	-1.9208	-0.23938	Yes
row_127	Chat	3175	-1.28669	0.0582666	No		row_127	Slc1a6	3291	-1.17375	-0.0301535	No			row_127	Gabrg2	4108	-3.17265	-0.00473384	Yes		row_127	Ap2a2	3729	-1.99072	-0.238968	Yes
row_128	Prkar1b	3184	-1.29483	0.0610564	No		row_128	Adcy9	3386	-1.32517	-0.0479697	No			row_128	Nrxn3	4142	-3.53326	0.0061495	Yes		row_128	Flot2	3758	-2.06114	-0.237567	Yes
row_129	Gad1	3219	-1.36393	0.0577578	No		row_129	Gabrb1	3402	-1.35197	-0.0464336	No			row_129	Snap25	4158	-3.70604	0.0223245	Yes		row_129	Gnb5	3771	-2.07921	-0.232287	Yes
row_130	Aldh2	3287	-1.49594	0.0468938	No		row_130	Gria4	3418	-1.38191	-0.0447825	No										row_130	Camkk2	3782	-2.09916	-0.226453	Yes
row_131	Glra1	3343	-1.60462	0.0393546	No		row_131	Nefl	3470	-1.492	-0.0514806	No										row_131	Gabrb1	3790	-2.11751	-0.219833	Yes
row_132	Arl6ip5	3419	-1.74914	0.0274665	No		row_132	Gabrg2	3474	-1.49514	-0.0464707	No										row_132	Cplx1	3812	-2.16071	-0.216376	Yes
row_133	Slc6a11	3505	-1.94724	0.0138647	No		row_133	Hcn1	3496	-1.53193	-0.0457056	No										row_133	Epb41l3	3819	-2.16495	-0.209332	Yes
row_134	Creb1	3607	-2.18822	-0.00275721	No		row_134	Rps6ka1	3533	-1.59553	-0.0483512	No										row_134	Dlg4	3846	-2.22248	-0.206823	Yes
row_135	Nefl	3619	-2.22263	0.00269812	No		row_135	Hspa8	3568	-1.65678	-0.0502743	No										row_135	Cacnb1	3879	-2.3147	-0.205382	Yes
row_136	Prkar1a	3635	-2.26605	0.00733683	No		row_136	Hcn2	3634	-1.7732	-0.059304	No										row_136	Gng4	3893	-2.35101	-0.199276	Yes
row_137	Camkk1	3651	-2.31555	0.0121568	No		row_137	Aldh2	3781	-2.11362	-0.0867635	No										row_137	Plcb3	3932	-2.42737	-0.198821	Yes
row_138	Sorbs2	3681	-2.39497	0.0138529	No		row_138	Prkar1a	3800	-2.17602	-0.0827942	No										row_138	Gng12	3960	-2.502	-0.195457	Yes
row_139	Hspa8	3733	-2.5499	0.0107504	No		row_139	Glra1	3880	-2.48023	-0.0925204	No										row_139	Prkar1a	3984	-2.56257	-0.190903	Yes
row_140	Dlgap1	3818	-2.88332	0.000820033	No		row_140	Kcna2	3902	-2.54297	-0.0878732	No										row_140	Prkar1b	4009	-2.60379	-0.186426	Yes
row_141	Kcnc3	3830	-2.93286	0.00887592	No		row_141	Prkcg	3905	-2.54422	-0.0785916	No										row_141	Apba1	4033	-2.71882	-0.181261	Yes
row_142	Myo6	3833	-2.94855	0.0191844	No		row_142	Kcnab2	3944	-2.68313	-0.0775485	No										row_142	Hspa8	4043	-2.77776	-0.172534	Yes
row_143	Epb41l2	3851	-3.03657	0.0261566	No		row_143	Gad1	3987	-2.87263	-0.0767524	No										row_143	Camk2d	4070	-2.86325	-0.167518	Yes
row_144	Kcnj10	3914	-3.23796	0.0228905	No		row_144	Homer3	4025	-3.00696	-0.0742223	No										row_144	Dlg1	4100	-2.97689	-0.162771	Yes
row_145	Calm1	4001	-3.70861	0.0154942	No		row_145	Prkar1b	4046	-3.10971	-0.0671553	No										row_145	Stx1a	4109	-3.03961	-0.152781	Yes
row_146	Kcnab2	4013	-3.80884	0.0267575	No		row_146	Kcnc1	4084	-3.4111	-0.0630734	No										row_146	Slc17a7	4111	-3.05634	-0.14106	Yes
row_147	Arhgef9	4052	-4.10351	0.0325144	No		row_147	Myo6	4089	-3.42485	-0.0508978	No										row_147	Slc1a2	4118	-3.111	-0.130315	Yes
row_148	Kcna1	4054	-4.10928	0.0473168	No		row_148	Hcn4	4174	-4.55916	-0.0538599	No										row_148	Nefl	4144	-3.2331	-0.123613	Yes
							row_149	Kcnj10	4189	-4.94602	-0.0382801	No										row_149	Gnb2	4160	-3.31165	-0.114225	Yes
							row_150	Gria3	4223	-7.00398	-0.0194281	No										row_150	Tspan7	4170	-3.38185	-0.103134	Yes
							row_151	Cacng2	4224	-7.02702	0.00755339	No										row_151	Dlgap2	4181	-3.44603	-0.0920294	Yes
																						row_152	Homer2	4229	-3.89766	-0.0879633	Yes
																						row_153	Lin7b	4234	-3.9222	-0.0735679	Yes
																						row_154	Myo6	4261	-4.35644	-0.0627091	Yes
																						row_155	Gad1	4293	-4.93425	-0.0507791	Yes
																						row_156	Epb41l2	4300	-5.06267	-0.0323972	Yes
																						row_157	Actn2	4307	-5.32286	-0.0129972	Yes
																						row_158	Sorbs2	4332	-6.48417	0.00666335	Yes

## Sheet: REACTOME_METABOLISM_OF_RNA
TABLE S5.
REACTOME - Metabolism of RNA							REACTOME - Metabolism of RNA
Cerebral cortex Pex2-/- vs. Pex2+/							Cerebellum Pex2-/- vs. Pex2+/
NAME	SYMBOL	RANK IN GENE LIST	RANK METRIC SCORE	RUNNING ES	CORE ENRICHMENT		NAME	SYMBOL	RANK IN GENE LIST	RANK METRIC SCORE	RUNNING ES	CORE ENRICHMENT
row_0	Snrpe	9	10.035	0.0135694	Yes		row_0	Mphosph10	11	9.2392	0.0181767	Yes
row_1	Tra2b	15	8.89792	0.0263418	Yes		row_1	Prpf40a	67	4.49275	0.0141659	Yes
row_2	Ncbp1	28	7.11985	0.034574	Yes		row_2	Fbl	74	4.32048	0.0224442	Yes
row_3	Snrpd1	34	6.85093	0.0441222	Yes		row_3	Nop58	125	3.46028	0.017378	Yes
row_4	Rps23	38	6.7139	0.0539516	Yes		row_4	Srsf9	126	3.45927	0.0252495	Yes
row_5	Rpl9	48	5.95769	0.0610988	Yes		row_5	Psmc6	156	3.24473	0.0251276	Yes
row_6	Hnrnpl	54	5.57973	0.0686448	Yes		row_6	Bop1	166	3.1347	0.0299313	Yes
row_7	Dis3	62	5.34545	0.0753247	Yes		row_7	Tnpo1	184	3.02571	0.0324166	Yes
row_8	Psmd3	68	5.14553	0.0821868	Yes		row_8	Exosc8	192	2.95456	0.037328	Yes
row_9	Prpf40a	72	5.0868	0.0894534	Yes		row_9	Ddx5	201	2.87715	0.0418045	Yes
row_10	Srsf3	75	5.03469	0.0968864	Yes		row_10	Magoh	202	2.87713	0.0483513	Yes
row_11	Wdr18	77	4.99719	0.104509	Yes		row_11	Rps27a	205	2.84747	0.054313	Yes
row_12	Rbmx	80	4.94635	0.111803	Yes		row_12	Ubl5	207	2.83963	0.0605157	Yes
row_13	Psmd6	91	4.84976	0.116956	Yes		row_13	Prpf8	227	2.74186	0.0618376	Yes
row_14	Rps3	96	4.82594	0.123564	Yes		row_14	Snrpe	234	2.70196	0.066433	Yes
row_15	Pabpn1	106	4.63234	0.128623	Yes		row_15	Srsf5	238	2.69027	0.0717782	Yes
row_16	Thoc2	108	4.51747	0.13549	Yes		row_16	Ddx6	240	2.68976	0.0776399	Yes
row_17	Sf3b3	128	4.29108	0.137527	Yes		row_17	Prmt5	249	2.6386	0.0815736	Yes
row_18	Dhx15	134	4.24446	0.14297	Yes		row_18	Psma6	252	2.62877	0.0870376	Yes
row_19	Srsf5	137	4.23975	0.149151	Yes		row_19	Psmd1	253	2.62764	0.0930167	Yes
row_20	Dhx9	138	4.23678	0.155824	Yes		row_20	Sf3b3	254	2.61984	0.0989781	Yes
row_21	Ctnnbl1	140	4.2237	0.162228	Yes		row_21	Rpl36	259	2.59589	0.10385	Yes
row_22	Prpf19	141	4.21028	0.16886	Yes		row_22	Ftsj3	267	2.5505	0.107842	Yes
row_23	Rpl14	167	4.00204	0.168951	Yes		row_23	Ddx46	283	2.49616	0.10964	Yes
row_24	Prpf8	168	3.99936	0.17525	Yes		row_24	Xrn2	284	2.49404	0.115315	Yes
row_25	Cwc22	170	3.99051	0.181287	Yes		row_25	Cpsf3	288	2.48043	0.120183	Yes
row_26	Polr2b	171	3.96588	0.187533	Yes		row_26	Rbm17	307	2.43561	0.121066	Yes
row_27	Exosc6	174	3.95131	0.19326	Yes		row_27	Smu1	311	2.41684	0.125789	Yes
row_28	Thoc1	176	3.91573	0.199179	Yes		row_28	Srsf1	332	2.34202	0.125943	Yes
row_29	Plrg1	182	3.89152	0.204066	Yes		row_29	Psma2	333	2.32964	0.131244	Yes
row_30	Psmb5	183	3.846	0.210124	Yes		row_30	Parn	344	2.28651	0.133859	Yes
row_31	Ddx39b	184	3.84164	0.216175	Yes		row_31	Polr2b	352	2.26542	0.137202	Yes
row_32	Psmb4	190	3.80536	0.220926	Yes		row_32	Rbm25	353	2.26148	0.142348	Yes
row_33	Sf3b1	191	3.79984	0.226911	Yes		row_33	Mtrex	362	2.23141	0.145355	Yes
row_34	Hnrnpc	192	3.79969	0.232896	Yes		row_34	Sf3b1	364	2.22735	0.150164	Yes
row_35	Bcas2	193	3.79441	0.238872	Yes		row_35	Snrpd2	368	2.22015	0.15444	Yes
row_36	Ddx5	199	3.76854	0.243565	Yes		row_36	Psme3	389	2.16447	0.154189	Yes
row_37	Fus	212	3.66249	0.246352	Yes		row_37	Wtap	392	2.15202	0.158568	Yes
row_38	Rae1	222	3.58604	0.249764	Yes		row_38	Pabpn1	396	2.14353	0.162669	Yes
row_39	Rpl22	225	3.57291	0.254894	Yes		row_39	Dis3	397	2.14272	0.167545	Yes
row_40	Snrnp200	228	3.56187	0.260008	Yes		row_40	Psmb5	401	2.13689	0.171631	Yes
row_41	Srrm2	236	3.50127	0.263783	Yes		row_41	Nxf1	407	2.12245	0.175167	Yes
row_42	Sarnp	237	3.50088	0.269297	Yes		row_42	Snrpf	413	2.10352	0.178659	Yes
row_43	Psma2	238	3.50049	0.27481	Yes		row_43	Edc3	416	2.10061	0.182921	Yes
row_44	Psma1	251	3.42471	0.277222	Yes		row_44	U2af1	419	2.09491	0.187171	Yes
row_45	U2af2	254	3.40415	0.282087	Yes		row_45	Psmb3	420	2.09379	0.191935	Yes
row_46	Rpl27	258	3.39289	0.286686	Yes		row_46	Fus	438	2.03392	0.192164	Yes
row_47	Psmb1	261	3.38325	0.291518	Yes		row_47	Snu13	454	2.00059	0.192834	Yes
row_48	Snu13	263	3.3718	0.29658	Yes		row_48	Skic8	462	1.9878	0.195546	Yes
row_49	Ppil1	268	3.34187	0.30085	Yes		row_49	Psmb4	473	1.97396	0.197449	Yes
row_50	Ddx46	269	3.33121	0.306097	Yes		row_50	Snrnp40	487	1.93601	0.19849	Yes
row_51	Rpl35a	275	3.30563	0.310061	Yes		row_51	Hnrnpd	489	1.93107	0.202626	Yes
row_52	Rbm39	278	3.29422	0.314752	Yes		row_52	Hspa1b	491	1.92797	0.206754	Yes
row_53	Seh1l	285	3.27605	0.318421	Yes		row_53	Ddx39b	497	1.92009	0.209829	Yes
row_54	Nop58	286	3.27509	0.32358	Yes		row_54	Plrg1	507	1.90621	0.211837	Yes
row_55	Cstf1	289	3.27242	0.328237	Yes		row_55	Snrpg	525	1.87869	0.211713	Yes
row_56	Polr2h	294	3.25573	0.332371	Yes		row_56	Xab2	551	1.81131	0.209364	Yes
row_57	Snrpa1	295	3.25339	0.337496	Yes		row_57	Psmb2	573	1.77541	0.207969	Yes
row_58	Nxf1	305	3.21886	0.340329	Yes		row_58	Adar	574	1.77344	0.212005	Yes
row_59	Srsf1	306	3.21871	0.345399	Yes		row_59	Psma7	581	1.76081	0.214458	Yes
row_60	Ncl	307	3.21282	0.350459	Yes		row_60	Snrpa	584	1.75674	0.217938	Yes
row_61	Magoh	309	3.20919	0.355265	Yes		row_61	Lsm4	588	1.75198	0.221148	Yes
row_62	Sf3a1	312	3.19676	0.359803	Yes		row_62	Wbp11	596	1.73244	0.223279	Yes
row_63	Rbm25	316	3.19397	0.364089	Yes		row_63	Elavl1	602	1.72379	0.225907	Yes
row_64	Rpl37a	318	3.16519	0.368826	Yes		row_64	Lsm3	610	1.70943	0.227986	Yes
row_65	Pcbp2	320	3.15178	0.373541	Yes		row_65	Ppil1	622	1.6861	0.228975	Yes
row_66	Snrpd3	325	3.14164	0.377496	Yes		row_66	Ptbp1	632	1.66777	0.230441	Yes
row_67	Psmb2	328	3.13407	0.381935	Yes		row_67	Cdc5l	633	1.66681	0.234234	Yes
row_68	Mtrex	331	3.12258	0.386356	Yes		row_68	Ppil2	634	1.66592	0.238025	Yes
row_69	Psma5	335	3.11434	0.390516	Yes		row_69	Usp39	639	1.65623	0.240758	Yes
row_70	Rps24	343	3.07661	0.393622	Yes		row_70	Eif4e	644	1.64877	0.243475	Yes
row_71	Alyref	356	3.03367	0.395419	Yes		row_71	Etf1	655	1.63418	0.244605	Yes
row_72	Sf1	360	3.01785	0.399426	Yes		row_72	Gspt1	661	1.62768	0.247015	Yes
row_73	Snrnp40	370	2.98423	0.40189	Yes		row_73	Sf3a1	665	1.62246	0.249931	Yes
row_74	Hnrnpa2b1	373	2.97394	0.406077	Yes		row_74	Psma1	668	1.61682	0.253092	Yes
row_75	Snrnp70	375	2.96809	0.410504	Yes		row_75	Prpf6	672	1.61308	0.255986	Yes
row_76	Prmt5	377	2.95748	0.414914	Yes		row_76	Rps17	687	1.59102	0.255983	Yes
row_77	Mfap1a	380	2.93131	0.419034	Yes		row_77	Nup93	690	1.58589	0.259074	Yes
row_78	Psmd2	384	2.90934	0.422871	Yes		row_78	Srrt	701	1.57012	0.260059	Yes
row_79	Psmd1	385	2.90718	0.42745	Yes		row_79	Polr2c	706	1.56154	0.262577	Yes
row_80	Snrpb	392	2.88092	0.430496	Yes		row_80	Snrpa1	715	1.54306	0.264018	Yes
row_81	Rps16	397	2.86471	0.434014	Yes		row_81	Exosc9	723	1.53196	0.265692	Yes
row_82	Elavl1	408	2.79689	0.435935	Yes		row_82	Dhx15	729	1.52177	0.267861	Yes
row_83	Tcerg1	420	2.747	0.437528	Yes		row_83	Hnrnph2	736	1.51527	0.269756	Yes
row_84	Psmd13	428	2.72432	0.440079	Yes		row_84	Eif4a3	737	1.51232	0.273197	Yes
row_85	Adar	432	2.70498	0.443594	Yes		row_85	Nup155	752	1.49551	0.272977	Yes
row_86	Nop56	434	2.70125	0.4476	Yes		row_86	Rbm7	754	1.49233	0.276114	Yes
row_87	Psmb3	440	2.68284	0.450583	Yes		row_87	Ddx21	765	1.48458	0.276904	Yes
row_88	Hnrnpu	457	2.63414	0.450756	Yes		row_88	Rps15a	767	1.47887	0.28001	Yes
row_89	Rpl32	458	2.63007	0.454899	Yes		row_89	Cpsf6	774	1.46708	0.281796	Yes
row_90	Eftud2	459	2.62824	0.459039	Yes		row_90	Fip1l1	785	1.4506	0.282509	Yes
row_91	Psmc5	461	2.62454	0.462924	Yes		row_91	Sympk	797	1.4315	0.282919	Yes
row_92	Rbm8a	464	2.61878	0.466552	Yes		row_92	Ik	798	1.43143	0.286177	Yes
row_93	Hnrnph1	469	2.6122	0.469672	Yes		row_93	Psmd9	799	1.42834	0.289427	Yes
row_94	Snrpd2	476	2.60156	0.472279	Yes		row_94	Psmb1	804	1.42455	0.291633	Yes
row_95	Psmc1	482	2.58327	0.475105	Yes		row_95	Cpsf1	812	1.41509	0.293041	Yes
row_96	Ddx6	516	2.47549	0.470803	Yes		row_96	Hnrnpk	815	1.41299	0.295739	Yes
row_97	Psme1	531	2.43696	0.471162	Yes		row_97	Psme1	818	1.40764	0.298424	Yes
row_98	Cnot1	537	2.428	0.473744	Yes		row_98	Nop56	826	1.39251	0.299781	Yes
row_99	Rbm17	550	2.39614	0.474536	Yes		row_99	Tra2b	843	1.36152	0.298739	Yes
row_100	Srsf2	555	2.37319	0.47728	Yes		row_100	Cstf1	845	1.35652	0.301567	Yes
row_101	Psma7	563	2.34559	0.479235	Yes		row_101	Rps8	859	1.33699	0.301245	Yes
row_102	Eif4a1	573	2.31188	0.48064	Yes		row_102	Rbm8a	866	1.32777	0.302713	Yes
row_103	Sf3a3	585	2.28328	0.481503	Yes		row_103	Thoc1	876	1.31473	0.303376	Yes
row_104	Csnk1e	607	2.25008	0.479828	Yes		row_104	Psmc1	880	1.31163	0.305584	Yes
row_105	Prkcd	617	2.22282	0.481093	Yes		row_105	Sf3a3	881	1.31017	0.308565	Yes
row_106	Cpsf7	630	2.20716	0.481587	Yes		row_106	Nup210	896	1.28638	0.307869	Yes
row_107	Puf60	632	2.19993	0.484803	Yes		row_107	Psma5	898	1.28402	0.310532	Yes
row_108	Khsrp	634	2.19948	0.488019	Yes		row_108	Smndc1	902	1.27698	0.312661	Yes
row_109	Hnrnpk	635	2.1961	0.491478	Yes		row_109	Srsf3	909	1.27089	0.314	Yes
row_110	Rnmt	637	2.19471	0.494687	Yes		row_110	Psmd13	947	1.23595	0.307237	Yes
row_111	Eif4a3	642	2.18598	0.497136	Yes		row_111	Slu7	978	1.19499	0.302192	Yes
row_112	Htatsf1	648	2.17225	0.499315	Yes		row_112	Rplp2	992	1.17755	0.301507	Yes
row_113	Ik	662	2.12686	0.499434	Yes		row_113	Cnot11	993	1.1768	0.304185	Yes
row_114	Hnrnpa1	674	2.08857	0.49999	Yes		row_114	Psma3	998	1.17138	0.305815	Yes
row_115	Rps26	677	2.0756	0.502762	Yes		row_115	Polr2h	1005	1.16614	0.306916	Yes
row_116	Cdc5l	687	2.05528	0.503763	Yes		row_116	Prpf19	1008	1.16208	0.309043	Yes
row_117	Ppih	695	2.04495	0.505244	Yes		row_117	Rpl22	1029	1.13979	0.30646	Yes
row_118	Lsm2	696	2.03896	0.508456	Yes		row_118	Cnot7	1034	1.13471	0.308007	Yes
row_119	Psma4	701	2.0332	0.510664	Yes		row_119	Fau	1041	1.12885	0.309023	Yes
row_120	Srsf7	710	2.01655	0.511852	Yes		row_120	Rbm39	1045	1.1231	0.310802	Yes
row_121	Prpf6	712	2.00764	0.514766	Yes		row_121	Rpl3	1062	1.10914	0.309185	Yes
row_122	Psma6	722	1.98886	0.515662	Yes		row_122	Cdc40	1072	1.10293	0.309366	Yes
row_123	Rps8	724	1.98274	0.518536	Yes		row_123	Psmd4	1098	1.07752	0.305348	Yes
row_124	Nudt21	725	1.98085	0.521656	Yes		row_124	Rbm22	1105	1.06561	0.30622	Yes
row_125	Hnrnpd	734	1.96307	0.52276	Yes		row_125	Nup85	1111	1.06013	0.307338	Yes
row_126	Rps6	740	1.94414	0.52458	Yes		row_126	Eftud2	1112	1.06001	0.30975	Yes
row_127	Bud31	747	1.92035	0.526114	Yes		row_127	Psmc5	1117	1.05545	0.311116	Yes
row_128	Wtap	768	1.86631	0.524083	Yes		row_128	Tpr	1125	1.04157	0.311675	Yes
row_129	Psmc3	770	1.86445	0.526771	Yes		row_129	Phf5a	1133	1.02533	0.312196	Yes
row_130	Psmd14	775	1.85732	0.528703	Yes		row_130	Polr2f	1134	1.02369	0.314526	Yes
row_131	Sf3a2	776	1.84894	0.531615	Yes		row_131	Hnrnpa1	1138	1.01839	0.316067	Yes
row_132	Polr2a	779	1.84247	0.53402	Yes		row_132	Set	1150	0.998784	0.315492	Yes
row_133	Cpsf6	787	1.82031	0.535147	Yes		row_133	Paip1	1157	0.994256	0.316202	Yes
row_134	Psmc6	801	1.79731	0.534748	Yes		row_134	Rbm42	1163	0.991968	0.317165	Yes
row_135	Set	808	1.7874	0.536072	Yes		row_135	Rnps1	1165	0.987275	0.319153	Yes
row_136	Lsm4	813	1.78158	0.537884	Yes		row_136	Akt1	1170	0.983103	0.320355	Yes
row_137	Hnrnpa3	842	1.72722	0.533646	Yes		row_137	Snrnp200	1188	0.961145	0.318142	Yes
row_138	Rpl35	872	1.67252	0.529074	Yes		row_138	Cwc27	1194	0.955489	0.319022	Yes
row_139	Rpl13	876	1.66541	0.530952	Yes		row_139	Eif4b	1196	0.951256	0.320928	Yes
row_140	Psma3	890	1.64195	0.530307	Yes		row_140	Psmd3	1203	0.944567	0.321525	Yes
row_141	Polr2c	894	1.63383	0.532135	Yes		row_141	Wdr12	1205	0.936315	0.323396	Yes
row_142	Psmc4	900	1.62785	0.533456	Yes		row_142	Ddx39a	1206	0.936247	0.325527	Yes
row_143	Sart1	905	1.62571	0.535023	Yes		row_143	Tcerg1	1215	0.925514	0.325562	Yes
row_144	Srsf9	906	1.62407	0.537581	Yes		row_144	Dhx9	1223	0.912825	0.325828	Yes
row_145	Cnot3	913	1.61666	0.538636	Yes		row_145	Hnrnph1	1225	0.911436	0.327643	Yes
row_146	Rbm22	925	1.59963	0.538422	Yes		row_146	Srsf7	1231	0.903609	0.328405	Yes
row_147	Exosc9	942	1.57495	0.536927	Yes		row_147	Rnmt	1240	0.894974	0.328371	Yes
row_148	Exosc4	962	1.539	0.534629	Yes		row_148	Psma4	1245	0.889503	0.32936	Yes
row_149	Nup160	1003	1.48832	0.527033	Yes		row_149	Cnot2	1255	0.877946	0.329029	No
row_150	Psmd7	1012	1.47408	0.527367	Yes		row_150	Rps27	1310	0.815555	0.316909	No
row_151	Rpl18	1014	1.47249	0.529438	Yes		row_151	Psmc2	1321	0.799185	0.31614	No
row_152	Fbl	1017	1.47065	0.531257	Yes		row_152	Rpl27a	1326	0.79688	0.316918	No
row_153	Cstf3	1038	1.43916	0.528554	Yes		row_153	Psme4	1333	0.79401	0.317172	No
row_154	Luc7l3	1046	1.41889	0.529049	Yes		row_154	Exosc10	1335	0.793273	0.318718	No
row_155	Adarb1	1060	1.3943	0.528014	Yes		row_155	Exosc4	1346	0.783553	0.317913	No
row_156	Rpl3	1067	1.38139	0.528699	Yes		row_156	Rpl35	1350	0.77753	0.318906	No
row_157	Upf2	1072	1.37237	0.529867	Yes		row_157	Ncbp1	1352	0.774627	0.32041	No
row_158	Pnn	1074	1.37068	0.531777	Yes		row_158	Psmd6	1373	0.754349	0.31695	No
row_159	Rpl30	1079	1.36487	0.532933	Yes		row_159	Snrpb	1398	0.731639	0.312404	No
row_160	Skic8	1080	1.36207	0.535078	Yes		row_160	Srrm1	1405	0.728871	0.31251	No
row_161	Rps11	1084	1.35791	0.536471	Yes		row_161	Zc3h11a	1416	0.721484	0.311563	No
row_162	Ppp2r2a	1086	1.35241	0.538353	Yes		row_162	Srsf2	1419	0.717548	0.312679	No
row_163	Rpl34	1125	1.29663	0.530952	Yes		row_163	Cpsf4	1429	0.712113	0.31197	No
row_164	Cpsf3	1126	1.295	0.532992	Yes		row_164	Snrnp70	1449	0.704031	0.308655	No
row_165	Senp3	1131	1.29087	0.534031	Yes		row_165	Exosc2	1455	0.699867	0.308953	No
row_166	Smg9	1139	1.27365	0.534297	Yes		row_166	Rps10	1458	0.697061	0.310022	No
row_167	Pcbp1	1148	1.25589	0.534288	Yes		row_167	Rae1	1506	0.653464	0.299345	No
row_168	Pqbp1	1164	1.23471	0.532505	Yes		row_168	Thoc6	1513	0.645283	0.299261	No
row_169	Psmb6	1169	1.22994	0.533448	Yes		row_169	Pelp1	1514	0.644961	0.300728	No
row_170	Rpl15	1175	1.22165	0.53413	Yes		row_170	Papola	1541	0.622909	0.295417	No
row_171	Hnrnph2	1178	1.22069	0.535555	Yes		row_171	Ywhaz	1549	0.618377	0.295012	No
row_172	Dcps	1186	1.20902	0.53572	Yes		row_172	Rplp1	1564	0.604017	0.292764	No
row_173	Cherp	1190	1.2042	0.536871	Yes		row_173	Snrpd3	1572	0.596933	0.29231	No
row_174	Rpl6	1197	1.19465	0.537262	Yes		row_174	Exosc6	1577	0.593549	0.292626	No
row_175	Ppil4	1198	1.19137	0.539138	Yes		row_175	Mettl3	1581	0.582989	0.293176	No
row_176	Csnk1d	1222	1.16499	0.535257	No		row_176	Nup160	1584	0.578061	0.293974	No
row_177	Prpf38a	1235	1.1455	0.53408	No		row_177	Ddx42	1593	0.571877	0.293205	No
row_178	Akt1	1245	1.13557	0.533632	No		row_178	Psmc4	1599	0.564516	0.293195	No
row_179	Psmd4	1251	1.12187	0.534156	No		row_179	Psmd7	1600	0.562254	0.294474	No
row_180	Rps13	1254	1.11336	0.535413	No		row_180	Hnrnpa3	1621	0.543498	0.290535	No
row_181	Ddx39a	1255	1.11302	0.537166	No		row_181	Prpf4	1630	0.538283	0.28969	No
row_182	Ncbp2	1259	1.10716	0.538164	No		row_182	Puf60	1632	0.535821	0.29065	No
row_183	Rpl26	1264	1.1043	0.53891	No		row_183	Cnot1	1641	0.531571	0.289789	No
row_184	Tpr	1305	1.05877	0.530637	No		row_184	Ppih	1649	0.522049	0.289166	No
row_185	Hspa1b	1314	1.04618	0.530296	No		row_185	Ctnnbl1	1656	0.515783	0.288786	No
row_186	Rps14	1334	1.01455	0.527173	No		row_186	Polr2g	1678	0.501876	0.284494	No
row_187	Usp39	1346	1.00741	0.526026	No		row_187	Rbmx	1687	0.486095	0.283529	No
row_188	Aaas	1355	1.00004	0.525613	No		row_188	Alyref	1695	0.477126	0.282803	No
row_189	U2af1	1357	0.999152	0.526938	No		row_189	Cnot9	1718	0.454797	0.278145	No
row_190	Psmd11	1368	0.987936	0.526009	No		row_190	Rpl37a	1723	0.449419	0.278132	No
row_191	Rps15a	1377	0.977465	0.525561	No		row_191	Dcps	1728	0.445308	0.27811	No
row_192	Snrpg	1382	0.972912	0.526099	No		row_192	Rpsa	1742	0.434299	0.275734	No
row_193	Nup155	1383	0.971889	0.52763	No		row_193	Rpl30	1753	0.421786	0.274106	No
row_194	Psmd8	1386	0.963702	0.528651	No		row_194	Fam50a	1755	0.420526	0.274804	No
row_195	Hbs1l	1401	0.937556	0.526648	No		row_195	Nup214	1756	0.419993	0.27576	No
row_196	Ranbp2	1403	0.934625	0.527872	No		row_196	U2af2	1766	0.411642	0.274367	No
row_197	Snrpa	1409	0.924685	0.528086	No		row_197	Las1l	1772	0.406697	0.273999	No
row_198	Gtf2f1	1433	0.885416	0.523765	No		row_198	Rps12	1806	0.376963	0.266316	No
row_199	Nup107	1450	0.86204	0.521147	No		row_199	Rpl31	1809	0.369315	0.266639	No
row_200	Smu1	1458	0.845509	0.520739	No		row_200	Hnrnpl	1810	0.368875	0.267478	No
row_201	Poldip3	1518	0.767047	0.507285	No		row_201	Lsm6	1812	0.367319	0.268055	No
row_202	Ppil2	1533	0.738863	0.504969	No		row_202	Tsr1	1817	0.363238	0.267846	No
row_203	Srrm1	1564	0.703452	0.498622	No		row_203	Pabpc1	1826	0.357533	0.26659	No
row_204	Rnps1	1608	0.65078	0.488961	No		row_204	Rps15	1834	0.352554	0.26558	No
row_205	Etf1	1614	0.644546	0.488734	No		row_205	Lsm2	1843	0.343881	0.264292	No
row_206	Ubb	1621	0.628584	0.488233	No		row_206	Rpl9	1847	0.3371	0.264283	No
row_207	Chtop	1622	0.626003	0.489219	No		row_207	Nup50	1850	0.334633	0.264527	No
row_208	Nup93	1647	0.589517	0.484183	No		row_208	Rps21	1861	0.321126	0.26267	No
row_209	Prpf31	1673	0.562763	0.478857	No		row_209	Ranbp2	1864	0.317589	0.262875	No
row_210	Snrpb2	1675	0.560803	0.479492	No		row_210	Snrpb2	1868	0.314071	0.262813	No
row_211	Rps17	1695	0.530887	0.475606	No		row_211	Psmd12	1880	0.306781	0.260664	No
row_212	Pelp1	1705	0.517088	0.474184	No		row_212	Hnrnpu	1886	0.30094	0.260055	No
row_213	Lsm6	1719	0.501557	0.471744	No		row_213	Sarnp	1887	0.298847	0.260735	No
row_214	Psme3	1723	0.497017	0.471781	No		row_214	Rps9	1920	0.268794	0.253065	No
row_215	Srsf10	1733	0.48807	0.470313	No		row_215	Rpl23a	1923	0.266321	0.253153	No
row_216	Rpl36a	1738	0.484781	0.470083	No		row_216	Bud31	1950	0.253877	0.247002	No
row_217	Nup210	1750	0.469399	0.468088	No		row_217	Ppp2r2a	1958	0.249057	0.245757	No
row_218	Bop1	1753	0.46807	0.468329	No		row_218	Rpl11	1961	0.247087	0.245802	No
row_219	Rps25	1754	0.467218	0.469064	No		row_219	Rpl5	1966	0.244194	0.245323	No
row_220	Rngtt	1761	0.457521	0.468294	No		row_220	Clp1	1967	0.243176	0.245876	No
row_221	Tnpo1	1764	0.456217	0.468516	No		row_221	Rpl18	1971	0.238446	0.245642	No
row_222	Srrt	1783	0.440282	0.464736	No		row_222	Rpl35a	1975	0.23631	0.245403	No
row_223	Rpl24	1789	0.434394	0.464178	No		row_223	Rpl23	1983	0.230217	0.244116	No
row_224	Rps7	1790	0.433954	0.464861	No		row_224	Rps27l	1985	0.227065	0.244374	No
row_225	Rps5	1802	0.422182	0.462792	No		row_225	Psme2	1988	0.225723	0.24437	No
row_226	Rpl7a	1811	0.415135	0.461458	No		row_226	Rps11	1996	0.216999	0.243052	No
row_227	Psmc2	1819	0.397685	0.460345	No		row_227	Psmc3	2002	0.211478	0.242239	No
row_228	Las1l	1831	0.38479	0.458218	No		row_228	Cherp	2006	0.207187	0.241934	No
row_229	Rpl4	1860	0.356756	0.451821	No		row_229	Eif4a1	2009	0.205271	0.241884	No
row_230	Crnkl1	1872	0.342342	0.449627	No		row_230	Pqbp1	2050	0.161595	0.231899	No
row_231	Nup62	1885	0.333573	0.44717	No		row_231	Nudt21	2068	0.144396	0.227828	No
row_232	Lsm8	1889	0.329464	0.446944	No		row_232	Wdr77	2073	0.143128	0.227119	No
row_233	Nup43	1920	0.312615	0.439981	No		row_233	Ncl	2087	0.13033	0.224051	No
row_234	Eif4b	1925	0.309818	0.439475	No		row_234	Rps14	2088	0.130195	0.224347	No
row_235	Ddx21	1950	0.280478	0.433952	No		row_235	Cnot3	2089	0.129896	0.224643	No
row_236	Smndc1	1951	0.27987	0.434393	No		row_236	Rpl6	2098	0.122135	0.22285	No
row_237	Cnot9	1952	0.279243	0.434833	No		row_237	Zmat2	2102	0.117362	0.222341	No
row_238	Rps27	1978	0.247277	0.42901	No		row_238	Rps13	2111	0.103393	0.220506	No
row_239	Ybx1	1984	0.239217	0.428144	No		row_239	Prkcd	2122	0.0926767	0.218129	No
row_240	Edc4	1986	0.235179	0.428266	No		row_240	Snrpd1	2128	0.0856639	0.21703	No
row_241	Cpsf2	1990	0.230424	0.427883	No		row_241	Ppil4	2137	0.0802963	0.215142	No
row_242	Rpl17	2016	0.200835	0.421987	No		row_242	Isy1	2138	0.0798873	0.215324	No
row_243	Rpl12	2034	0.180428	0.418046	No		row_243	Rps16	2139	0.0798349	0.215505	No
row_244	Psmd12	2037	0.176886	0.417828	No		row_244	Sugp1	2143	0.0782525	0.214907	No
row_245	Rps2	2046	0.164937	0.4161	No		row_245	Xpo1	2144	0.0782474	0.215085	No
row_246	Paip1	2140	0.0539637	0.393073	No		row_246	Clns1a	2147	0.0744899	0.214737	No
row_247	Fip1l1	2149	0.0442851	0.391155	No		row_247	Nt5c3b	2157	0.0667397	0.21256	No
row_248	Tnks1bp1	2175	0.00709419	0.384953	No		row_248	Luc7l3	2164	0.0603856	0.211144	No
row_249	Wdr77	2224	-0.00181691	0.373028	No		row_249	Rpl13	2173	0.051155	0.20919	No
row_250	Xpo1	2225	-0.00236493	0.373032	No		row_250	Sart1	2174	0.0507477	0.209306	No
row_251	Rpl38	2242	-0.0193643	0.369086	No		row_251	Rpl24	2177	0.0488135	0.208899	No
row_252	Smg1	2260	-0.0462933	0.364934	No		row_252	Hnrnpf	2181	0.0453479	0.208226	No
row_253	Anp32a	2265	-0.0598601	0.364034	No		row_253	Rpl19	2202	0.028348	0.203115	No
row_254	Rps9	2279	-0.068383	0.360912	No		row_254	Exosc3	2238	0.000685439	0.194058	No
row_255	Sympk	2304	-0.089836	0.355089	No		row_255	Pom121	2242	0	0.193282	No
row_256	Prpf3	2311	-0.0928639	0.353744	No		row_256	Bud13	2247	0	0.192247	No
row_257	Rpl7	2330	-0.124959	0.349468	No		row_257	Nsrp1	2255	0	0.190435	No
row_258	Acin1	2361	-0.166204	0.342274	No		row_258	Pno1	2264	0	0.188365	No
row_259	Cnot7	2389	-0.199692	0.335879	No		row_259	Htatsf1	2293	-0.00601125	0.181132	No
row_260	Pabpc1	2408	-0.221422	0.331755	No		row_260	Nup43	2294	-0.00887553	0.181152	No
row_261	Rbm10	2416	-0.22988	0.330377	No		row_261	Prpf31	2306	-0.0205986	0.178352	No
row_262	Sugp1	2436	-0.252179	0.326053	No		row_262	Nup37	2314	-0.0271492	0.176602	No
row_263	Rps18	2437	-0.252801	0.326451	No		row_263	Acin1	2318	-0.0304378	0.175895	No
row_264	Ddx42	2438	-0.253312	0.32685	No		row_264	Psmd2	2323	-0.0326111	0.174934	No
row_265	Sf3b5	2484	-0.297536	0.316136	No		row_265	Rps26	2332	-0.0421451	0.17296	No
row_266	Rpl23	2489	-0.301454	0.315616	No		row_266	Psmb6	2340	-0.0495981	0.171261	No
row_267	Rps4x	2497	-0.309403	0.314364	No		row_267	Zcrb1	2344	-0.050559	0.1706	No
row_268	Ptbp1	2509	-0.328005	0.312147	No		row_268	Rpl15	2358	-0.0657605	0.167385	No
row_269	Prpf4	2552	-0.383046	0.302313	No		row_269	Rpl38	2361	-0.068969	0.167024	No
row_270	Hnrnpf	2555	-0.384816	0.302422	No		row_270	Thoc2	2374	-0.0768514	0.164093	No
row_271	Rplp2	2577	-0.405076	0.297842	No		row_271	Rps3	2401	-0.0995202	0.157591	No
row_272	Cwc15	2587	-0.412208	0.296254	No		row_272	Rpl7	2417	-0.118362	0.153978	No
row_273	Nup98	2596	-0.427874	0.29494	No		row_273	Khsrp	2419	-0.121554	0.153996	No
row_274	Nup35	2600	-0.4312	0.294874	No		row_274	Exosc7	2430	-0.13147	0.151707	No
row_275	Eif4e	2671	-0.511069	0.278283	No		row_275	Cpsf2	2452	-0.153598	0.146622	No
row_276	Psme2	2672	-0.511775	0.279089	No		row_276	Rpl17	2457	-0.157461	0.145945	No
row_277	Clns1a	2680	-0.518729	0.278167	No		row_277	Rplp0	2460	-0.161153	0.145794	No
row_278	Rpl31	2695	-0.53966	0.275537	No		row_278	Rps7	2484	-0.186778	0.140267	No
row_279	Ywhaz	2708	-0.556971	0.273433	No		row_279	Cstf3	2491	-0.190556	0.139148	No
row_280	Xrn2	2709	-0.559517	0.274314	No		row_280	Rpl34	2504	-0.205659	0.13651	No
row_281	Rpl28	2724	-0.576306	0.271743	No		row_281	Polr2e	2517	-0.22855	0.133925	No
row_282	Wbp11	2731	-0.587432	0.271177	No		row_282	Sf1	2530	-0.236704	0.131358	No
row_283	Rps21	2734	-0.592024	0.271612	No		row_283	Rps28	2533	-0.239436	0.131385	No
row_284	Rps10	2747	-0.609587	0.26959	No		row_284	Rps23	2538	-0.245623	0.130909	No
row_285	Psmd9	2749	-0.61805	0.270315	No		row_285	Sf3a2	2541	-0.248424	0.130956	No
row_286	Rpl21	2758	-0.634739	0.269327	No		row_286	Rpl32	2543	-0.25003	0.131266	No
row_287	Nt5c3b	2759	-0.635289	0.270328	No		row_287	Rps18	2570	-0.26984	0.125152	No
row_288	Fyttd1	2771	-0.64923	0.268617	No		row_288	Psmd14	2578	-0.277501	0.123972	No
row_289	Rps19	2822	-0.716414	0.257319	No		row_289	Hnrnpa2b1	2583	-0.283526	0.123581	No
row_290	Rpsa	2831	-0.727073	0.256477	No		row_290	Rpl8	2595	-0.29263	0.121401	No
row_291	Rpl23a	2833	-0.728238	0.257375	No		row_291	Wdr33	2601	-0.297334	0.120783	No
row_292	Gspt1	2889	-0.798853	0.244965	No		row_292	Srsf10	2605	-0.300662	0.120691	No
row_293	Rps27l	2897	-0.805393	0.244494	No		row_293	Pnn	2606	-0.300726	0.121375	No
row_294	Rpl18a	2915	-0.832304	0.241581	No		row_294	Rps25	2613	-0.306113	0.120519	No
row_295	Tex10	2918	-0.840054	0.242407	No		row_295	Wdr70	2614	-0.306359	0.121216	No
row_296	Rplp0	2939	-0.859625	0.238791	No		row_296	Mfap1a	2623	-0.314839	0.119862	No
row_297	Eif4a2	2965	-0.891153	0.233982	No		row_297	Bud23	2633	-0.323358	0.118269	No
row_298	Rps20	3007	-0.950704	0.22529	No		row_298	Lsm8	2643	-0.334147	0.1167	No
row_299	Upf1	3025	-0.97591	0.222603	No		row_299	Rpl4	2653	-0.339918	0.115144	No
row_300	Nol9	3053	-1.01033	0.217484	No		row_300	Pes1	2657	-0.343334	0.115149	No
row_301	Rplp1	3060	-1.02199	0.217603	No		row_301	Psmb7	2693	-0.369968	0.106933	No
row_302	Nup214	3062	-1.02322	0.218966	No		row_302	Nup88	2705	-0.388131	0.104969	No
row_303	Rpl8	3091	-1.05922	0.213676	No		row_303	Pcbp1	2716	-0.398362	0.103288	No
row_304	Rpl11	3095	-1.06316	0.214605	No		row_304	Tex10	2719	-0.401182	0.103683	No
row_305	Rps28	3134	-1.1169	0.206921	No		row_305	Tnks1bp1	2735	-0.410752	0.100736	No
row_306	Rpl5	3185	-1.18513	0.196362	No		row_306	Adarb1	2737	-0.414239	0.101419	No
row_307	Psmb7	3223	-1.23302	0.189109	No		row_307	Rps24	2741	-0.415827	0.101589	No
row_308	Zc3h11a	3247	-1.2629	0.185383	No		row_308	Rps20	2766	-0.453724	0.0964105	No
row_309	Cstf2	3248	-1.26541	0.187376	No		row_309	Seh1l	2803	-0.499593	0.0882305	No
row_310	Polr2e	3250	-1.26685	0.189123	No		row_310	Utp18	2808	-0.500981	0.0883353	No
row_311	Aqr	3315	-1.34425	0.175336	No		row_311	Rpl13a	2810	-0.502787	0.0892206	No
row_312	Eif4g1	3318	-1.34618	0.176959	No		row_312	Srrm2	2820	-0.511773	0.0880559	No
row_313	Rpl27a	3356	-1.39066	0.169955	No		row_313	Cwc22	2828	-0.516561	0.0874197	No
row_314	Rps12	3389	-1.42651	0.164249	No		row_314	Prpf3	2852	-0.545436	0.0827085	No
row_315	Gtf2h4	3397	-1.43757	0.164774	No		row_315	Wdr18	2881	-0.579923	0.0767817	No
row_316	Rpl10	3512	-1.61671	0.13899	No		row_316	Rpl18a	2886	-0.586038	0.07708	No
row_317	Cnot11	3513	-1.61776	0.141538	No		row_317	Ppp2r1a	2911	-0.607274	0.0722506	No
row_318	Rpl29	3537	-1.64167	0.138408	No		row_318	Rps6	2917	-0.61106	0.0723471	No
row_319	Psmd5	3585	-1.71392	0.129428	No		row_319	Csnk1d	2922	-0.615179	0.0727117	No
row_320	Txnl4a	3631	-1.78748	0.121061	No		row_320	Rps19	2923	-0.617026	0.0741157	No
row_321	Ppp2r1a	3642	-1.80698	0.121422	No		row_321	Psmd11	2941	-0.641127	0.071175	No
row_322	Rpl13a	3652	-1.82803	0.122064	No		row_322	Pdcd11	2948	-0.649259	0.0710996	No
row_323	Rps15	3707	-1.94057	0.111701	No		row_323	Ywhab	2958	-0.660698	0.0702738	No
row_324	Rpl19	3774	-2.08939	0.0985908	No		row_324	Aqr	2960	-0.668405	0.0715359	No
row_325	Ywhab	3775	-2.0931	0.101888	No		row_325	Hnrnpc	2965	-0.670645	0.0720268	No
row_326	Nup85	3786	-2.10916	0.102725	No		row_326	Rpl14	2983	-0.690046	0.0691974	No
row_327	Sec13	3792	-2.1316	0.104839	No		row_327	Senp3	2997	-0.702054	0.0674305	No
row_328	Thoc6	3800	-2.14202	0.106474	No		row_328	Gtf2f2	3003	-0.710285	0.0677527	No
row_329	Lsm11	3816	-2.16462	0.106156	No		row_329	Rps2	3008	-0.714385	0.0683431	No
row_330	Polr2g	3887	-2.33348	0.0924354	No		row_330	Rpl12	3010	-0.718015	0.0697181	No
row_331	Nup54	3899	-2.35844	0.0934165	No		row_331	Nup107	3024	-0.736725	0.0680301	No
row_332	Rpl22l1	3911	-2.38046	0.0944323	No		row_332	Nup98	3052	-0.76583	0.0627852	No
row_333	Psmf1	3931	-2.42694	0.0935332	No		row_333	Crnkl1	3088	-0.807728	0.0555652	No
row_334	Gspt2	3955	-2.48807	0.0917364	No		row_334	Rpl27	3114	-0.835359	0.050996	No
row_335	U2surp	3986	-2.56328	0.0883185	No		row_335	Rpl10	3115	-0.837372	0.0529014	No
row_336	Hspa8	4043	-2.77776	0.0787772	No		row_336	Psmd8	3140	-0.868279	0.048666	No
							row_337	Prpf38a	3144	-0.876422	0.0498839	No
							row_338	Cnot10	3148	-0.878845	0.0511072	No
							row_339	U2surp	3149	-0.879078	0.0531076	No
							row_340	Rps4x	3160	-0.890545	0.052546	No
							row_341	Upf1	3162	-0.89317	0.0543196	No
							row_342	Csnk1e	3164	-0.895747	0.056099	No
							row_343	Chtop	3170	-0.9041	0.0568623	No
							row_344	Hbs1l	3213	-0.952436	0.0481599	No
							row_345	Nol9	3237	-0.99055	0.0444615	No
							row_346	Rpl28	3242	-0.994063	0.0456883	No
							row_347	Ybx1	3245	-0.998871	0.0474436	No
							row_348	Rps5	3250	-1.00654	0.0486987	No
							row_349	Pcbp2	3262	-1.01814	0.0481687	No
							row_350	Rpl21	3303	-1.07915	0.0402723	No
							row_351	Ncbp2	3322	-1.10604	0.0381307	No
							row_352	Anp32a	3346	-1.1297	0.0347489	No
							row_353	Rpl36a	3349	-1.1318	0.0368067	No
							row_354	Ebna1bp2	3398	-1.21091	0.0271397	No
							row_355	Nup54	3401	-1.21891	0.0293957	No
							row_356	Sec13	3430	-1.25388	0.0250025	No
							row_357	Rpl7a	3448	-1.27902	0.0235133	No
							row_358	Smg1	3486	-1.34033	0.0169876	No
							row_359	Edc4	3494	-1.34931	0.0182463	No
							row_360	Nup133	3495	-1.35216	0.0213231	No
							row_361	Cstf2	3537	-1.42441	0.0139536	No
							row_362	Fyttd1	3577	-1.48189	0.00723238	No
							row_363	Rpl29	3599	-1.51605	0.00524734	No
							row_364	Hspa8	3610	-1.53502	0.00615225	No
							row_365	Xrn1	3638	-1.57698	0.00275305	No
							row_366	Nup188	3654	-1.61252	0.0025403	No
							row_367	Eif4g1	3670	-1.64933	0.00241132	No
							row_368	Poldip3	3697	-1.70386	-0.000440371	No
							row_369	Cpsf7	3703	-1.72235	0.00218479	No
							row_370	Polr2a	3716	-1.74416	0.00304798	No
							row_371	Utp15	3737	-1.7966	0.0019601	No
							row_372	Rpl26	3779	-1.87842	-0.00437637	No
							row_373	Psmd5	3941	-2.35966	-0.0406737	No
							row_374	Rbm10	3982	-2.53781	-0.045251	No
							row_375	Rrp9	3994	-2.56394	-0.0422636	No
							row_376	Gtf2f1	3997	-2.5676	-0.0369387	No
							row_377	Nup35	4065	-2.92554	-0.0476213	No
							row_378	Psmf1	4096	-3.14257	-0.0482344	No
							row_379	Rbm5	4098	-3.15118	-0.0413228	No
							row_380	Cwc15	4103	-3.1545	-0.03518	No
							row_381	Eif4a2	4105	-3.16754	-0.0282312	No
							row_382	Ppwd1	4191	-4.34984	-0.0403312	No
							row_383	Smg9	4213	-5.37169	-0.0335429	No
							row_384	Rpl22l1	4214	-5.45881	-0.0211215	No
							row_385	Thoc3	4218	-5.68046	-0.00897218	No
							row_386	Gnl3	4237	-7.46882	0.00336452	No

## Sheet: WP_mRNA_PROCESSING
TABLE S5.
WP - mRNA processing							WP - mRNA processing
Cerebral cortex Pex2-/- vs. Pex2+/							Cerebellum Pex2-/- vs. Pex2+/
NAME	SYMBOL	RANK IN GENE LIST	RANK METRIC SCORE	RUNNING ES	CORE ENRICHMENT		NAME	SYMBOL	RANK IN GENE LIST	RANK METRIC SCORE	RUNNING ES	CORE ENRICHMENT
row_0	Snrpe	9	10.035	0.0176556	Yes		row_0	Cirbp	12	8.38342	0.0235828	Yes
row_1	Cirbp	12	9.41332	0.0357806	Yes		row_1	Rbm3	59	4.7715	0.0271881	Yes
row_2	Tra2b	15	8.89792	0.0528867	Yes		row_2	Prpf40a	67	4.49275	0.0396837	Yes
row_3	Rbm3	18	8.62228	0.0694479	Yes		row_3	Fbl	74	4.32048	0.0518836	Yes
row_4	Hnrnpa0	22	8.2509	0.0850321	Yes		row_4	Hnrnpa0	112	3.63033	0.0541249	Yes
row_5	Snrpd1	34	6.85093	0.0959073	Yes		row_5	Srsf9	126	3.45927	0.0618388	Yes
row_6	Rps23	38	6.7139	0.108453	Yes		row_6	Msi2	141	3.34714	0.0689464	Yes
row_7	Rpl9	48	5.95769	0.118047	Yes		row_7	Tsn	157	3.24239	0.0754712	Yes
row_8	Hnrnpl	54	5.57973	0.127865	Yes		row_8	Rbm34	167	3.09911	0.0830452	Yes
row_9	Dis3	62	5.34545	0.136735	Yes		row_9	Sf3b6	171	3.07494	0.0920463	Yes
row_10	Prpf40a	72	5.0868	0.144608	Yes		row_10	Exosc8	192	2.95456	0.096405	Yes
row_11	Srsf3	75	5.03469	0.154076	Yes		row_11	Ddx5	201	2.87715	0.103526	Yes
row_12	Rbmx	80	4.94635	0.162884	Yes		row_12	Sugp2	212	2.81915	0.109961	Yes
row_13	Prmt1	88	4.8625	0.170799	Yes		row_13	Prmt1	220	2.7694	0.116991	Yes
row_14	Tsn	102	4.6985	0.176934	Yes		row_14	Prpf8	227	2.74186	0.124183	Yes
row_15	Pabpn1	106	4.63234	0.185364	Yes		row_15	Snrpe	234	2.70196	0.13125	Yes
row_16	Sf3b3	128	4.29108	0.188752	Yes		row_16	Srsf5	238	2.69027	0.139031	Yes
row_17	Dhx15	134	4.24446	0.19593	Yes		row_17	Ddx6	240	2.68976	0.147311	Yes
row_18	Srsf5	137	4.23975	0.203826	Yes		row_18	Sf3b3	254	2.61984	0.152363	Yes
row_19	Dhx9	138	4.23678	0.212203	Yes		row_19	Cd2bp2	257	2.59763	0.160101	Yes
row_20	Rbmxl1	152	4.06619	0.217087	Yes		row_20	Pspc1	270	2.53607	0.165137	Yes
row_21	Prpf8	168	3.99936	0.221354	Yes		row_21	Xrn2	284	2.49404	0.169789	Yes
row_22	Ptbp2	177	3.90953	0.227142	Yes		row_22	Cpsf3	288	2.48043	0.176905	Yes
row_23	Ddx39b	184	3.84164	0.233281	Yes		row_23	Fmr1	305	2.43748	0.180626	Yes
row_24	Sf3b1	191	3.79984	0.239338	Yes		row_24	Rbm17	307	2.43561	0.188101	Yes
row_25	Hnrnpc	192	3.79969	0.24685	Yes		row_25	Srsf1	332	2.34202	0.189514	Yes
row_26	Ddx5	199	3.76854	0.252844	Yes		row_26	Rbm25	353	2.26148	0.191674	Yes
row_27	Hnrnpm	202	3.76369	0.2598	Yes		row_27	Sf3b1	364	2.22735	0.196233	Yes
row_28	Ppm1g	209	3.67703	0.265613	Yes		row_28	Snrpd2	368	2.22015	0.202523	Yes
row_29	Fus	212	3.66249	0.272369	Yes		row_29	Ppp1r14b	377	2.18866	0.207459	Yes
row_30	Rae1	222	3.58604	0.277275	Yes		row_30	Pabpn1	396	2.14353	0.209747	Yes
row_31	Rpl22	225	3.57291	0.283853	Yes		row_31	Dis3	397	2.14272	0.216543	Yes
row_32	Msi2	245	3.45509	0.286073	Yes		row_32	Nxf1	407	2.12245	0.22102	Yes
row_33	Hnrnpdl	253	3.41868	0.291133	Yes		row_33	Snrpf	413	2.10352	0.226438	Yes
row_34	U2af2	254	3.40415	0.297864	Yes		row_34	U2af1	419	2.09491	0.23183	Yes
row_35	Snu13	263	3.3718	0.302588	Yes		row_35	Dazap1	424	2.08721	0.237447	Yes
row_36	Rbm39	278	3.29422	0.305704	Yes		row_36	Syncrip	432	2.05008	0.242195	Yes
row_37	Pcbp3	283	3.27976	0.311217	Yes		row_37	Fus	438	2.03392	0.247393	Yes
row_38	Syncrip	284	3.27808	0.317698	Yes		row_38	Tia1	441	2.03166	0.253336	Yes
row_39	Raly	288	3.27349	0.323442	Yes		row_39	Rbm33	452	2.00244	0.257181	Yes
row_40	Cstf1	289	3.27242	0.329912	Yes		row_40	Snu13	454	2.00059	0.263276	Yes
row_41	Snrpa1	295	3.25339	0.33513	Yes		row_41	Afg3l2	484	1.94402	0.262174	Yes
row_42	Celf3	303	3.22596	0.33981	Yes		row_42	Snrnp40	487	1.93601	0.267813	Yes
row_43	Nxf1	305	3.21886	0.345931	Yes		row_43	Hnrnpd	489	1.93107	0.273687	Yes
row_44	Srsf1	306	3.21871	0.352294	Yes		row_44	Ddx39b	497	1.92009	0.278023	Yes
row_45	Ncl	307	3.21282	0.358646	Yes		row_45	Snrpg	525	1.87869	0.277215	Yes
row_46	Sf3a1	312	3.19676	0.363996	Yes		row_46	Bclaf1	544	1.83983	0.278539	Yes
row_47	Prpf40b	313	3.19645	0.370315	Yes		row_47	Ppm1g	571	1.77751	0.277661	Yes
row_48	Rbm25	316	3.19397	0.376144	Yes		row_48	Adar	574	1.77344	0.282784	Yes
row_49	Pcbp2	320	3.15178	0.381647	Yes		row_49	Snrpa	584	1.75674	0.286101	Yes
row_50	Snrpd3	325	3.14164	0.386888	Yes		row_50	Lsm4	588	1.75198	0.290906	Yes
row_51	Hnrnpll	333	3.11871	0.391355	Yes		row_51	Aco1	595	1.73729	0.294912	Yes
row_52	Rps24	343	3.07661	0.395254	Yes		row_52	Elavl1	602	1.72379	0.298876	Yes
row_53	Alyref	356	3.03367	0.398339	Yes		row_53	Ptbp3	609	1.71105	0.302799	Yes
row_54	Hnrnpab	359	3.01788	0.40382	Yes		row_54	Ptbp1	632	1.66777	0.302575	Yes
row_55	Rbm33	367	2.99686	0.408047	Yes		row_55	Eif4e	644	1.64877	0.305048	Yes
row_56	Aco1	368	2.99398	0.413966	Yes		row_56	Sf3a1	665	1.62246	0.305182	Yes
row_57	Snrnp40	370	2.98423	0.419623	Yes		row_57	Prpf6	672	1.61308	0.308794	Yes
row_58	Hnrnpa2b1	373	2.97394	0.425017	Yes		row_58	Snrpa1	715	1.54306	0.303162	Yes
row_59	Snrnp70	375	2.96809	0.430643	Yes		row_59	Ddx3x	717	1.54278	0.307805	Yes
row_60	Snrpb	392	2.88092	0.432456	Yes		row_60	Exosc9	723	1.53196	0.311411	Yes
row_61	Matr3	396	2.86493	0.437392	Yes		row_61	Qki	725	1.52907	0.31601	Yes
row_62	Nono	405	2.82164	0.441029	Yes		row_62	Dhx15	729	1.52177	0.320085	Yes
row_63	Elavl1	408	2.79689	0.446073	Yes		row_63	Hnrnph2	736	1.51527	0.323387	Yes
row_64	Celf2	417	2.75638	0.449581	Yes		row_64	Eif4a3	737	1.51232	0.328184	Yes
row_65	Ilf3	430	2.7189	0.452045	Yes		row_65	Celf1	745	1.50377	0.331199	Yes
row_66	Adar	432	2.70498	0.45715	Yes		row_66	Rbm7	754	1.49233	0.333927	Yes
row_67	Dazap1	449	2.66092	0.458528	Yes		row_67	Ddx21	765	1.48458	0.33613	Yes
row_68	Rbfox2	455	2.63983	0.462534	Yes		row_68	Cpsf1	812	1.41509	0.329089	Yes
row_69	Hnrnpu	457	2.63414	0.467499	Yes		row_69	Hnrnpk	815	1.41299	0.33307	Yes
row_70	Rpl32	458	2.63007	0.472699	Yes		row_70	Elavl2	820	1.40634	0.336528	Yes
row_71	Eftud2	459	2.62824	0.477895	Yes		row_71	Ptbp2	821	1.40492	0.340984	Yes
row_72	Rbm8a	464	2.61878	0.482101	Yes		row_72	Smc1a	834	1.37921	0.342351	Yes
row_73	Hnrnph1	469	2.6122	0.486295	Yes		row_73	Tra2b	843	1.36152	0.344664	Yes
row_74	Snrpd2	476	2.60156	0.489983	Yes		row_74	Cstf1	845	1.35652	0.348716	Yes
row_75	Myef2	507	2.50162	0.487649	Yes		row_75	Fxr1	855	1.34293	0.35072	Yes
row_76	Ddx6	516	2.47549	0.490601	Yes		row_76	Ppp1r8	858	1.33974	0.354468	Yes
row_77	Pspc1	536	2.42872	0.490793	Yes		row_77	Rbm8a	866	1.32777	0.356925	Yes
row_78	Dis3l2	546	2.40693	0.493367	Yes		row_78	Sf3a3	881	1.31017	0.357572	Yes
row_79	Ddx3x	548	2.40064	0.497871	Yes		row_79	Park7	901	1.28017	0.356871	Yes
row_80	Rbm17	550	2.39614	0.502365	Yes		row_80	Srsf3	909	1.27089	0.359147	Yes
row_81	Srsf2	555	2.37319	0.506086	Yes		row_81	Srp19	948	1.23501	0.353541	Yes
row_82	Bclaf1	568	2.33305	0.507787	Yes		row_82	Aimp1	970	1.20642	0.352104	Yes
row_83	Sf3a3	585	2.28328	0.508418	Yes		row_83	Slu7	978	1.19499	0.35414	Yes
row_84	Tardbp	625	2.21321	0.50333	Yes		row_84	Lingo1	982	1.1927	0.357171	Yes
row_85	Ssb	626	2.21296	0.507705	Yes		row_85	Eif4h	1024	1.14595	0.35053	Yes
row_86	Cpsf7	630	2.20716	0.511341	Yes		row_86	Rpl22	1029	1.13979	0.353143	Yes
row_87	Puf60	632	2.19993	0.515448	Yes		row_87	Eif3g	1039	1.12939	0.354469	Yes
row_88	Hnrnpk	635	2.1961	0.519304	Yes		row_88	Rbm39	1045	1.1231	0.356778	Yes
row_89	Rnmt	637	2.19471	0.523401	Yes		row_89	Ilf3	1050	1.11932	0.359326	Yes
row_90	Eif4a3	642	2.18598	0.526752	Yes		row_90	Hnrnpdl	1059	1.11247	0.360849	Yes
row_91	Htatsf1	648	2.17225	0.529833	Yes		row_91	Cdc40	1072	1.10293	0.36134	Yes
row_92	Tmem163	651	2.1626	0.533623	Yes		row_92	Rbm22	1105	1.06561	0.3567	Yes
row_93	Hnrnpa1	674	2.08857	0.532414	Yes		row_93	Eftud2	1112	1.06001	0.358558	Yes
row_94	Rbm4b	681	2.06717	0.535045	Yes		row_94	Phf5a	1133	1.02533	0.356798	Yes
row_95	Lsm2	696	2.03896	0.535678	Yes		row_95	Hnrnpa1	1138	1.01839	0.359025	Yes
row_96	Srsf7	710	2.01655	0.536511	Yes		row_96	Eif4g2	1154	0.996326	0.358426	Yes
row_97	Prpf6	712	2.00764	0.540237	Yes		row_97	Rbm42	1163	0.991968	0.359567	Yes
row_98	Eif3b	716	2.00292	0.543469	Yes		row_98	Rnps1	1165	0.987275	0.362448	Yes
row_99	Ddx1	719	1.99733	0.546932	Yes		row_99	Ssb	1189	0.96093	0.359732	Yes
row_100	Nudt21	725	1.98085	0.549635	Yes		row_100	Igf2bp3	1202	0.944767	0.359721	Yes
row_101	Hnrnpd	734	1.96307	0.551575	Yes		row_101	Ddx39a	1206	0.936247	0.361938	Yes
row_102	Ralyl	739	1.95816	0.554476	Yes		row_102	Dhx9	1223	0.912825	0.360824	Yes
row_103	Rps6	740	1.94414	0.558319	Yes		row_103	Hnrnph1	1225	0.911436	0.363464	Yes
row_104	Smc1a	742	1.92421	0.561881	Yes		row_104	Srsf7	1231	0.903609	0.365077	Yes
row_105	Rbm4	756	1.89196	0.562467	Yes		row_105	Sltm	1236	0.897137	0.36692	Yes
row_106	Mcts2	757	1.89051	0.566204	Yes		row_106	Rnmt	1240	0.894974	0.369007	Yes
row_107	Cd2bp2	769	1.86525	0.567223	Yes		row_107	Srek1	1254	0.87871	0.368536	Yes
row_108	Rbm12	773	1.85835	0.570169	Yes		row_108	Rnaseh2a	1259	0.874865	0.370308	Yes
row_109	Sf3a2	776	1.84894	0.573339	Yes		row_109	Hnrnpab	1274	0.857828	0.36952	No
row_110	Polr2a	779	1.84247	0.576496	Yes		row_110	Matr3	1292	0.840327	0.367925	No
row_111	Tial1	783	1.83612	0.579398	Yes		row_111	Rps27	1310	0.815555	0.366251	No
row_112	Lsm4	813	1.78158	0.575883	No		row_112	Exosc4	1346	0.783553	0.359964	No
row_113	Hnrnpa3	842	1.72722	0.572504	No		row_113	Snrpb	1398	0.731639	0.349503	No
row_114	Celf6	844	1.72419	0.57567	No		row_114	Srrm1	1405	0.728871	0.350311	No
row_115	Srsf9	906	1.62407	0.564078	No		row_115	Eif3b	1414	0.72287	0.350599	No
row_116	Sfpq	919	1.61101	0.564351	No		row_116	Srsf2	1419	0.717548	0.351872	No
row_117	Rbm22	925	1.59963	0.566301	No		row_117	Sart3	1420	0.717275	0.354147	No
row_118	Exosc9	942	1.57495	0.565532	No		row_118	Cpsf4	1429	0.712113	0.354401	No
row_119	Exosc4	962	1.539	0.563964	No		row_119	Snrnp70	1449	0.704031	0.351872	No
row_120	Ppp1r8	984	1.51127	0.561856	No		row_120	Ddx19a	1491	0.668123	0.343715	No
row_121	Fbl	1017	1.47065	0.556998	No		row_121	Auh	1494	0.664361	0.345321	No
row_122	Cstf3	1038	1.43916	0.55499	No		row_122	Spen	1504	0.65577	0.345145	No
row_123	Elavl4	1070	1.37531	0.550187	No		row_123	Rae1	1506	0.653464	0.346967	No
row_124	Rps11	1084	1.35791	0.549717	No		row_124	Msi1	1535	0.626305	0.341936	No
row_125	Srsf6	1110	1.31387	0.546248	No		row_125	Papola	1541	0.622909	0.342659	No
row_126	Cpsf3	1126	1.295	0.545168	No		row_126	Mrpl23	1566	0.602412	0.338555	No
row_127	Pcbp1	1148	1.25589	0.542555	No		row_127	Snrpd3	1572	0.596933	0.339195	No
row_128	Tarbp2	1158	1.24202	0.542827	No		row_128	Mettl3	1581	0.582989	0.339039	No
row_129	Hnrnph2	1178	1.22069	0.54063	No		row_129	Ddx1	1597	0.565464	0.337073	No
row_130	Ppil4	1198	1.19137	0.538375	No		row_130	Hnrnpa3	1621	0.543498	0.333033	No
row_131	Rps13	1254	1.11336	0.52723	No		row_131	Prpf4	1630	0.538283	0.332735	No
row_132	Ddx39a	1255	1.11302	0.52943	No		row_132	Puf60	1632	0.535821	0.334184	No
row_133	Ncbp2	1259	1.10716	0.530891	No		row_133	G3bp1	1634	0.533863	0.335626	No
row_134	Rpl26	1264	1.1043	0.532103	No		row_134	Celf2	1663	0.511212	0.33023	No
row_135	Rps14	1334	1.01455	0.517366	No		row_135	Son	1673	0.504158	0.329574	No
row_136	Tia1	1353	1.0023	0.514979	No		row_136	Polr2g	1678	0.501876	0.330163	No
row_137	Fdx2	1356	0.999513	0.51647	No		row_137	Rbmx	1687	0.486095	0.3297	No
row_138	U2af1	1357	0.999152	0.518446	No		row_138	Nono	1688	0.485636	0.33124	No
row_139	Snrpg	1382	0.972912	0.514545	No		row_139	Alyref	1695	0.477126	0.33125	No
row_140	Snrpa	1409	0.924685	0.510064	No		row_140	Rbm4b	1707	0.466127	0.329971	No
row_141	Akap1	1468	0.831213	0.497633	No		row_141	Ewsr1	1708	0.465748	0.331449	No
row_142	Eif4h	1501	0.785309	0.491421	No		row_142	Rad21	1727	0.445804	0.328351	No
row_143	Poldip3	1518	0.767047	0.489055	No		row_143	Hnrnpll	1740	0.435912	0.326726	No
row_144	Srrm1	1564	0.703452	0.479526	No		row_144	Srsf6	1764	0.41473	0.322277	No
row_145	Atxn1	1578	0.690403	0.477736	No		row_145	U2af2	1766	0.411642	0.323332	No
row_146	Sart3	1597	0.6667	0.474686	No		row_146	Stau1	1783	0.396791	0.320581	No
row_147	Rnps1	1608	0.65078	0.473546	No		row_147	Hnrnpl	1810	0.368875	0.315235	No
row_148	Elavl3	1638	0.603398	0.467702	No		row_148	Pabpc1	1826	0.357533	0.312609	No
row_149	Snrpb2	1675	0.560803	0.460075	No		row_149	Lsm2	1843	0.343881	0.30969	No
row_150	Fxr2	1676	0.558117	0.461178	No		row_150	Rpl9	1847	0.3371	0.310007	No
row_151	Srsf10	1733	0.48807	0.448554	No		row_151	Snrpb2	1868	0.314071	0.305991	No
row_152	Rngtt	1761	0.457521	0.442907	No		row_152	Hnrnpu	1886	0.30094	0.302685	No
row_153	Scaf8	1767	0.454816	0.442593	No		row_153	Ppie	1899	0.287667	0.30059	No
row_154	G3bp1	1768	0.454666	0.443492	No		row_154	Rps9	1920	0.268794	0.29643	No
row_155	Rps7	1790	0.433954	0.439254	No		row_155	Slirp	1933	0.261725	0.294252	No
row_156	Rbfox1	1834	0.384101	0.429579	No		row_156	Rpl11	1961	0.247087	0.288269	No
row_157	Npm1	1861	0.356102	0.423974	No		row_157	Clp1	1967	0.243176	0.287787	No
row_158	Lsm8	1889	0.329464	0.418073	No		row_158	Rps11	1996	0.216999	0.281458	No
row_159	Fmr1	1917	0.313823	0.412142	No		row_159	Tial1	2024	0.184414	0.275276	No
row_160	Cpeb4	1940	0.299115	0.407395	No		row_160	Nudt21	2068	0.144396	0.264957	No
row_161	Rad21	1947	0.284113	0.406501	No		row_161	Ncl	2087	0.13033	0.260859	No
row_162	Ddx21	1950	0.280478	0.40657	No		row_162	Rps14	2088	0.130195	0.261272	No
row_163	Dnajc8	1976	0.249229	0.400996	No		row_163	Dis3l2	2096	0.123627	0.25991	No
row_164	Rps27	1978	0.247277	0.401242	No		row_164	Zmat2	2102	0.117362	0.259029	No
row_165	Ybx1	1984	0.239217	0.400502	No		row_165	Rps13	2111	0.103393	0.257352	No
row_166	Cpsf2	1990	0.230424	0.399744	No		row_166	Snrpd1	2128	0.0856639	0.253614	No
row_167	Elavl2	2005	0.213078	0.396768	No		row_167	Ppil4	2137	0.0802963	0.251863	No
row_168	Aimp1	2020	0.197163	0.393761	No		row_168	Sugp1	2143	0.0782525	0.250858	No
row_169	Rpl12	2034	0.180428	0.390963	No		row_169	Fxr2	2161	0.0627788	0.246797	No
row_170	Slc25a4	2063	0.135931	0.384437	No		row_170	Tardbp	2162	0.0621762	0.246994	No
row_171	Rbm14	2086	0.111804	0.37932	No		row_171	Rbm12b2	2179	0.0474087	0.243134	No
row_172	Slirp	2146	0.0509585	0.365104	No		row_172	Hnrnpf	2181	0.0453479	0.243028	No
row_173	Cdk9	2155	0.037211	0.363236	No		row_173	Npm1	2195	0.0342739	0.239878	No
row_174	Rbm45	2196	0	0.353529	No		row_174	Rpl19	2202	0.028348	0.238464	No
row_175	Ddx56	2206	0	0.351346	No		row_175	Hnrnpm	2291	-0.00390616	0.216421	No
row_176	Rpl38	2242	-0.0193643	0.342891	No		row_176	Htatsf1	2293	-0.00601125	0.21619	No
row_177	Park7	2255	-0.0368955	0.340052	No		row_177	Raly	2300	-0.0132944	0.214728	No
row_178	Eif4g2	2262	-0.0491168	0.338693	No		row_178	Acin1	2318	-0.0304378	0.210564	No
row_179	Rps9	2279	-0.068383	0.334946	No		row_179	Cdk9	2320	-0.0311113	0.210412	No
row_180	Ilkap	2284	-0.070115	0.334114	No		row_180	Prpf40b	2324	-0.032969	0.209765	No
row_181	Eif3g	2286	-0.0728857	0.334015	No		row_181	Zcrb1	2344	-0.050559	0.205163	No
row_182	Prpf3	2311	-0.0928639	0.328375	No		row_182	Srp68	2346	-0.0520034	0.205078	No
row_183	Ddx19a	2327	-0.124285	0.324981	No		row_183	Rpl38	2361	-0.068969	0.201788	No
row_184	Rpl7	2330	-0.124959	0.324742	No		row_184	Rbm14	2365	-0.0729125	0.201267	No
row_185	Mrpl23	2347	-0.150915	0.321158	No		row_185	Pcbp4	2406	-0.104259	0.191573	No
row_186	Acin1	2361	-0.166204	0.318332	No		row_186	Rpl7	2417	-0.118362	0.189442	No
row_187	Pabpc1	2408	-0.221422	0.307608	No		row_187	Rbmxl1	2420	-0.12198	0.189328	No
row_188	Rbm10	2416	-0.22988	0.306363	No		row_188	Exosc7	2430	-0.13147	0.187489	No
row_189	Sugp1	2436	-0.252179	0.302251	No		row_189	Cpsf2	2452	-0.153598	0.182713	No
row_190	Sugp2	2439	-0.254196	0.302269	No		row_190	Myef2	2471	-0.172586	0.178749	No
row_191	Auh	2442	-0.256345	0.30229	No		row_191	Rps7	2484	-0.186778	0.176334	No
row_192	Sf3b5	2484	-0.297536	0.292929	No		row_192	Cstf3	2491	-0.190556	0.175435	No
row_193	Ewsr1	2487	-0.300453	0.293038	No		row_193	Eif4e2	2493	-0.19514	0.175803	No
row_194	Rps4x	2497	-0.309403	0.291466	No		row_194	Eif4g3	2513	-0.222387	0.171746	No
row_195	Son	2504	-0.323412	0.290649	No		row_195	Rps28	2533	-0.239436	0.167744	No
row_196	Ptbp1	2509	-0.328005	0.290327	No		row_196	Rps23	2538	-0.245623	0.16752	No
row_197	Prpf4	2552	-0.383046	0.280893	No		row_197	Sf3a2	2541	-0.248424	0.167807	No
row_198	Hnrnpf	2555	-0.384816	0.281168	No		row_198	Rpl32	2543	-0.25003	0.16835	No
row_199	Safb2	2582	-0.406635	0.275663	No		row_199	Hnrnpa2b1	2583	-0.283526	0.159474	No
row_200	Srp68	2595	-0.427832	0.273597	No		row_200	Rpl8	2595	-0.29263	0.157646	No
row_201	Eif4e	2671	-0.511069	0.256408	No		row_201	Srsf10	2605	-0.300662	0.156344	No
row_202	Xrn2	2709	-0.559517	0.248536	No		row_202	Rbm4	2620	-0.313108	0.153828	No
row_203	Celf4	2803	-0.691685	0.227336	No		row_203	Tmed10	2624	-0.315136	0.154076	No
row_204	Srpk1	2878	-0.778927	0.210919	No		row_204	Csde1	2640	-0.331557	0.151368	No
row_205	Eif4a2	2965	-0.891153	0.191812	No		row_205	Lsm8	2643	-0.334147	0.151926	No
row_206	Rbm26	2993	-0.926767	0.187092	No		row_206	Elavl3	2707	-0.389458	0.137372	No
row_207	Rps20	3007	-0.950704	0.185817	No		row_207	Pcbp1	2716	-0.398362	0.136631	No
row_208	Celf1	3012	-0.959085	0.186743	No		row_208	Rbm15b	2729	-0.407391	0.134915	No
row_209	Rpl8	3091	-1.05922	0.16991	No		row_209	Rps24	2741	-0.415827	0.133477	No
row_210	Rpl11	3095	-1.06316	0.171283	No		row_210	Rps20	2766	-0.453724	0.128901	No
row_211	Rps28	3134	-1.1169	0.164271	No		row_211	Raver1	2767	-0.454582	0.130343	No
row_212	Tmed10	3168	-1.16204	0.15856	No		row_212	Dnajc8	2795	-0.490076	0.125131	No
row_213	Mrpl11	3177	-1.17926	0.15895	No		row_213	Srp14	2797	-0.491975	0.126441	No
row_214	Cstf2	3248	-1.26541	0.144466	No		row_214	Slc25a4	2813	-0.507134	0.12429	No
row_215	Mrps28	3269	-1.30082	0.142184	No		row_215	Prpf3	2852	-0.545436	0.116496	No
row_216	Srp14	3316	-1.34439	0.13368	No		row_216	Rbfox2	2909	-0.604958	0.10438	No
row_217	Stau1	3353	-1.38819	0.127689	No		row_217	Nelfe	2913	-0.609109	0.10556	No
row_218	Fxr1	3361	-1.39467	0.128747	No		row_218	Rps6	2917	-0.61106	0.106746	No
row_219	Grsf1	3372	-1.40964	0.129108	No		row_219	Tarbp2	2939	-0.63823	0.103507	No
row_220	Pum1	3381	-1.41823	0.12997	No		row_220	Sbno1	2945	-0.643442	0.104295	No
row_221	Cpeb3	3401	-1.44085	0.128208	No		row_221	Virma	2952	-0.655281	0.104869	No
row_222	Rsrc2	3529	-1.63734	0.100628	No		row_222	Hnrnpc	2965	-0.670645	0.103989	No
row_223	Lingo1	3552	-1.66122	0.0985734	No		row_223	Elavl4	2987	-0.692155	0.100921	No
row_224	Pum2	3577	-1.70642	0.0961232	No		row_224	Rpl12	3010	-0.718015	0.0976849	No
row_225	Rnpep	3583	-1.71366	0.0982979	No		row_225	Rbm26	3055	-0.7694	0.0890977	No
row_226	Txnl4a	3631	-1.78748	0.0904268	No		row_226	Pcbp3	3065	-0.779185	0.0893135	No
row_227	Eif4g3	3768	-2.07404	0.0615255	No		row_227	U2surp	3149	-0.879078	0.0712997	No
row_228	Rpl19	3774	-2.08939	0.064443	No		row_228	Safb2	3158	-0.886521	0.0721065	No
row_229	Lsm11	3816	-2.16462	0.0587734	No		row_229	Rps4x	3160	-0.890545	0.0746805	No
row_230	Polr2g	3887	-2.33348	0.0464006	No		row_230	Akap1	3167	-0.899355	0.0760293	No
row_231	Srsf4	3934	-2.43111	0.0400446	No		row_231	Sfpq	3191	-0.919459	0.0731812	No
row_232	U2surp	3986	-2.56328	0.0327367	No		row_232	Ybx1	3245	-0.998871	0.0630662	No
row_233	Dicer1	4093	-2.9329	0.0128132	No		row_233	Srsf4	3246	-1.00061	0.0662399	No
row_234	Csde1	4117	-3.10784	0.0133763	No		row_234	Pcbp2	3262	-1.01814	0.0657098	No
row_235	Srpk2	4122	-3.11895	0.0185719	No		row_235	Pum1	3290	-1.06425	0.0623184	No
row_236	Raver1	4168	-3.36211	0.0142992	No		row_236	Ncbp2	3322	-1.10604	0.0580571	No
row_237	Afg3l2	4200	-3.61169	0.0139171	No		row_237	Pum2	3433	-1.25922	0.0344822	No
row_238	Qki	4306	-5.25586	-0.00117118	No		row_238	Cstf2	3537	-1.42441	0.0131856	No
row_239	Sf3b6	4342	-7.09767	0.00436801	No		row_239	Nifk	3541	-1.42775	0.0169622	No
							row_240	Rbm12	3545	-1.43279	0.0207548	No
							row_241	Grsf1	3554	-1.44578	0.0233355	No
							row_242	Srpk2	3605	-1.5262	0.0156449	No
							row_243	Cpeb3	3623	-1.56385	0.0163445	No
							row_244	Rbm45	3681	-1.6743	0.00736926	No
							row_245	Poldip3	3697	-1.70386	0.00901413	No
							row_246	Cpsf7	3703	-1.72235	0.0132239	No
							row_247	Polr2a	3716	-1.74416	0.0157485	No
							row_248	Ilkap	3758	-1.83377	0.0112891	No
							row_249	Mrps28	3772	-1.86114	0.0139341	No
							row_250	Rpl26	3779	-1.87842	0.0183883	No
							row_251	Scaf8	3828	-1.99257	0.0126782	No
							row_252	Rsrc2	3876	-2.1458	0.00770472	No
							row_253	Celf4	3910	-2.22975	0.00650632	No
							row_254	Rbm10	3982	-2.53781	-0.00323882	No
							row_255	Rnpep	3989	-2.55442	0.00335947	No
							row_256	Csad	4008	-2.6072	0.00711765	No
							row_257	Rbfox1	4059	-2.88021	0.00372171	No
							row_258	Rbm5	4098	-3.15118	0.00419273	No
							row_259	Eif4a2	4105	-3.16754	0.0127357	No
							row_260	Dcaf1	4236	-7.36323	0.00350876	No

## Sheet: REACTOME_mRNA_SPLICING
TABLE S5.
REACTOME - mRNA splicing							REACTOME - mRNA splicing							REACTOME - mRNA splicing
Cerebral cortex Pex2-/- vs. Pex2+/							Cerebellum Pex2-/- vs. Pex2+/							Spinal cord Pex2-/- vs. Pex2+/
NAME	SYMBOL	RANK IN GENE LIST	RANK METRIC SCORE	RUNNING ES	CORE ENRICHMENT		NAME	SYMBOL	RANK IN GENE LIST	RANK METRIC SCORE	RUNNING ES	CORE ENRICHMENT		NAME	SYMBOL	RANK IN GENE LIST	RANK METRIC SCORE	RUNNING ES	CORE ENRICHMENT
row_0	Snrpe	9	10.035	0.0321819	Yes		row_0	Prpf40a	67	4.49275	0.0102835	Yes		row_0	Hnrnph2	155	3.86858	-0.0137565	Yes
row_1	Tra2b	15	8.89792	0.06142	Yes		row_1	Srsf9	126	3.45927	0.0166421	Yes		row_1	Srsf1	193	3.52987	-0.00107808	Yes
row_2	Ncbp1	28	7.11985	0.0829288	Yes		row_2	Ddx5	201	2.87715	0.015666	Yes		row_2	Srrm1	199	3.478	0.0190141	Yes
row_3	Snrpd1	34	6.85093	0.105169	Yes		row_3	Magoh	202	2.87713	0.032686	Yes		row_3	Tcerg1	254	3.21914	0.0256823	Yes
row_4	Hnrnpl	54	5.57973	0.119762	Yes		row_4	Ubl5	207	2.83963	0.0485113	Yes		row_4	Hnrnph1	327	2.9069	0.0260893	Yes
row_5	Prpf40a	72	5.0868	0.133142	Yes		row_5	Prpf8	227	2.74186	0.0601104	Yes		row_5	Lsm2	329	2.89498	0.0435773	Yes
row_6	Srsf3	75	5.03469	0.149881	Yes		row_6	Snrpe	234	2.70196	0.074635	Yes		row_6	U2surp	345	2.85006	0.0574077	Yes
row_7	Rbmx	80	4.94635	0.165847	Yes		row_7	Srsf5	238	2.69027	0.08982	Yes		row_7	Srsf5	361	2.75716	0.0706692	Yes
row_8	Sf3b3	128	4.29108	0.169431	Yes		row_8	Sf3b3	254	2.61984	0.10167	Yes		row_8	Aqr	369	2.73658	0.0857375	Yes
row_9	Dhx15	134	4.24446	0.182761	Yes		row_9	Ddx46	283	2.49616	0.109627	Yes		row_9	Ppil1	390	2.66455	0.0972238	Yes
row_10	Srsf5	137	4.23975	0.196783	Yes		row_10	Rbm17	307	2.43561	0.118442	Yes		row_10	Snrnp40	411	2.5671	0.108113	Yes
row_11	Dhx9	138	4.23678	0.211266	Yes		row_11	Smu1	311	2.41684	0.132009	Yes		row_11	Rbm10	414	2.56218	0.123322	Yes
row_12	Ctnnbl1	140	4.2237	0.225469	Yes		row_12	Srsf1	332	2.34202	0.141	Yes		row_12	Eif4a3	419	2.54536	0.137944	Yes
row_13	Prpf19	141	4.21028	0.239862	Yes		row_13	Polr2b	352	2.26542	0.149781	Yes		row_13	Cdc5l	434	2.48251	0.149765	Yes
row_14	Prpf8	168	3.99936	0.247402	Yes		row_14	Rbm25	353	2.26148	0.163159	Yes		row_14	Prpf19	444	2.45028	0.162596	Yes
row_15	Cwc22	170	3.99051	0.260807	Yes		row_15	Mtrex	362	2.23141	0.174413	Yes		row_15	Magoh	467	2.36423	0.17176	Yes
row_16	Polr2b	171	3.96588	0.274364	Yes		row_16	Sf3b1	364	2.22735	0.187346	Yes		row_16	Alyref	495	2.29276	0.179278	Yes
row_17	Plrg1	182	3.89152	0.285309	Yes		row_17	Snrpd2	368	2.22015	0.19975	Yes		row_17	Fus	504	2.27987	0.191308	Yes
row_18	Ddx39b	184	3.84164	0.298206	Yes		row_18	Snrpf	413	2.10352	0.201493	Yes		row_18	Ncbp2	554	2.15942	0.192694	Yes
row_19	Sf3b1	191	3.79984	0.30978	Yes		row_19	U2af1	419	2.09491	0.21267	Yes		row_19	Snu13	630	2.00564	0.186857	Yes
row_20	Hnrnpc	192	3.79969	0.322769	Yes		row_20	Fus	438	2.03392	0.220324	Yes		row_20	Sf3b1	653	1.95268	0.1935	Yes
row_21	Bcas2	193	3.79441	0.33574	Yes		row_21	Snu13	454	2.00059	0.228511	Yes		row_21	Plrg1	665	1.93019	0.202664	Yes
row_22	Ddx5	199	3.76854	0.347444	Yes		row_22	Snrnp40	487	1.93601	0.232182	Yes		row_22	Sf3a3	692	1.87206	0.207847	Yes
row_23	Fus	212	3.66249	0.357134	Yes		row_23	Hnrnpd	489	1.93107	0.243362	Yes		row_23	Ncbp1	701	1.84173	0.217193	Yes
row_24	Snrnp200	228	3.56187	0.365772	Yes		row_24	Ddx39b	497	1.92009	0.253018	Yes		row_24	Sf3a1	712	1.80908	0.225856	Yes
row_25	Srrm2	236	3.50127	0.37609	Yes		row_25	Plrg1	507	1.90621	0.262106	Yes		row_25	Srsf3	726	1.78178	0.233628	Yes
row_26	U2af2	254	3.40415	0.383718	Yes		row_26	Snrpg	525	1.87869	0.269085	Yes		row_26	Hnrnpd	729	1.77475	0.244013	Yes
row_27	Snu13	263	3.3718	0.393358	Yes		row_27	Xab2	551	1.81131	0.27372	Yes		row_27	Prpf38a	737	1.75612	0.253077	Yes
row_28	Ppil1	268	3.34187	0.403838	Yes		row_28	Snrpa	584	1.75674	0.27633	Yes		row_28	Prpf4	759	1.71669	0.258517	Yes
row_29	Ddx46	269	3.33121	0.415226	Yes		row_29	Lsm4	588	1.75198	0.285965	Yes		row_29	Lsm4	767	1.70299	0.267255	Yes
row_30	Rbm39	278	3.29422	0.4246	Yes		row_30	Wbp11	596	1.73244	0.294511	Yes		row_30	Snrnp200	776	1.68658	0.275651	Yes
row_31	Polr2h	294	3.25573	0.432192	Yes		row_31	Lsm3	610	1.70943	0.301462	Yes		row_31	Pnn	798	1.64963	0.280681	Yes
row_32	Snrpa1	295	3.25339	0.443314	Yes		row_32	Ppil1	622	1.6861	0.308761	Yes		row_32	Rbmx	801	1.64597	0.290278	Yes
row_33	Srsf1	306	3.21871	0.451958	Yes		row_33	Ptbp1	632	1.66777	0.316438	Yes		row_33	Srsf10	822	1.59864	0.295236	Yes
row_34	Magoh	309	3.20919	0.462457	Yes		row_34	Cdc5l	633	1.66681	0.326298	Yes		row_34	Ddx42	851	1.57323	0.298106	Yes
row_35	Sf3a1	312	3.19676	0.472914	Yes		row_35	Ppil2	634	1.66592	0.336153	Yes		row_35	Hnrnpl	855	1.56831	0.306986	Yes
row_36	Rbm25	316	3.19397	0.483125	Yes		row_36	Usp39	639	1.65623	0.344978	Yes		row_36	U2af2	904	1.48418	0.304478	Yes
row_37	Pcbp2	320	3.15178	0.493191	Yes		row_37	Sf3a1	665	1.62246	0.348496	Yes		row_37	Snrpd3	910	1.47965	0.312332	Yes
row_38	Snrpd3	325	3.14164	0.502988	Yes		row_38	Prpf6	672	1.61308	0.356579	Yes		row_38	Tra2b	936	1.45011	0.315173	Yes
row_39	Mtrex	331	3.12258	0.512483	Yes		row_39	Srrt	701	1.57012	0.359058	Yes		row_39	Ddx39b	967	1.40235	0.316513	Yes
row_40	Alyref	356	3.03367	0.517193	Yes		row_40	Polr2c	706	1.56154	0.367323	Yes		row_40	Txnl4a	1002	1.35004	0.316566	Yes
row_41	Sf1	360	3.01785	0.526802	Yes		row_41	Snrpa1	715	1.54306	0.374505	Yes		row_41	Snrpd2	1009	1.33998	0.323323	Yes
row_42	Snrnp40	370	2.98423	0.534881	Yes		row_42	Dhx15	729	1.52177	0.380346	Yes		row_42	Srsf7	1028	1.29374	0.326898	Yes
row_43	Hnrnpa2b1	373	2.97394	0.544575	Yes		row_43	Hnrnph2	736	1.51527	0.387851	Yes		row_43	Rbm8a	1048	1.26301	0.330042	Yes
row_44	Snrnp70	375	2.96809	0.554486	Yes		row_44	Eif4a3	737	1.51232	0.396797	Yes		row_44	Prpf40a	1110	1.18467	0.322559	Yes
row_45	Mfap1a	380	2.93131	0.563563	Yes		row_45	Rbm7	754	1.49233	0.401734	Yes		row_45	Dhx9	1132	1.16091	0.324595	Yes
row_46	Snrpb	392	2.88092	0.570817	Yes		row_46	Ik	798	1.43143	0.399745	Yes		row_46	Polr2c	1150	1.13654	0.327449	Yes
row_47	Tcerg1	420	2.747	0.57384	Yes		row_47	Hnrnpk	815	1.41299	0.404212	Yes		row_47	Rnps1	1197	1.06746	0.322872	Yes
row_48	Hnrnpu	457	2.63414	0.574354	Yes		row_48	Tra2b	843	1.36152	0.4057	Yes		row_48	Srsf2	1198	1.06665	0.329405	Yes
row_49	Eftud2	459	2.62824	0.583103	Yes		row_49	Rbm8a	866	1.32777	0.408205	Yes		row_49	Rbm25	1233	1.02629	0.327475	Yes
row_50	Rbm8a	464	2.61878	0.591112	Yes		row_50	Sf3a3	881	1.31017	0.41255	Yes		row_50	Polr2e	1237	1.02285	0.333015	Yes
row_51	Hnrnph1	469	2.6122	0.599098	Yes		row_51	Smndc1	902	1.27698	0.415241	Yes		row_51	Ctnnbl1	1240	1.02004	0.338778	Yes
row_52	Snrpd2	476	2.60156	0.606576	Yes		row_52	Srsf3	909	1.27089	0.4213	Yes		row_52	Ddx5	1245	1.0115	0.344007	Yes
row_53	Rbm17	550	2.39614	0.59755	Yes		row_53	Slu7	978	1.19499	0.411832	Yes		row_53	Hnrnpk	1306	0.930965	0.335212	Yes
row_54	Srsf2	555	2.37319	0.604719	Yes		row_54	Polr2h	1005	1.16614	0.412407	Yes		row_54	Lsm6	1316	0.9169	0.338653	Yes
row_55	Sf3a3	585	2.28328	0.605685	Yes		row_55	Prpf19	1008	1.16208	0.418795	Yes		row_55	Polr2a	1321	0.910083	0.34326	Yes
row_56	Puf60	632	2.19993	0.602357	Yes		row_56	Rbm39	1045	1.1231	0.416684	Yes		row_56	Wbp11	1324	0.908252	0.348339	Yes
row_57	Hnrnpk	635	2.1961	0.609392	Yes		row_57	Cdc40	1072	1.10293	0.416886	Yes		row_57	Ddx46	1334	0.890782	0.35162	Yes
row_58	Eif4a3	642	2.18598	0.61545	Yes		row_58	Rbm22	1105	1.06561	0.415407	Yes		row_58	Dhx15	1347	0.877725	0.354096	Yes
row_59	Htatsf1	648	2.17225	0.621696	Yes		row_59	Eftud2	1112	1.06001	0.420219	Yes		row_59	Eftud2	1398	0.79876	0.346908	No
row_60	Ik	662	2.12686	0.625901	Yes		row_60	Phf5a	1133	1.02533	0.42142	Yes		row_60	Sf3b4	1550	0.616137	0.314199	No
row_61	Hnrnpa1	674	2.08857	0.630446	Yes		row_61	Polr2f	1134	1.02369	0.427476	Yes		row_61	Snrpb	1556	0.605916	0.316702	No
row_62	Cdc5l	687	2.05528	0.634642	Yes		row_62	Hnrnpa1	1138	1.01839	0.432771	Yes		row_62	Prpf8	1579	0.573727	0.3149	No
row_63	Ppih	695	2.04495	0.639982	Yes		row_63	Rbm42	1163	0.991968	0.432802	Yes		row_63	Smndc1	1611	0.541362	0.310726	No
row_64	Lsm2	696	2.03896	0.646952	Yes		row_64	Rnps1	1165	0.987275	0.4384	Yes		row_64	Puf60	1800	0.347377	0.267432	No
row_65	Srsf7	710	2.01655	0.650779	Yes		row_65	Snrnp200	1188	0.961145	0.438735	Yes		row_65	Ik	1819	0.325729	0.265078	No
row_66	Prpf6	712	2.00764	0.657407	Yes		row_66	Cwc27	1194	0.955489	0.443171	Yes		row_66	Pqbp1	1822	0.323683	0.266577	No
row_67	Hnrnpd	734	1.96307	0.659164	Yes		row_67	Tcerg1	1215	0.925514	0.443783	Yes		row_67	Mfap1a	1831	0.311951	0.266554	No
row_68	Bud31	747	1.92035	0.662899	Yes		row_68	Dhx9	1223	0.912825	0.44748	Yes		row_68	Lsm3	1913	0.219218	0.248327	No
row_69	Sf3a2	776	1.84894	0.662616	Yes		row_69	Hnrnph1	1225	0.911436	0.452629	Yes		row_69	Mtrex	1918	0.21439	0.248673	No
row_70	Polr2a	779	1.84247	0.668442	Yes		row_70	Srsf7	1231	0.903609	0.456758	Yes		row_70	Hnrnpa2b1	1966	0.163155	0.238317	No
row_71	Lsm4	813	1.78158	0.66675	Yes		row_71	Ncbp1	1352	0.774627	0.432158	No		row_71	Rbm17	2023	0.0991815	0.225395	No
row_72	Hnrnpa3	842	1.72722	0.66605	Yes		row_72	Snrpb	1398	0.731639	0.425542	No		row_72	Rbm22	2040	0.0802064	0.22202	No
row_73	Polr2c	894	1.63383	0.659607	Yes		row_73	Srrm1	1405	0.728871	0.428395	No		row_73	Snrpa	2049	0.0683843	0.220506	No
row_74	Sart1	905	1.62571	0.662806	Yes		row_74	Srsf2	1419	0.717548	0.429478	No		row_74	Lsm8	2081	0.0272812	0.213184	No
row_75	Srsf9	906	1.62407	0.668358	Yes		row_75	Snrnp70	1449	0.704031	0.42659	No		row_75	Snrnp70	2085	0.0203592	0.212584	No
row_76	Rbm22	925	1.59963	0.669581	Yes		row_76	Snrpd3	1572	0.596933	0.400452	No		row_76	Srsf9	2101	0.00536096	0.208992	No
row_77	Luc7l3	1046	1.41889	0.64613	No		row_77	Ddx42	1593	0.571877	0.398971	No		row_77	Polr2b	2109	0.000649334	0.207305	No
row_78	Pnn	1074	1.37068	0.644447	No		row_78	Hnrnpa3	1621	0.543498	0.39562	No		row_78	Snrpa1	2251	-0.0780686	0.173717	No
row_79	Pcbp1	1148	1.25589	0.631524	No		row_79	Prpf4	1630	0.538283	0.396859	No		row_79	Pcbp2	2273	-0.108169	0.169306	No
row_80	Pqbp1	1164	1.23471	0.632207	No		row_80	Puf60	1632	0.535821	0.399786	No		row_80	Srrt	2306	-0.148677	0.162485	No
row_81	Hnrnph2	1178	1.22069	0.633313	No		row_81	Ppih	1649	0.522049	0.398983	No		row_81	Hnrnpu	2308	-0.154073	0.163187	No
row_82	Cherp	1190	1.2042	0.634836	No		row_82	Ctnnbl1	1656	0.515783	0.400575	No		row_82	Hnrnpa1	2315	-0.159541	0.162714	No
row_83	Ppil4	1198	1.19137	0.637257	No		row_83	Polr2g	1678	0.501876	0.398437	No		row_83	U2af1	2375	-0.234359	0.149895	No
row_84	Prpf38a	1235	1.1455	0.632683	No		row_84	Rbmx	1687	0.486095	0.399367	No		row_84	Snrpd1	2448	-0.326177	0.134497	No
row_85	Ncbp2	1259	1.10716	0.631043	No		row_85	Alyref	1695	0.477126	0.400487	No		row_85	Sf1	2472	-0.354003	0.131108	No
row_86	Usp39	1346	1.00741	0.614204	No		row_86	Fam50a	1755	0.420526	0.388626	No		row_86	Srrm2	2515	-0.40981	0.123471	No
row_87	U2af1	1357	0.999152	0.615261	No		row_87	U2af2	1766	0.411642	0.388629	No		row_87	Htatsf1	2548	-0.457215	0.118539	No
row_88	Snrpg	1382	0.972912	0.612926	No		row_88	Hnrnpl	1810	0.368875	0.380354	No		row_88	Acin1	2577	-0.489644	0.114773	No
row_89	Snrpa	1409	0.924685	0.609955	No		row_89	Lsm6	1812	0.367319	0.382284	No		row_89	Sf3b3	2592	-0.50045	0.114456	No
row_90	Gtf2f1	1433	0.885416	0.607558	No		row_90	Lsm2	1843	0.343881	0.377023	No		row_90	Snrpe	2611	-0.525286	0.113324	No
row_91	Smu1	1458	0.845509	0.604788	No		row_91	Snrpb2	1868	0.314071	0.373044	No		row_91	Ybx1	2616	-0.533415	0.115624	No
row_92	Ppil2	1533	0.738863	0.589861	No		row_92	Hnrnpu	1886	0.30094	0.37069	No		row_92	Hnrnpa3	2661	-0.580682	0.10855	No
row_93	Srrm1	1564	0.703452	0.58519	No		row_93	Bud31	1950	0.253877	0.356871	No		row_93	Smu1	2786	-0.766416	0.0832844	No
row_94	Rnps1	1608	0.65078	0.577273	No		row_94	Cherp	2006	0.207187	0.344721	No		row_94	Rbm39	2790	-0.772808	0.0872925	No
row_95	Prpf31	1673	0.562763	0.564102	No		row_95	Pqbp1	2050	0.161595	0.33522	No		row_95	Sart1	2800	-0.785882	0.089931	No
row_96	Snrpb2	1675	0.560803	0.565784	No		row_96	Zmat2	2102	0.117362	0.323511	No		row_96	Hnrnpc	2988	-1.03379	0.0510822	No
row_97	Lsm6	1719	0.501557	0.557357	No		row_97	Snrpd1	2128	0.0856639	0.317938	No		row_97	Hnrnpf	3015	-1.06117	0.0512994	No
row_98	Srsf10	1733	0.48807	0.555959	No		row_98	Ppil4	2137	0.0802963	0.316468	No		row_98	Snrpg	3065	-1.12182	0.0463311	No
row_99	Srrt	1783	0.440282	0.545908	No		row_99	Isy1	2138	0.0798873	0.31694	No		row_99	Luc7l3	3095	-1.16012	0.0464295	No
row_100	Crnkl1	1872	0.342342	0.526323	No		row_100	Sugp1	2143	0.0782525	0.31643	No		row_100	Gtf2f1	3105	-1.17818	0.0514705	No
row_101	Lsm8	1889	0.329464	0.523676	No		row_101	Luc7l3	2164	0.0603856	0.311924	No		row_101	Usp39	3348	-1.60925	0.00285777	No
row_102	Smndc1	1951	0.27987	0.510246	No		row_102	Sart1	2174	0.0507477	0.310035	No		row_102	Polr2h	3434	-1.79048	-0.00671326	No
row_103	Ybx1	1984	0.239217	0.503516	No		row_103	Hnrnpf	2181	0.0453479	0.308844	No		row_103	Ppil2	3561	-2.08791	-0.0243685	No
row_104	Prpf3	2311	-0.0928639	0.426947	No		row_104	Bud13	2247	0	0.293037	No		row_104	Ptbp1	3665	-2.34027	-0.0349213	No
row_105	Acin1	2361	-0.166204	0.415959	No		row_105	Nsrp1	2255	0	0.291335	No		row_105	Pcbp1	3704	-2.45829	-0.0290471	No
row_106	Rbm10	2416	-0.22988	0.404009	No		row_106	Htatsf1	2293	-0.00601125	0.282372	No		row_106	Hspa8	3733	-2.5499	-0.0201958	No
row_107	Sugp1	2436	-0.252179	0.400389	No		row_107	Prpf31	2306	-0.0205986	0.279576	No		row_107	Bud13	4175	-5.94428	-0.0903391	No
row_108	Ddx42	2438	-0.253312	0.40102	No		row_108	Acin1	2318	-0.0304378	0.277081	No		row_108	Cwc15	4188	-6.603	-0.0527999	No
row_109	Sf3b5	2484	-0.297536	0.391423	No		row_109	Zcrb1	2344	-0.050559	0.2713	No		row_109	Prpf6	4234	-10.949	0.00338248	No
row_110	Ptbp1	2509	-0.328005	0.386884	No		row_110	Polr2e	2517	-0.22855	0.230823	No
row_111	Prpf4	2552	-0.383046	0.378288	No		row_111	Sf1	2530	-0.236704	0.229305	No
row_112	Hnrnpf	2555	-0.384816	0.379132	No		row_112	Sf3a2	2541	-0.248424	0.228343	No
row_113	Cwc15	2587	-0.412208	0.37323	No		row_113	Hnrnpa2b1	2583	-0.283526	0.220049	No
row_114	Wbp11	2731	-0.587432	0.341511	No		row_114	Srsf10	2605	-0.300662	0.216721	No
row_115	Polr2e	3250	-1.26685	0.223672	No		row_115	Pnn	2606	-0.300726	0.2185	No
row_116	Aqr	3315	-1.34425	0.213173	No		row_116	Wdr70	2614	-0.306359	0.21861	No
row_117	Txnl4a	3631	-1.78748	0.144991	No		row_117	Mfap1a	2623	-0.314839	0.218527	No
row_118	Polr2g	3887	-2.33348	0.0928267	No		row_118	Lsm8	2643	-0.334147	0.215883	No
row_119	U2surp	3986	-2.56328	0.078476	No		row_119	Pcbp1	2716	-0.398362	0.20073	No
row_120	Hspa8	4043	-2.77776	0.0747642	No		row_120	Srrm2	2820	-0.511773	0.178708	No
							row_121	Cwc22	2828	-0.516561	0.180062	No
							row_122	Prpf3	2852	-0.545436	0.177695	No
							row_123	Aqr	2960	-0.668405	0.155628	No
							row_124	Hnrnpc	2965	-0.670645	0.158622	No
							row_125	Gtf2f2	3003	-0.710285	0.153826	No
							row_126	Crnkl1	3088	-0.807728	0.138176	No
							row_127	Prpf38a	3144	-0.876422	0.129985	No
							row_128	U2surp	3149	-0.879078	0.134213	No
							row_129	Ybx1	3245	-0.998871	0.117018	No
							row_130	Pcbp2	3262	-1.01814	0.11915	No
							row_131	Ncbp2	3322	-1.10604	0.111345	No
							row_132	Hspa8	3610	-1.53502	0.0506298	No
							row_133	Polr2a	3716	-1.74416	0.0354126	No
							row_134	Rbm10	3982	-2.53781	-0.0140203	No
							row_135	Gtf2f1	3997	-2.5676	-0.00223608	No
							row_136	Rbm5	4098	-3.15118	-0.00791404	No
							row_137	Cwc15	4103	-3.1545	0.00977395	No
							row_138	Ppwd1	4191	-4.34984	0.0143483	No

## Sheet: REACTOME_PROCESSING_OF_CAPPED_I
TABLE S5.
REACTOME - Processing of capped intron containing pre mRNA							REACTOME - Processing of capped intron containing pre mRNA							REACTOME - Processing of capped intron containing pre mRNA
Cerebral cortex Pex2-/- vs. Pex2+/							Cerebellum Pex2-/- vs. Pex2+/							Spinal cord Pex2-/- vs. Pex2+/
NAME	SYMBOL	RANK IN GENE LIST	RANK METRIC SCORE	RUNNING ES	CORE ENRICHMENT		NAME	SYMBOL	RANK IN GENE LIST	RANK METRIC SCORE	RUNNING ES	CORE ENRICHMENT		NAME	SYMBOL	RANK IN GENE LIST	RANK METRIC SCORE	RUNNING ES	CORE ENRICHMENT
row_0	Snrpe	9	10.035	0.0258671	Yes		row_0	Prpf40a	67	4.49275	0.00336529	Yes		row_0	Hnrnph2	155	3.86858	-0.0177736	Yes
row_1	Tra2b	15	8.89792	0.0495128	Yes		row_1	Srsf9	126	3.45927	0.00437708	Yes		row_1	Srsf1	193	3.52987	-0.00857009	Yes
row_2	Ncbp1	28	7.11985	0.0665284	Yes		row_2	Ddx5	201	2.87715	-0.00112625	Yes		row_2	Srrm1	199	3.478	0.00815552	Yes
row_3	Snrpd1	34	6.85093	0.0844604	Yes		row_3	Magoh	202	2.87713	0.011597	Yes		row_3	Tcerg1	254	3.21914	0.0116177	Yes
row_4	Hnrnpl	54	5.57973	0.0955101	Yes		row_4	Ubl5	207	2.83963	0.0231691	Yes		row_4	Hnrnph1	327	2.9069	0.00908741	Yes
row_5	Prpf40a	72	5.0868	0.10566	Yes		row_5	Prpf8	227	2.74186	0.0306143	Yes		row_5	Lsm2	329	2.89498	0.0237789	Yes
row_6	Srsf3	75	5.03469	0.119237	Yes		row_6	Snrpe	234	2.70196	0.041085	Yes		row_6	Thoc1	331	2.89246	0.0384575	Yes
row_7	Rbmx	80	4.94635	0.132091	Yes		row_7	Srsf5	238	2.69027	0.052243	Yes		row_7	U2surp	345	2.85006	0.0499961	Yes
row_8	Pabpn1	106	4.63234	0.139067	Yes		row_8	Sf3b3	254	2.61984	0.0601338	Yes		row_8	Srsf5	361	2.75716	0.0605687	Yes
row_9	Thoc2	108	4.51747	0.151439	Yes		row_9	Ddx46	283	2.49616	0.0642757	Yes		row_9	Aqr	369	2.73658	0.0729825	Yes
row_10	Sf3b3	128	4.29108	0.158891	Yes		row_10	Cpsf3	288	2.48043	0.0742594	Yes		row_10	Ppil1	390	2.66455	0.0818601	Yes
row_11	Dhx15	134	4.24446	0.169548	Yes		row_11	Rbm17	307	2.43561	0.0805966	Yes		row_11	Snrnp40	411	2.5671	0.0902351	Yes
row_12	Srsf5	137	4.23975	0.180906	Yes		row_12	Smu1	311	2.41684	0.0905454	Yes		row_12	Rbm10	414	2.56218	0.102966	Yes
row_13	Dhx9	138	4.23678	0.192732	Yes		row_13	Srsf1	332	2.34202	0.0959761	Yes		row_13	Eif4a3	419	2.54536	0.115124	Yes
row_14	Ctnnbl1	140	4.2237	0.204283	Yes		row_14	Polr2b	352	2.26542	0.101314	Yes		row_14	Cdc5l	434	2.48251	0.124523	Yes
row_15	Prpf19	141	4.21028	0.216035	Yes		row_15	Rbm25	353	2.26148	0.111315	Yes		row_15	Prpf19	444	2.45028	0.134973	Yes
row_16	Prpf8	168	3.99936	0.221007	Yes		row_16	Mtrex	362	2.23141	0.119212	Yes		row_16	Magoh	467	2.36423	0.141814	Yes
row_17	Cwc22	170	3.99051	0.231907	Yes		row_17	Sf3b1	364	2.22735	0.128816	Yes		row_17	Alyref	495	2.29276	0.14707	Yes
row_18	Polr2b	171	3.96588	0.242977	Yes		row_18	Snrpd2	368	2.22015	0.137895	Yes		row_18	Fus	504	2.27987	0.156884	Yes
row_19	Thoc1	176	3.91573	0.252954	Yes		row_19	Wtap	392	2.15202	0.141746	Yes		row_19	Ncbp2	554	2.15942	0.156097	Yes
row_20	Plrg1	182	3.89152	0.262626	Yes		row_20	Pabpn1	396	2.14353	0.150487	Yes		row_20	Snu13	630	2.00564	0.148186	Yes
row_21	Ddx39b	184	3.84164	0.27311	Yes		row_21	Nxf1	407	2.12245	0.157409	Yes		row_21	Pabpn1	647	1.96157	0.154411	Yes
row_22	Sf3b1	191	3.79984	0.282288	Yes		row_22	Snrpf	413	2.10352	0.16548	Yes		row_22	Sf3b1	653	1.95268	0.163268	Yes
row_23	Hnrnpc	192	3.79969	0.292894	Yes		row_23	U2af1	419	2.09491	0.173512	Yes		row_23	Plrg1	665	1.93019	0.170548	Yes
row_24	Bcas2	193	3.79441	0.303485	Yes		row_24	Fus	438	2.03392	0.178073	Yes		row_24	Sf3a3	692	1.87206	0.173877	Yes
row_25	Ddx5	199	3.76854	0.312813	Yes		row_25	Snu13	454	2.00059	0.183226	Yes		row_25	Ncbp1	701	1.84173	0.18143	Yes
row_26	Fus	212	3.66249	0.320178	Yes		row_26	Snrnp40	487	1.93601	0.183905	Yes		row_26	Sf3a1	712	1.80908	0.188329	Yes
row_27	Rae1	222	3.58604	0.328045	Yes		row_27	Hnrnpd	489	1.93107	0.192199	Yes		row_27	Srsf3	726	1.78178	0.194357	Yes
row_28	Snrnp200	228	3.56187	0.336796	Yes		row_28	Ddx39b	497	1.92009	0.198965	Yes		row_28	Hnrnpd	729	1.77475	0.203026	Yes
row_29	Srrm2	236	3.50127	0.344902	Yes		row_29	Plrg1	507	1.90621	0.205178	Yes		row_29	Prpf38a	737	1.75612	0.210381	Yes
row_30	Sarnp	237	3.50088	0.354674	Yes		row_30	Snrpg	525	1.87869	0.209299	Yes		row_30	Prpf4	759	1.71669	0.214126	Yes
row_31	U2af2	254	3.40415	0.360365	Yes		row_31	Xab2	551	1.81131	0.211151	Yes		row_31	Lsm4	767	1.70299	0.221207	Yes
row_32	Snu13	263	3.3718	0.367872	Yes		row_32	Snrpa	584	1.75674	0.211038	Yes		row_32	Snrnp200	776	1.68658	0.227961	Yes
row_33	Ppil1	268	3.34187	0.376247	Yes		row_33	Lsm4	588	1.75198	0.218047	Yes		row_33	Pnn	798	1.64963	0.231359	Yes
row_34	Ddx46	269	3.33121	0.385546	Yes		row_34	Wbp11	596	1.73244	0.223984	Yes		row_34	Rbmx	801	1.64597	0.239364	Yes
row_35	Rbm39	278	3.29422	0.392835	Yes		row_35	Lsm3	610	1.70943	0.228341	Yes		row_35	Srsf10	822	1.59864	0.242742	Yes
row_36	Seh1l	285	3.27605	0.400551	Yes		row_36	Ppil1	622	1.6861	0.233088	Yes		row_36	Ddx42	851	1.57323	0.244042	Yes
row_37	Cstf1	289	3.27242	0.408971	Yes		row_37	Ptbp1	632	1.66777	0.238247	Yes		row_37	Rae1	853	1.57065	0.251902	Yes
row_38	Polr2h	294	3.25573	0.417106	Yes		row_38	Cdc5l	633	1.66681	0.245618	Yes		row_38	Hnrnpl	855	1.56831	0.259749	Yes
row_39	Snrpa1	295	3.25339	0.426187	Yes		row_39	Ppil2	634	1.66592	0.252985	Yes		row_39	Cpsf7	857	1.56698	0.26759	Yes
row_40	Nxf1	305	3.21886	0.433028	Yes		row_40	Usp39	639	1.65623	0.259324	Yes		row_40	Cstf1	886	1.51197	0.268574	Yes
row_41	Srsf1	306	3.21871	0.442012	Yes		row_41	Eif4e	644	1.64877	0.26563	Yes		row_41	Nup54	897	1.49081	0.273831	Yes
row_42	Magoh	309	3.20919	0.450494	Yes		row_42	Sf3a1	665	1.62246	0.267878	Yes		row_42	U2af2	904	1.48418	0.280027	Yes
row_43	Sf3a1	312	3.19676	0.45894	Yes		row_43	Prpf6	672	1.61308	0.273534	Yes		row_43	Snrpd3	910	1.47965	0.286443	Yes
row_44	Rbm25	316	3.19397	0.467141	Yes		row_44	Nup93	690	1.58589	0.27636	Yes		row_44	Tra2b	936	1.45011	0.287838	Yes
row_45	Pcbp2	320	3.15178	0.475224	Yes		row_45	Srrt	701	1.57012	0.28084	Yes		row_45	Ddx39b	967	1.40235	0.28777	Yes
row_46	Snrpd3	325	3.14164	0.483041	Yes		row_46	Polr2c	706	1.56154	0.28676	Yes		row_46	Txnl4a	1002	1.35004	0.286458	Yes
row_47	Mtrex	331	3.12258	0.490566	Yes		row_47	Snrpa1	715	1.54306	0.291613	Yes		row_47	Snrpd2	1009	1.33998	0.291911	Yes
row_48	Alyref	356	3.03367	0.493318	Yes		row_48	Dhx15	729	1.52177	0.295141	Yes		row_48	Srsf7	1028	1.29374	0.294203	Yes
row_49	Sf1	360	3.01785	0.501027	Yes		row_49	Hnrnph2	736	1.51527	0.300364	Yes		row_49	Rbm8a	1048	1.26301	0.296094	Yes
row_50	Snrnp40	370	2.98423	0.507214	Yes		row_50	Eif4a3	737	1.51232	0.307052	Yes		row_50	Prpf40a	1110	1.18467	0.287356	Yes
row_51	Hnrnpa2b1	373	2.97394	0.515038	Yes		row_51	Nup155	752	1.49551	0.310217	Yes		row_51	Seh1l	1127	1.1645	0.289469	Yes
row_52	Snrnp70	375	2.96809	0.523085	Yes		row_52	Rbm7	754	1.49233	0.31657	Yes		row_52	Eif4e	1128	1.16446	0.295476	Yes
row_53	Mfap1a	380	2.93131	0.530314	Yes		row_53	Cpsf6	774	1.46708	0.318378	Yes		row_53	Dhx9	1132	1.16091	0.300735	Yes
row_54	Snrpb	392	2.88092	0.535736	Yes		row_54	Fip1l1	785	1.4506	0.322329	Yes		row_54	Polr2c	1150	1.13654	0.30246	Yes
row_55	Tcerg1	420	2.747	0.536974	Yes		row_55	Sympk	797	1.4315	0.32595	Yes		row_55	Rnps1	1197	1.06746	0.29677	Yes
row_56	Hnrnpu	457	2.63414	0.535753	Yes		row_56	Ik	798	1.43143	0.33228	Yes		row_56	Srsf2	1198	1.06665	0.302272	Yes
row_57	Eftud2	459	2.62824	0.542851	Yes		row_57	Cpsf1	812	1.41509	0.335336	Yes		row_57	Rbm25	1233	1.02629	0.29929	Yes
row_58	Rbm8a	464	2.61878	0.549208	Yes		row_58	Hnrnpk	815	1.41299	0.341092	Yes		row_58	Polr2e	1237	1.02285	0.303837	Yes
row_59	Hnrnph1	469	2.6122	0.555547	Yes		row_59	Tra2b	843	1.36152	0.340463	Yes		row_59	Ctnnbl1	1240	1.02004	0.308612	Yes
row_60	Snrpd2	476	2.60156	0.561379	Yes		row_60	Cstf1	845	1.35652	0.346215	Yes		row_60	Ddx5	1245	1.0115	0.312857	Yes
row_61	Rbm17	550	2.39614	0.550682	Yes		row_61	Rbm8a	866	1.32777	0.347161	Yes		row_61	Zc3h11a	1266	0.981068	0.313049	Yes
row_62	Srsf2	555	2.37319	0.556354	Yes		row_62	Thoc1	876	1.31473	0.350758	Yes		row_62	Hnrnpk	1306	0.930965	0.308359	Yes
row_63	Sf3a3	585	2.28328	0.555821	Yes		row_63	Sf3a3	881	1.31017	0.355567	Yes		row_63	Lsm6	1316	0.9169	0.310898	Yes
row_64	Cpsf7	630	2.20716	0.551503	Yes		row_64	Nup210	896	1.28638	0.357807	Yes		row_64	Polr2a	1321	0.910083	0.314619	Yes
row_65	Puf60	632	2.19993	0.557405	Yes		row_65	Smndc1	902	1.27698	0.362223	Yes		row_65	Wbp11	1324	0.908252	0.318818	Yes
row_66	Hnrnpk	635	2.1961	0.563059	Yes		row_66	Srsf3	909	1.27089	0.366365	Yes		row_66	Ddx46	1334	0.890782	0.321223	Yes
row_67	Eif4a3	642	2.18598	0.567732	Yes		row_67	Slu7	978	1.19499	0.3549	Yes		row_67	Dhx15	1347	0.877725	0.32283	Yes
row_68	Htatsf1	648	2.17225	0.572604	Yes		row_68	Polr2h	1005	1.16614	0.353653	Yes		row_68	Eftud2	1398	0.79876	0.314779	No
row_69	Ik	662	2.12686	0.575445	Yes		row_69	Prpf19	1008	1.16208	0.3583	Yes		row_69	Nudt21	1476	0.707793	0.299687	No
row_70	Hnrnpa1	674	2.08857	0.578655	Yes		row_70	Rbm39	1045	1.1231	0.354399	Yes		row_70	Cpsf6	1486	0.686674	0.301038	No
row_71	Cdc5l	687	2.05528	0.581534	Yes		row_71	Cdc40	1072	1.10293	0.352873	Yes		row_71	Sf3b4	1550	0.616137	0.288881	No
row_72	Ppih	695	2.04495	0.585575	Yes		row_72	Rbm22	1105	1.06561	0.349703	Yes		row_72	Snrpb	1556	0.605916	0.29079	No
row_73	Lsm2	696	2.03896	0.591266	Yes		row_73	Nup85	1111	1.06013	0.35316	Yes		row_73	Prpf8	1579	0.573727	0.288394	No
row_74	Srsf7	710	2.01655	0.593799	Yes		row_74	Eftud2	1112	1.06001	0.357847	Yes		row_74	Smndc1	1611	0.541362	0.283641	No
row_75	Prpf6	712	2.00764	0.599165	Yes		row_75	Tpr	1125	1.04157	0.359498	Yes		row_75	Chtop	1614	0.536788	0.285923	No
row_76	Nudt21	725	1.98085	0.601836	Yes		row_76	Phf5a	1133	1.02533	0.362308	Yes		row_76	Puf60	1800	0.347377	0.242681	No
row_77	Hnrnpd	734	1.96307	0.60541	Yes		row_77	Polr2f	1134	1.02369	0.366835	Yes		row_77	Ik	1819	0.325729	0.23998	No
row_78	Bud31	747	1.92035	0.607913	Yes		row_78	Hnrnpa1	1138	1.01839	0.370599	Yes		row_78	Pqbp1	1822	0.323683	0.241163	No
row_79	Wtap	768	1.86631	0.608359	Yes		row_79	Rbm42	1163	0.991968	0.369075	Yes		row_79	Mfap1a	1831	0.311951	0.240825	No
row_80	Sf3a2	776	1.84894	0.611853	Yes		row_80	Rnps1	1165	0.987275	0.373194	Yes		row_80	Lsm3	1913	0.219218	0.222238	No
row_81	Polr2a	779	1.84247	0.616519	Yes		row_81	Snrnp200	1188	0.961145	0.372026	Yes		row_81	Mtrex	1918	0.21439	0.22237	No
row_82	Cpsf6	787	1.82031	0.619933	Yes		row_82	Cwc27	1194	0.955489	0.37502	Yes		row_82	Tpr	1965	0.164617	0.212022	No
row_83	Lsm4	813	1.78158	0.618952	No		row_83	Ddx39a	1206	0.936247	0.376451	Yes		row_83	Hnrnpa2b1	1966	0.163155	0.212863	No
row_84	Hnrnpa3	842	1.72722	0.617105	No		row_84	Tcerg1	1215	0.925514	0.378573	Yes		row_84	Rbm17	2023	0.0991815	0.199743	No
row_85	Polr2c	894	1.63383	0.60952	No		row_85	Dhx9	1223	0.912825	0.380885	Yes		row_85	Rbm22	2040	0.0802064	0.196262	No
row_86	Sart1	905	1.62571	0.611676	No		row_86	Hnrnph1	1225	0.911436	0.38467	Yes		row_86	Snrpa	2049	0.0683843	0.194668	No
row_87	Srsf9	906	1.62407	0.616209	No		row_87	Srsf7	1231	0.903609	0.387434	Yes		row_87	Lsm8	2081	0.0272812	0.187262	No
row_88	Rbm22	925	1.59963	0.616388	No		row_88	Ncbp1	1352	0.774627	0.361303	No		row_88	Snrnp70	2085	0.0203592	0.186637	No
row_89	Nup160	1003	1.48832	0.602204	No		row_89	Snrpb	1398	0.731639	0.353455	No		row_89	Fip1l1	2093	0.0122768	0.184996	No
row_90	Cstf3	1038	1.43916	0.598124	No		row_90	Srrm1	1405	0.728871	0.3552	No		row_90	Srsf9	2101	0.00536096	0.18332	No
row_91	Luc7l3	1046	1.41889	0.600418	No		row_91	Zc3h11a	1416	0.721484	0.355928	No		row_91	Polr2b	2109	0.000649334	0.181619	No
row_92	Pnn	1074	1.37068	0.597813	No		row_92	Srsf2	1419	0.717548	0.358608	No		row_92	Nxf1	2124	0	0.178211	No
row_93	Cpsf3	1126	1.295	0.589282	No		row_93	Cpsf4	1429	0.712113	0.35954	No		row_93	Sympk	2154	0	0.171152	No
row_94	Pcbp1	1148	1.25589	0.587787	No		row_94	Snrnp70	1449	0.704031	0.357974	No		row_94	Cpsf3	2166	0	0.168474	No
row_95	Pqbp1	1164	1.23471	0.587661	No		row_95	Rae1	1506	0.653464	0.347071	No		row_95	Cpsf1	2191	0	0.162632	No
row_96	Hnrnph2	1178	1.22069	0.587972	No		row_96	Thoc6	1513	0.645283	0.348446	No		row_96	Nup155	2237	-0.0588029	0.151981	No
row_97	Cherp	1190	1.2042	0.588714	No		row_97	Papola	1541	0.622909	0.344551	No		row_97	Snrpa1	2251	-0.0780686	0.149219	No
row_98	Ppil4	1198	1.19137	0.590372	No		row_98	Snrpd3	1572	0.596933	0.339801	No		row_98	Pcbp2	2273	-0.108169	0.144665	No
row_99	Prpf38a	1235	1.1455	0.584996	No		row_99	Mettl3	1581	0.582989	0.340409	No		row_99	Srrt	2306	-0.148677	0.137642	No
row_100	Ddx39a	1255	1.11302	0.583578	No		row_100	Nup160	1584	0.578061	0.342473	No		row_100	Hnrnpu	2308	-0.154073	0.138194	No
row_101	Ncbp2	1259	1.10716	0.585954	No		row_101	Ddx42	1593	0.571877	0.343031	No		row_101	Hnrnpa1	2315	-0.159541	0.137556	No
row_102	Tpr	1305	1.05877	0.578192	No		row_102	Hnrnpa3	1621	0.543498	0.338784	No		row_102	U2af1	2375	-0.234359	0.124403	No
row_103	Usp39	1346	1.00741	0.571478	No		row_103	Prpf4	1630	0.538283	0.339194	No		row_103	Nup98	2421	-0.28716	0.11493	No
row_104	Aaas	1355	1.00004	0.572364	No		row_104	Puf60	1632	0.535821	0.341317	No		row_104	Snrpd1	2448	-0.326177	0.110284	No
row_105	U2af1	1357	0.999152	0.574915	No		row_105	Ppih	1649	0.522049	0.339685	No		row_105	Sf1	2472	-0.354003	0.106511	No
row_106	Snrpg	1382	0.972912	0.571915	No		row_106	Ctnnbl1	1656	0.515783	0.340488	No		row_106	Sarnp	2483	-0.368088	0.105976	No
row_107	Nup155	1383	0.971889	0.574628	No		row_107	Polr2g	1678	0.501876	0.337535	No		row_107	Srrm2	2515	-0.40981	0.100544	No
row_108	Ranbp2	1403	0.934625	0.572712	No		row_108	Rbmx	1687	0.486095	0.337714	No		row_108	Htatsf1	2548	-0.457215	0.0951131	No
row_109	Snrpa	1409	0.924685	0.574102	No		row_109	Alyref	1695	0.477126	0.3381	No		row_109	Acin1	2577	-0.489644	0.0908232	No
row_110	Gtf2f1	1433	0.885416	0.571096	No		row_110	Fam50a	1755	0.420526	0.325428	No		row_110	Sf3b3	2592	-0.50045	0.089997	No
row_111	Nup107	1450	0.86204	0.569692	No		row_111	Nup214	1756	0.419993	0.327285	No		row_111	Snrpe	2611	-0.525286	0.0883252	No
row_112	Smu1	1458	0.845509	0.570385	No		row_112	U2af2	1766	0.411642	0.326889	No		row_112	Ybx1	2616	-0.533415	0.0901033	No
row_113	Poldip3	1518	0.767047	0.558475	No		row_113	Hnrnpl	1810	0.368875	0.317929	No		row_113	Hnrnpa3	2661	-0.580682	0.0823882	No
row_114	Ppil2	1533	0.738863	0.557203	No		row_114	Lsm6	1812	0.367319	0.319307	No		row_114	Nup210	2781	-0.763695	0.0573602	No
row_115	Srrm1	1564	0.703452	0.552022	No		row_115	Lsm2	1843	0.343881	0.313438	No		row_115	Smu1	2786	-0.766416	0.0603404	No
row_116	Rnps1	1608	0.65078	0.543598	No		row_116	Nup50	1850	0.334633	0.31344	No		row_116	Rbm39	2790	-0.772808	0.0635969	No
row_117	Chtop	1622	0.626003	0.542249	No		row_117	Ranbp2	1864	0.317589	0.311643	No		row_117	Sart1	2800	-0.785882	0.0654604	No
row_118	Nup93	1647	0.589517	0.538179	No		row_118	Snrpb2	1868	0.314071	0.312293	No		row_118	Nup50	2882	-0.878459	0.0502747	No
row_119	Prpf31	1673	0.562763	0.533796	No		row_119	Hnrnpu	1886	0.30094	0.309436	No		row_119	Hnrnpc	2988	-1.03379	0.030048	No
row_120	Snrpb2	1675	0.560803	0.535123	No		row_120	Sarnp	1887	0.298847	0.310758	No		row_120	Hnrnpf	3015	-1.06117	0.0291934	No
row_121	Lsm6	1719	0.501557	0.526283	No		row_121	Bud31	1950	0.253877	0.29661	No		row_121	Poldip3	3029	-1.08196	0.0316106	No
row_122	Srsf10	1733	0.48807	0.524549	No		row_122	Clp1	1967	0.243176	0.293744	No		row_122	Sec13	3050	-1.10605	0.0324481	No
row_123	Nup210	1750	0.469399	0.522049	No		row_123	Cherp	2006	0.207187	0.285301	No		row_123	Snrpg	3065	-1.12182	0.0348275	No
row_124	Srrt	1783	0.440282	0.515657	No		row_124	Pqbp1	2050	0.161595	0.275424	No		row_124	Luc7l3	3095	-1.16012	0.0337531	No
row_125	Crnkl1	1872	0.342342	0.495655	No		row_125	Nudt21	2068	0.144396	0.271876	No		row_125	Gtf2f1	3105	-1.17818	0.0376404	No
row_126	Nup62	1885	0.333573	0.493729	No		row_126	Zmat2	2102	0.117362	0.264267	No		row_126	Nup35	3163	-1.27101	0.0303221	No
row_127	Lsm8	1889	0.329464	0.493934	No		row_127	Snrpd1	2128	0.0856639	0.258488	No		row_127	Fyttd1	3246	-1.41312	0.0176512	No
row_128	Nup43	1920	0.312615	0.487662	No		row_128	Ppil4	2137	0.0802963	0.256872	No		row_128	Wdr33	3269	-1.45752	0.0198151	No
row_129	Smndc1	1951	0.27987	0.481298	No		row_129	Isy1	2138	0.0798873	0.257226	No		row_129	Usp39	3348	-1.60925	0.00912972	No
row_130	Ybx1	1984	0.239217	0.474345	No		row_130	Sugp1	2143	0.0782525	0.256586	No		row_130	Ranbp2	3356	-1.62213	0.0157942	No
row_131	Cpsf2	1990	0.230424	0.473798	No		row_131	Luc7l3	2164	0.0603856	0.251927	No		row_131	Nup93	3394	-1.69807	0.0155476	No
row_132	Fip1l1	2149	0.0442851	0.436293	No		row_132	Sart1	2174	0.0507477	0.249935	No		row_132	Polr2h	3434	-1.79048	0.0152908	No
row_133	Sympk	2304	-0.089836	0.399869	No		row_133	Hnrnpf	2181	0.0453479	0.248658	No		row_133	Ppil2	3561	-2.08791	-0.00460965	No
row_134	Prpf3	2311	-0.0928639	0.398699	No		row_134	Pom121	2242	0	0.233879	No		row_134	Nup43	3581	-2.13513	0.00178017	No
row_135	Acin1	2361	-0.166204	0.387493	No		row_135	Bud13	2247	0	0.232894	No		row_135	Ptbp1	3665	-2.34027	-0.00635105	No
row_136	Rbm10	2416	-0.22988	0.375275	No		row_136	Nsrp1	2255	0	0.23117	No		row_136	Pcbp1	3704	-2.45829	-0.00291919	No
row_137	Sugp1	2436	-0.252179	0.371454	No		row_137	Htatsf1	2293	-0.00601125	0.222083	No		row_137	Hspa8	3733	-2.5499	0.00341957	No
row_138	Ddx42	2438	-0.253312	0.371923	No		row_138	Nup43	2294	-0.00887553	0.222123	No		row_138	Bud13	4175	-5.94428	-0.0732659	No
row_139	Sf3b5	2484	-0.297536	0.362036	No		row_139	Prpf31	2306	-0.0205986	0.219504	No		row_139	Cwc15	4188	-6.603	-0.0421227	No
row_140	Ptbp1	2509	-0.328005	0.357236	No		row_140	Nup37	2314	-0.0271492	0.2179	No		row_140	Prpf6	4234	-10.949	0.0034082	No
row_141	Prpf4	2552	-0.383046	0.348303	No		row_141	Acin1	2318	-0.0304378	0.217296	No
row_142	Hnrnpf	2555	-0.384816	0.348901	No		row_142	Zcrb1	2344	-0.050559	0.211362	No
row_143	Cwc15	2587	-0.412208	0.342669	No		row_143	Thoc2	2374	-0.0768514	0.204559	No
row_144	Nup98	2596	-0.427874	0.341958	No		row_144	Cpsf2	2452	-0.153598	0.186273	No
row_145	Nup35	2600	-0.4312	0.342447	No		row_145	Cstf3	2491	-0.190556	0.177756	No
row_146	Eif4e	2671	-0.511069	0.327203	No		row_146	Polr2e	2517	-0.22855	0.172609	No
row_147	Wbp11	2731	-0.587432	0.314792	No		row_147	Sf1	2530	-0.236704	0.1707	No
row_148	Fyttd1	2771	-0.64923	0.307316	No		row_148	Sf3a2	2541	-0.248424	0.169335	No
row_149	Nup214	3062	-1.02322	0.241108	No		row_149	Hnrnpa2b1	2583	-0.283526	0.160491	No
row_150	Zc3h11a	3247	-1.2629	0.200813	No		row_150	Wdr33	2601	-0.297334	0.157618	No
row_151	Cstf2	3248	-1.26541	0.204345	No		row_151	Srsf10	2605	-0.300662	0.158209	No
row_152	Polr2e	3250	-1.26685	0.207643	No		row_152	Pnn	2606	-0.300726	0.159539	No
row_153	Aqr	3315	-1.34425	0.196154	No		row_153	Wdr70	2614	-0.306359	0.159169	No
row_154	Txnl4a	3631	-1.78748	0.126125	No		row_154	Mfap1a	2623	-0.314839	0.158591	No
row_155	Nup85	3786	-2.10916	0.0953369	No		row_155	Lsm8	2643	-0.334147	0.155389	No
row_156	Sec13	3792	-2.1316	0.100096	No		row_156	Nup88	2705	-0.388131	0.142081	No
row_157	Thoc6	3800	-2.14202	0.104408	No		row_157	Pcbp1	2716	-0.398362	0.141379	No
row_158	Polr2g	3887	-2.33348	0.0904401	No		row_158	Seh1l	2803	-0.499593	0.122406	No
row_159	Nup54	3899	-2.35844	0.0944035	No		row_159	Srrm2	2820	-0.511773	0.120729	No
row_160	U2surp	3986	-2.56328	0.0810772	No		row_160	Cwc22	2828	-0.516561	0.121289	No
row_161	Hspa8	4043	-2.77776	0.0754942	No		row_161	Prpf3	2852	-0.545436	0.118036	No
							row_162	Aqr	2960	-0.668405	0.094637	No
							row_163	Hnrnpc	2965	-0.670645	0.0966175	No
							row_164	Gtf2f2	3003	-0.710285	0.0906452	No
							row_165	Nup107	3024	-0.736725	0.0889771	No
							row_166	Nup98	3052	-0.76583	0.0857135	No
							row_167	Crnkl1	3088	-0.807728	0.0806647	No
							row_168	Prpf38a	3144	-0.876422	0.0709936	No
							row_169	U2surp	3149	-0.879078	0.0738958	No
							row_170	Chtop	3170	-0.9041	0.0729678	No
							row_171	Ybx1	3245	-0.998871	0.0591584	No
							row_172	Pcbp2	3262	-1.01814	0.0597199	No
							row_173	Ncbp2	3322	-1.10604	0.050079	No
							row_174	Nup54	3401	-1.21891	0.0362574	No
							row_175	Sec13	3430	-1.25388	0.0349058	No
							row_176	Nup133	3495	-1.35216	0.0251217	No
							row_177	Cstf2	3537	-1.42441	0.0213222	No
							row_178	Fyttd1	3577	-1.48189	0.0182695	No
							row_179	Hspa8	3610	-1.53502	0.0171759	No
							row_180	Nup188	3654	-1.61252	0.0137156	No
							row_181	Poldip3	3697	-1.70386	0.0109055	No
							row_182	Cpsf7	3703	-1.72235	0.0172906	No
							row_183	Polr2a	3716	-1.74416	0.0220479	No
							row_184	Rbm10	3982	-2.53781	-0.0320004	No
							row_185	Gtf2f1	3997	-2.5676	-0.0240943	No
							row_186	Nup35	4065	-2.92554	-0.0276595	No
							row_187	Rbm5	4098	-3.15118	-0.0216062	No
							row_188	Cwc15	4103	-3.1545	-0.00864163	No
							row_189	Ppwd1	4191	-4.34984	-0.0108344	No
							row_190	Thoc3	4218	-5.68046	0.00788169	No

## Sheet: WP_CHOLESTEROL_METABOLISM_WITH_
TABLE S5.
WP - Cholesterol metabolism with Bloch and Kandutsch-Russell pathways							WP - Cholesterol metabolism with Bloch and Kandutsch-Russell pathways							WP - Cholesterol metabolism with Bloch and Kandutsch-Russell pathways							WP - Cholesterol metabolism with Bloch and Kandutsch-Russell pathways
Spinal cord Pex2-/- vs. Pex2+/							Brainstem Pex2-/- vs. Pex2+/							Cerebellum Pex2-/- vs. Pex2+/							Cerebral cortex Pex2-/- vs. Pex2+/
NAME	SYMBOL	RANK IN GENE LIST	RANK METRIC SCORE	RUNNING ES	CORE ENRICHMENT		NAME	SYMBOL	RANK IN GENE LIST	RANK METRIC SCORE	RUNNING ES	CORE ENRICHMENT		NAME	SYMBOL	RANK IN GENE LIST	RANK METRIC SCORE	RUNNING ES	CORE ENRICHMENT		NAME	SYMBOL	RANK IN GENE LIST	RANK METRIC SCORE	RUNNING ES	CORE ENRICHMENT
row_0	Hmgcs2	147	3.94313	0.0133575	No		row_0	Acsl4	17	7.214	0.111219	No		row_0	Hmgcs2	17	7.77021	0.113486	Yes		row_0	Acat2	16	8.82468	0.1129	Yes
row_1	Mvk	163	3.78176	0.0560365	No		row_1	Fdps	200	3.27662	0.120486	No		row_1	Acsl3	32	6.00873	0.201043	Yes		row_1	Lss	21	8.29227	0.221534	Yes
row_2	Fads1	447	2.44099	0.0187863	No		row_2	Hmgcs2	235	3.06338	0.161376	No		row_2	Lss	34	5.81946	0.288816	Yes		row_2	Acsl3	30	7.02653	0.312523	Yes
row_3	Fdft1	578	2.09414	0.0135687	No		row_3	Tm7sf2	236	3.06157	0.210284	No		row_3	Fdps	87	4.00765	0.337112	Yes		row_3	Fdps	44	6.31146	0.39291	Yes
row_4	Acsl4	844	1.58343	-0.0298985	No		row_4	Mvk	250	2.99358	0.25503	No		row_4	Acat2	120	3.54534	0.383152	Yes		row_4	Mvk	47	6.16275	0.473871	Yes
row_5	Acat2	906	1.48129	-0.0262503	No		row_5	Acsl3	483	2.16485	0.234702	No		row_5	Msmo1	197	2.89927	0.409002	Yes		row_5	Hmgcs2	142	4.20122	0.507688	Yes
row_6	Cyp46a1	986	1.37713	-0.0281429	No		row_6	Lss	579	1.90539	0.242655	No		row_6	Acsl4	222	2.76526	0.445139	Yes		row_6	Tm7sf2	180	3.89255	0.550579	Yes
row_7	Acat1	1019	1.31646	-0.0196346	No		row_7	Ggps1	612	1.83456	0.264388	No		row_7	Nsdhl	302	2.4507	0.463494	Yes		row_7	Mvd	218	3.59945	0.589598	Yes
row_8	Fdps	1488	0.684859	-0.122215	No		row_8	Msmo1	871	1.40045	0.225695	No		row_8	Acot1	350	2.2754	0.486777	Yes		row_8	Acsl4	471	2.60879	0.56592	Yes
row_9	Acot1	1718	0.414959	-0.171433	No		row_9	Acat2	1063	1.16501	0.199099	No		row_9	Dhcr7	445	2.02011	0.495069	Yes		row_9	Nsdhl	517	2.47524	0.58824	Yes
row_10	Acsl3	1776	0.365702	-0.180475	No		row_10	Nsdhl	1194	1.01354	0.18452	No		row_10	Acsl1	693	1.58383	0.460532	No		row_10	Msmo1	755	1.89341	0.558572	Yes
row_11	Tm7sf2	1817	0.326992	-0.18596	No		row_11	Acat1	1389	0.779621	0.151058	No		row_11	Mvk	837	1.37246	0.447426	No		row_11	Fads1	837	1.73386	0.56279	Yes
row_12	Mvd	2590	-0.499626	-0.362877	No		row_12	Fdft1	1707	0.453503	0.0832727	No		row_12	Acat1	969	1.20791	0.434673	No		row_12	Lbr	856	1.70364	0.581146	Yes
row_13	Idi1	2687	-0.623783	-0.378011	No		row_13	Fads1	1974	0.20268	0.023552	No		row_13	Fdft1	1058	1.11274	0.430663	No		row_13	Acat1	903	1.62628	0.592018	Yes
row_14	Hsd17b7	3299	-1.52111	-0.504269	Yes		row_14	Pmvk	2016	0.16052	0.0164121	No		row_14	Mvd	1212	0.931265	0.408517	No		row_14	Dhcr7	921	1.60916	0.609356	Yes
row_15	Lss	3309	-1.53621	-0.487621	Yes		row_15	Acot1	2253	-0.0246253	-0.0390525	No		row_15	Lbr	1462	0.695163	0.360067	No		row_15	Idi1	1156	1.24326	0.57179	No
row_16	Dhcr7	3422	-1.75621	-0.492703	Yes		row_16	Mvd	2455	-0.218104	-0.0831423	No		row_16	Fads1	1523	0.638714	0.355519	No		row_16	Fdft1	1703	0.517536	0.452647	No
row_17	Nsdhl	3525	-1.98023	-0.492675	Yes		row_17	Lbr	2541	-0.302166	-0.0984335	No		row_17	Hsd17b7	1543	0.620924	0.36041	No		row_17	Fasn	1913	0.320624	0.40866	No
row_18	Sqle	3693	-2.42747	-0.502589	Yes		row_18	Dhcr7	2659	-0.428606	-0.119279	No		row_18	Idi1	1815	0.363362	0.301733	No		row_18	Hsd17b7	1999	0.218991	0.391941	No
row_19	Ebp	3700	-2.45058	-0.474052	Yes		row_19	Idi1	3062	-0.846524	-0.200904	No		row_19	Cyp7a1	2268	0	0.1947	No		row_19	Hmgcr	2182	0	0.349947	No
row_20	Msmo1	3822	-2.90107	-0.46727	Yes		row_20	Fads2	3106	-0.896832	-0.196754	No		row_20	Hmgcr	3274	-1.03556	-0.0276211	No		row_20	Acot1	2446	-0.259868	0.292698	No
row_21	Scd2	3836	-2.97058	-0.434034	Yes		row_21	Hmgcr	3248	-1.10379	-0.212494	No		row_21	Pmvk	3440	-1.27172	-0.0474602	No		row_21	Hmgcs1	2607	-0.442785	0.26163	No
row_22	Elovl5	3849	-3.03185	-0.399812	Yes		row_22	Acsl1	3663	-1.83804	-0.28112	Yes		row_22	Elovl5	3839	-2.02429	-0.111092	No		row_22	Fads2	2826	-0.723494	0.220889	No
row_23	Acsl1	3867	-3.05647	-0.366474	Yes		row_23	Cyp46a1	3681	-1.87669	-0.255163	Yes		row_23	Fads2	3841	-2.03499	-0.0805527	No		row_23	Ggps1	3337	-1.3687	0.121298	No
row_24	Pmvk	3868	-3.05736	-0.329096	Yes		row_24	Ebp	3723	-1.97117	-0.233378	Yes		row_24	Fasn	3984	-2.54022	-0.0757614	No		row_24	Pmvk	3994	-2.58073	0.0040335	No
row_25	Dhcr24	3946	-3.41986	-0.30554	Yes		row_25	Hsd17b7	3755	-2.03729	-0.20817	Yes		row_25	Ebp	4012	-2.63156	-0.0423569	No		row_25	Cyp46a1	4088	-2.92456	0.0212145	No
row_26	Lbr	4011	-3.78734	-0.27441	Yes		row_26	Dhcr24	4039	-3.09447	-0.225719	Yes		row_26	Hmgcs1	4019	-2.64832	-0.00372612	No		row_26	Acsl1	4125	-3.12703	0.0542224	No
row_27	Hmgcr	4023	-3.87534	-0.229638	Yes		row_27	Fasn	4099	-3.51426	-0.183543	Yes		row_27	Cyp46a1	4168	-3.84767	0.0194174	No
row_28	Fads2	4172	-5.84148	-0.193309	Yes		row_28	Elovl5	4133	-3.81916	-0.130343	Yes
row_29	Fasn	4205	-7.66375	-0.107199	Yes		row_29	Abca1	4139	-3.89755	-0.0692634	Yes
row_30	Hmgcs1	4223	-9.5827	0.00592686	Yes		row_30	Hmgcs1	4213	-6.03962	0.0099409	Yes

## Sheet: HALLMARK_FATTY_ACID_METABOLISM 
TABLE S5.
HALLMARK - Fatty acid metabolism							HALLMARK - Fatty acid metabolism							HALLMARK - Fatty acid metabolism							HALLMARK - Fatty acid metabolism
Spinal cord Pex2-/- vs. Pex2+/							Brainstem Pex2-/- vs. Pex2+/							Cerebellum Pex2-/- vs. Pex2+/							Cerebral cortex Pex2-/- vs. Pex2+/
NAME	SYMBOL	RANK IN GENE LIST	RANK METRIC SCORE	RUNNING ES	CORE ENRICHMENT		NAME	SYMBOL	RANK IN GENE LIST	RANK METRIC SCORE	RUNNING ES	CORE ENRICHMENT		NAME	SYMBOL	RANK IN GENE LIST	RANK METRIC SCORE	RUNNING ES	CORE ENRICHMENT		NAME	SYMBOL	RANK IN GENE LIST	RANK METRIC SCORE	RUNNING ES	CORE ENRICHMENT
row_0	Retsat	8	14.2232	0.059963	No		row_0	Retsat	10	8.85704	0.0394603	No		row_0	Fabp1	2	16.8335	0.0882936	Yes		row_0	Acat2	16	8.82468	0.0381169	No
row_1	Glul	30	6.59638	0.0836061	No		row_1	Acsl4	17	7.214	0.0721163	No		row_1	Hmgcs2	17	7.77021	0.125904	Yes		row_1	Etfdh	55	5.5355	0.0554702	No
row_2	Hmgcs2	147	3.94313	0.0728124	No		row_2	Glul	48	4.99641	0.0885182	No		row_2	Idh1	37	5.63966	0.151077	Yes		row_2	Idh1	56	5.52736	0.0816946	No
row_3	Suclg2	296	3.02856	0.0503281	No		row_3	Prdx6	100	4.09682	0.0956174	No		row_3	Glul	82	4.14484	0.162353	Yes		row_3	Hmgcs2	142	4.20122	0.0816975	No
row_4	Apex1	298	3.01862	0.0632223	No		row_4	Hmgcl	119	3.87768	0.109617	No		row_4	Echs1	100	3.83012	0.178464	Yes		row_4	Maoa	249	3.43223	0.0731281	No
row_5	Prdx6	342	2.86334	0.0653204	No		row_5	Idh1	136	3.6732	0.123132	No		row_5	Acat2	120	3.54534	0.192591	Yes		row_5	Apex1	262	3.37879	0.0863451	No
row_6	Acadl	383	2.68164	0.0673507	No		row_6	Psme1	227	3.13438	0.116302	No		row_6	Hadh	173	3.07084	0.19628	Yes		row_6	Hsd17b11	317	3.18297	0.0887853	No
row_7	Maoa	417	2.54716	0.0704825	No		row_7	Hmgcs2	235	3.06338	0.129099	No		row_7	Acsl4	222	2.76526	0.199319	Yes		row_7	H2az1	386	2.90448	0.0866218	No
row_8	Acaa2	424	2.53382	0.0800624	No		row_8	Gstz1	261	2.95191	0.137039	No		row_8	Nsdhl	302	2.4507	0.193244	Yes		row_8	Rdh11	399	2.86234	0.0973885	No
row_9	Sdhc	457	2.40573	0.0828197	No		row_9	Acadl	427	2.33764	0.108406	No		row_9	Acadl	304	2.44005	0.205871	Yes		row_9	Acsl4	471	2.60879	0.0931187	No
row_10	Ywhah	497	2.2903	0.0833881	No		row_10	Maoa	590	1.87848	0.0783243	No		row_10	Hadhb	312	2.40483	0.21687	Yes		row_10	Nsdhl	517	2.47524	0.0943114	No
row_11	Psme1	508	2.27139	0.0908622	No		row_11	Acss1	608	1.8422	0.0829435	No		row_11	Cryz	318	2.382	0.228229	Yes		row_11	Psme1	531	2.43696	0.102825	No
row_12	Hmgcl	529	2.23287	0.0957589	No		row_12	Ptprg	611	1.83457	0.091134	No		row_12	Acadvl	319	2.38147	0.240789	Yes		row_12	Sdhd	533	2.43518	0.114145	No
row_13	Etfdh	584	2.08115	0.0918028	No		row_13	Rap1gds1	617	1.82664	0.0985657	No		row_13	Cbr1	384	2.17464	0.236865	Yes		row_13	Echs1	760	1.88523	0.0700995	No
row_14	Bckdhb	585	2.07894	0.100849	No		row_14	Metap1	619	1.82384	0.106946	No		row_14	Acaa2	387	2.16979	0.247827	Yes		row_14	Uros	884	1.6609	0.0491402	No
row_15	Metap1	597	2.05204	0.107128	No		row_15	Apex1	690	1.70398	0.0981654	No		row_15	Sdhc	439	2.03326	0.246284	Yes		row_15	Acadl	1044	1.42335	0.0186131	No
row_16	Pdhb	687	1.88409	0.0938802	No		row_16	Bckdhb	901	1.36764	0.0541249	No		row_16	Etfdh	443	2.02794	0.256257	Yes		row_16	Hsd17b10	1099	1.33248	0.0122738	No
row_17	Mdh2	693	1.87065	0.100815	No		row_17	Acaa2	945	1.30811	0.0499665	No		row_17	Urod	490	1.92999	0.255372	Yes		row_17	Adsl	1119	1.3016	0.0139943	No
row_18	Mdh1	722	1.78265	0.101825	No		row_18	Erp29	964	1.27852	0.0516808	No		row_18	Sdha	492	1.92773	0.265298	Yes		row_18	Idi1	1156	1.24326	0.0114521	No
row_19	Hccs	766	1.70392	0.0988783	No		row_19	Suclg2	978	1.26101	0.0545148	No		row_19	Acads	495	1.92513	0.27497	Yes		row_19	Hmgcl	1252	1.12167	-0.00550048	No
row_20	Cbr1	806	1.63173	0.096581	No		row_20	Acadm	987	1.2484	0.0584917	No		row_20	Suclg2	560	1.79539	0.269046	Yes		row_20	Sucla2	1266	1.09706	-0.00334359	No
row_21	Acsl4	844	1.58343	0.0945554	No		row_21	Acat2	1063	1.16501	0.0459609	No		row_21	Dlst	591	1.74041	0.271009	Yes		row_21	Aldh1a1	1281	1.08309	-0.00148742	No
row_22	Acat2	906	1.48129	0.0863023	No		row_22	Decr1	1088	1.1376	0.0455661	No		row_22	Crat	605	1.71391	0.276921	Yes		row_22	Cbr1	1361	0.994165	-0.0152935	No
row_23	Decr1	921	1.4666	0.0893105	No		row_23	Acads	1183	1.02109	0.0277856	No		row_23	Acadm	625	1.68022	0.281213	Yes		row_23	Crat	1369	0.986623	-0.0122538	No
row_24	Gstz1	923	1.46325	0.0954367	No		row_24	Nsdhl	1194	1.01354	0.0301713	No		row_24	Decr1	629	1.671	0.289304	Yes		row_24	Metap1	1373	0.980538	-0.00830503	No
row_25	Hsd17b10	940	1.44147	0.0978537	No		row_25	Bphl	1294	0.876326	0.010504	No		row_25	Dld	666	1.62063	0.289193	Yes		row_25	Urod	1402	0.936217	-0.0104282	No
row_26	Pcbd1	979	1.38718	0.0947332	No		row_26	Sdhc	1395	0.76744	-0.00991852	No		row_26	Acsl1	693	1.58383	0.291292	Yes		row_26	Acaa2	1447	0.864753	-0.016642	No
row_27	Idh3g	1189	1.08431	0.04909	No		row_27	Auh	1440	0.727151	-0.0170634	No		row_27	Psme1	818	1.40764	0.268894	No		row_27	Pdhb	1472	0.82721	-0.0183445	No
row_28	Acss1	1213	1.04714	0.0481044	No		row_28	Serinc1	1615	0.548637	-0.0563172	No		row_28	Rdh11	878	1.31211	0.261624	No		row_28	Ptprg	1707	0.511338	-0.0707837	No
row_29	Gad2	1286	0.957561	0.0349217	No		row_29	Ldha	1690	0.471303	-0.0718865	No		row_29	Acss1	950	1.23168	0.251044	No		row_29	Serinc1	1888	0.329926	-0.111422	No
row_30	Suclg1	1292	0.95423	0.0378691	No		row_30	Pcbd1	1762	0.40561	-0.0870448	No		row_30	Mdh2	952	1.23038	0.257292	No		row_30	Fasn	1913	0.320624	-0.115528	No
row_31	Pdha1	1297	0.945478	0.0410193	No		row_31	Aldh9a1	1880	0.288123	-0.113821	No		row_31	Suclg1	956	1.22879	0.263051	No		row_31	Hsd17b7	1999	0.218991	-0.134419	No
row_32	Echs1	1387	0.811952	0.0231067	No		row_32	Hsd17b10	1891	0.281555	-0.114896	No		row_32	Apex1	1044	1.12346	0.248052	No		row_32	Bphl	2008	0.210094	-0.135298	No
row_33	Rap1gds1	1390	0.807872	0.0261401	No		row_33	Hadh	1929	0.24181	-0.122651	No		row_33	Gstz1	1054	1.11504	0.251768	No		row_33	Aldh9a1	2041	0.17059	-0.141992	No
row_34	Sucla2	1425	0.773265	0.0213121	No		row_34	Sdha	1941	0.229392	-0.124212	No		row_34	Pdha1	1130	1.03068	0.239166	No		row_34	Gstz1	2105	0.0942535	-0.156316	No
row_35	Hadh	1443	0.753955	0.0204965	No		row_35	Me1	2064	0.118432	-0.152994	No		row_35	Metap1	1161	0.99245	0.237185	No		row_35	Me1	2154	0.0376881	-0.167391	No
row_36	Mix23	1490	0.681131	0.012376	No		row_36	Ywhah	2067	0.116203	-0.152925	No		row_36	Blvra	1220	0.916853	0.228071	No		row_36	Auh	2442	-0.256345	-0.233467	No
row_37	Hadhb	1511	0.657078	0.0104159	No		row_37	Dlst	2082	0.102736	-0.155807	No		row_37	H2az1	1297	0.833301	0.214187	No		row_37	Ephx1	2450	-0.265258	-0.23385	No
row_38	Pts	1524	0.644165	0.0103273	No		row_38	Rdh11	2144	0.0282349	-0.170344	No		row_38	Hsd17b10	1344	0.783951	0.207259	No		row_38	Mdh1	2520	-0.337603	-0.248426	No
row_39	Sdha	1552	0.612439	0.00648627	No		row_39	Pdha1	2228	-0.00288441	-0.190292	No		row_39	Aldh9a1	1361	0.76616	0.207451	No		row_39	Acss1	2540	-0.364883	-0.25115	No
row_40	Mlycd	1687	0.458503	-0.0238078	No		row_40	Mdh2	2266	-0.0365045	-0.199018	No		row_40	Prdx6	1376	0.751289	0.208046	No		row_40	Acadm	2563	-0.392337	-0.254447	No
row_41	Crat	1696	0.447154	-0.0237897	No		row_41	Crat	2335	-0.0954236	-0.214921	No		row_41	Pts	1478	0.679467	0.187339	No		row_41	Dlst	2585	-0.410726	-0.257422	No
row_42	Acadm	1792	0.351066	-0.0451537	No		row_42	Pdhb	2401	-0.158775	-0.229803	No		row_42	Auh	1494	0.664361	0.187235	No		row_42	Hmgcs1	2607	-0.442785	-0.260245	No
row_43	Gcdh	1816	0.330192	-0.0492591	No		row_43	Suclg1	2410	-0.171445	-0.230916	No		row_43	Hsd17b7	1543	0.620924	0.178966	No		row_43	Idh3g	2614	-0.455946	-0.259488	No
row_44	Acadvl	1924	0.206809	-0.0741423	No		row_44	Aco2	2418	-0.181007	-0.231744	No		row_44	Ldha	1604	0.558716	0.167482	No		row_44	Sdha	2624	-0.465111	-0.259392	No
row_45	H2az1	1935	0.194151	-0.0757071	No		row_45	Cryz	2432	-0.194246	-0.233952	No		row_45	Grhpr	1607	0.558013	0.169944	No		row_45	Decr1	2712	-0.561292	-0.277128	No
row_46	Ptprg	2001	0.128476	-0.0908107	No		row_46	Ech1	2542	-0.302381	-0.258738	No		row_46	Idi1	1815	0.363362	0.122077	No		row_46	Hadhb	2721	-0.57227	-0.276288	No
row_47	Cpt2	2055	0.0652243	-0.103298	No		row_47	Aldoa	2582	-0.357327	-0.266428	No		row_47	Idh3g	1862	0.319097	0.112697	No		row_47	Pts	2742	-0.60209	-0.278121	No
row_48	Erp29	2082	0.0267665	-0.109447	No		row_48	Gcdh	2591	-0.364812	-0.266628	No		row_48	Hibch	1888	0.298596	0.108259	No		row_48	Suclg1	2874	-0.773802	-0.305165	No
row_49	Bphl	2242	-0.0644157	-0.14748	No		row_49	Gpd1	2627	-0.395242	-0.273177	No		row_49	Bphl	1895	0.291258	0.108352	No		row_49	Mgll	3034	-0.992866	-0.337734	No
row_50	Aco2	2246	-0.0717559	-0.14789	No		row_50	Mdh1	2693	-0.46243	-0.286624	No		row_50	Cpt2	2019	0.192914	0.0797876	No		row_50	Grhpr	3052	-1.00972	-0.33693	No
row_51	Grhpr	2335	-0.188442	-0.168275	No		row_51	Sucla2	2839	-0.602374	-0.318649	No		row_51	Hsd17b11	2029	0.175275	0.0785474	No		row_51	Alad	3058	-1.01828	-0.333271	No
row_52	Dlst	2457	-0.339209	-0.195956	No		row_52	Mlycd	2917	-0.675189	-0.333976	No		row_52	Bckdhb	2032	0.172954	0.0789785	No		row_52	Mdh2	3099	-1.06834	-0.337581	No
row_53	Urod	2489	-0.378025	-0.201781	No		row_53	Echs1	2958	-0.722833	-0.340179	No		row_53	Eci1	2042	0.166406	0.0776916	No		row_53	Fmo1	3139	-1.12289	-0.341397	No
row_54	Ldha	2501	-0.386422	-0.20275	No		row_54	Fabp1	2972	-0.745676	-0.339781	No		row_54	Pdhb	2112	0.102808	0.0616392	No		row_54	Pcbd1	3140	-1.12687	-0.336051	No
row_55	Ugdh	2518	-0.412917	-0.204808	No		row_55	Pts	3007	-0.785518	-0.344245	No		row_55	Ugdh	2239	0	0.0313362	No		row_55	Acadvl	3188	-1.18978	-0.341426	No
row_56	Eci1	2544	-0.455863	-0.208849	No		row_56	Acadvl	3019	-0.797028	-0.343123	No		row_56	Gcdh	2386	-0.0890783	-0.00330705	No		row_56	Dld	3233	-1.24614	-0.34583	No
row_57	Cbr3	2582	-0.492669	-0.215621	No		row_57	Idi1	3062	-0.846524	-0.349223	No		row_57	Mdh1	2481	-0.183395	-0.0249469	No		row_57	Ldha	3236	-1.24955	-0.340371	No
row_58	Blvra	2620	-0.535626	-0.222206	No		row_58	Hadhb	3094	-0.886537	-0.352488	No		row_58	Adsl	2482	-0.18342	-0.0239796	No		row_58	Blvra	3329	-1.35596	-0.355508	No
row_59	Idi1	2687	-0.623783	-0.235395	No		row_59	Gad2	3123	-0.916641	-0.354889	No		row_59	Hccs	2544	-0.251274	-0.037325	No		row_59	Pdha1	3383	-1.41909	-0.361202	No
row_60	Hibch	2691	-0.627711	-0.233386	No		row_60	Dld	3135	-0.93508	-0.353115	No		row_60	Mix23	2548	-0.253803	-0.036708	No		row_60	Eno2	3439	-1.49573	-0.367001	Yes
row_61	Auh	2720	-0.667594	-0.237228	No		row_61	Lgals1	3148	-0.958783	-0.351469	No		row_61	Aco2	2561	-0.262363	-0.0382104	No		row_61	Suclg2	3451	-1.50765	-0.362428	Yes
row_62	Eno2	2752	-0.706873	-0.241622	No		row_62	Hsd17b11	3250	-1.11051	-0.37051	No		row_62	Gpd1	2652	-0.339784	-0.0580635	No		row_62	Gad2	3467	-1.54266	-0.358626	Yes
row_63	Acads	2766	-0.72928	-0.241582	No		row_63	Hibch	3259	-1.12207	-0.367131	No		row_63	Alad	2830	-0.519977	-0.0978898	No		row_63	Glul	3477	-1.55814	-0.353343	Yes
row_64	Dld	2798	-0.784752	-0.245637	No		row_64	Cbr3	3282	-1.15671	-0.366954	No		row_64	Sucla2	2839	-0.525368	-0.0970432	No		row_64	Eci1	3488	-1.5847	-0.348169	Yes
row_65	Idh1	2929	-0.949813	-0.272829	No		row_65	Adsl	3334	-1.24787	-0.373321	No		row_65	Mlycd	2845	-0.538093	-0.095408	No		row_65	Mix23	3497	-1.59877	-0.34246	Yes
row_66	Adsl	2939	-0.957762	-0.27083	No		row_66	H2az1	3348	-1.26933	-0.370448	No		row_66	Gad2	2940	-0.638609	-0.114647	No		row_66	Aco2	3528	-1.6363	-0.34173	Yes
row_67	Ephx1	3153	-1.25763	-0.316683	No		row_67	Grhpr	3372	-1.30439	-0.369814	No		row_67	Maoa	3000	-0.706355	-0.125112	No		row_67	Aldh3a2	3554	-1.6673	-0.339682	Yes
row_68	Aldoa	3282	-1.49258	-0.341032	No		row_68	Mgll	3409	-1.36463	-0.372022	No		row_68	Aldoa	3059	-0.772021	-0.134989	No		row_68	Gcdh	3561	-1.67844	-0.333125	Yes
row_69	Cpt1a	3295	-1.50567	-0.337371	No		row_69	Eci1	3504	-1.54086	-0.387345	No		row_69	Aldh3a2	3122	-0.844734	-0.145445	No		row_69	Hibch	3610	-1.75463	-0.336055	Yes
row_70	Hsd17b7	3299	-1.52111	-0.331475	No		row_70	Blvra	3508	-1.54875	-0.380746	No		row_70	Cpt1a	3166	-0.898425	-0.151049	No		row_70	Gpd2	3621	-1.77126	-0.329996	Yes
row_71	Gpd2	3384	-1.67854	-0.344412	No		row_71	Eno2	3581	-1.68233	-0.39011	Yes		row_71	Ech1	3228	-0.980422	-0.160549	No		row_71	Erp29	3645	-1.81305	-0.326786	Yes
row_72	Lgals1	3449	-1.82995	-0.351871	No		row_72	Cpt1a	3589	-1.69497	-0.383782	Yes		row_72	Cbr3	3287	-1.06054	-0.168905	No		row_72	Cpt2	3803	-2.14432	-0.353424	Yes
row_73	Nsdhl	3525	-1.98023	-0.361327	No		row_73	Urod	3597	-1.70762	-0.377394	Yes		row_73	Eci2	3328	-1.10957	-0.172673	No		row_73	Acads	3806	-2.15061	-0.343689	Yes
row_74	Serinc1	3596	-2.17024	-0.368751	No		row_74	Idh3g	3608	-1.7201	-0.371668	Yes		row_74	Mgll	3421	-1.2451	-0.188233	No		row_74	Ech1	3808	-2.15352	-0.333707	Yes
row_75	Aldh1a1	3639	-2.27438	-0.368975	Yes		row_75	Hccs	3623	-1.76298	-0.366702	Yes		row_75	Lgals1	3425	-1.25115	-0.182357	No		row_75	Acaa1a	3824	-2.17046	-0.326926	Yes
row_76	Rdh11	3657	-2.32471	-0.362955	Yes		row_76	Acsl1	3663	-1.83804	-0.367394	Yes		row_76	Acaa1a	3534	-1.42326	-0.200825	No		row_76	Cryz	3857	-2.24501	-0.323778	Yes
row_77	Hsd17b11	3720	-2.50653	-0.366988	Yes		row_77	Etfdh	3664	-1.84498	-0.358673	Yes		row_77	Ywhah	3731	-1.78435	-0.238553	No		row_77	Ywhah	3878	-2.31257	-0.317495	Yes
row_78	Ech1	3776	-2.73056	-0.368359	Yes		row_78	Gpd2	3666	-1.84812	-0.350178	Yes		row_78	Rap1gds1	3765	-1.84587	-0.236755	No		row_78	Cpt1a	3886	-2.33041	-0.30808	Yes
row_79	Aldh9a1	3794	-2.80572	-0.360247	Yes		row_79	Ephx1	3691	-1.91077	-0.346918	Yes		row_79	Gpd2	3766	-1.84795	-0.227009	No		row_79	Cbr3	3959	-2.4983	-0.313108	Yes
row_80	Me1	3811	-2.85463	-0.351681	Yes		row_80	Cbr1	3740	-2.00758	-0.348973	Yes		row_80	Elovl5	3839	-2.02429	-0.23365	No		row_80	Prdx6	3997	-2.58264	-0.30953	Yes
row_81	Elovl5	3849	-3.03185	-0.347404	Yes		row_81	Hsd17b7	3755	-2.03729	-0.34271	Yes		row_81	Eno2	3888	-2.17719	-0.233712	No		row_81	Ugdh	4004	-2.59231	-0.298638	Yes
row_82	Acsl1	3867	-3.05647	-0.3382	Yes		row_82	Alad	3824	-2.25166	-0.348421	Yes		row_82	Hsph1	3981	-2.5322	-0.242484	No		row_82	Aldoa	4020	-2.64793	-0.289592	Yes
row_83	Hsp90aa1	3895	-3.16138	-0.33095	Yes		row_83	Hsp90aa1	3888	-2.49671	-0.351771	Yes		row_83	Fasn	3984	-2.54022	-0.229568	No		row_83	Mif	4035	-2.73296	-0.279908	Yes
row_84	Gpd1	3928	-3.32391	-0.324197	Yes		row_84	Aldh3a2	3896	-2.51186	-0.341581	Yes		row_84	Me1	3998	-2.56834	-0.21915	No		row_84	Lgals1	4057	-2.81625	-0.27147	Yes
row_85	Dhcr24	3946	-3.41986	-0.313413	Yes		row_85	Aldh1a1	4028	-3.024	-0.358793	Yes		row_85	Hmgcs1	4019	-2.64832	-0.209994	No		row_85	Hadh	4073	-2.86717	-0.261384	Yes
row_86	Aldh3a2	3957	-3.45517	-0.300787	Yes		row_86	Cpox	4031	-3.05782	-0.34482	Yes		row_86	Hsp90aa1	4076	-2.9911	-0.207688	No		row_86	Hccs	4106	-3.0087	-0.254612	Yes
row_87	Eno3	3970	-3.52786	-0.288328	Yes		row_87	Dhcr24	4039	-3.09447	-0.331877	Yes		row_87	Hsdl2	4077	-2.99258	-0.191906	No		row_87	Acsl1	4125	-3.12703	-0.243996	Yes
row_88	Cpox	4007	-3.7287	-0.280778	Yes		row_88	Cpt2	4052	-3.16979	-0.31978	Yes		row_88	Erp29	4093	-3.13475	-0.178982	No		row_88	Rap1gds1	4228	-3.89525	-0.249431	Yes
row_89	Alad	4017	-3.83929	-0.26624	Yes		row_89	Fasn	4099	-3.51426	-0.314232	Yes		row_89	Cpox	4153	-3.66797	-0.173827	No		row_89	Hsp90aa1	4254	-4.21793	-0.235281	Yes
row_90	Hsdl2	4058	-4.15025	-0.257819	Yes		row_90	Eci2	4120	-3.69879	-0.301559	Yes		row_90	Aldh1a1	4231	-6.74666	-0.156766	No		row_90	Eci2	4274	-4.53374	-0.218226	Yes
row_91	Eci2	4100	-4.46421	-0.248273	Yes		row_91	Elovl5	4133	-3.81916	-0.286392	Yes		row_91	Acox1	4235	-7.3011	-0.118984	No		row_91	Hsph1	4291	-4.8843	-0.198804	Yes
row_92	Hsph1	4157	-5.33743	-0.238542	Yes		row_92	Acaa1a	4200	-5.49657	-0.276284	Yes		row_92	Hsd17b4	4249	-23.2002	0.00024067	No		row_92	Hsdl2	4295	-5.00025	-0.175784	Yes
row_93	Mgll	4182	-6.19047	-0.217388	Yes		row_93	Hsph1	4211	-6.01641	-0.250251	Yes									row_93	Acox1	4331	-6.44743	-0.1534	Yes
row_94	Acaa1a	4192	-6.88772	-0.189586	Yes		row_94	Hmgcs1	4213	-6.03962	-0.221944	Yes									row_94	Retsat	4354	-11.897	-0.102114	Yes
row_95	Fasn	4205	-7.66375	-0.159129	Yes		row_95	Hsdl2	4233	-7.96134	-0.188882	Yes									row_95	Hsd17b4	4358	-21.7697	0.00046873	Yes
row_96	Hmgcs1	4223	-9.5827	-0.121528	Yes		row_96	Acox1	4248	-14.2547	-0.12487	Yes
row_97	Acox1	4239	-14.432	-0.0623432	Yes		row_97	Hsd17b4	4255	-26.7228	-5.59885e-09	Yes
row_98	Hsd17b4	4241	-14.7703	0.00168688	Yes

## Sheet: GOBP_RNA_SPLICING
TABLE S5.
GOBP - RNA splicing
Cerebral cortex Pex2-/- vs. Pex2+/
NAME	SYMBOL	RANK IN GENE LIST	RANK METRIC SCORE	RUNNING ES	CORE ENRICHMENT
row_0	Snrpe	9	10.035	0.0188853	Yes
row_1	Cirbp	12	9.41332	0.0381526	Yes
row_2	Tra2b	15	8.89792	0.0563386	Yes
row_3	Rbm3	18	8.62228	0.0739463	Yes
row_4	Ncbp1	28	7.11985	0.0867156	Yes
row_5	Snrpd1	34	6.85093	0.0998843	Yes
row_6	Hnrnpl	54	5.57973	0.107013	Yes
row_7	Nova2	61	5.34589	0.116784	Yes
row_8	Prpf40a	72	5.0868	0.125047	Yes
row_9	Srsf3	75	5.03469	0.135128	Yes
row_10	Rbmx	80	4.94635	0.144541	Yes
row_11	Prmt1	88	4.8625	0.153057	Yes
row_12	Hnrnpul2	103	4.69334	0.159531	Yes
row_13	Thoc2	108	4.51747	0.168045	Yes
row_14	Psip1	109	4.50679	0.1775	Yes
row_15	Thrap3	112	4.50283	0.186465	Yes
row_16	Luc7l2	125	4.34517	0.19269	Yes
row_17	Sf3b3	128	4.29108	0.201211	Yes
row_18	Dhx15	134	4.24446	0.208911	Yes
row_19	Srsf5	137	4.23975	0.217325	Yes
row_20	Dhx9	138	4.23678	0.226213	Yes
row_21	Ctnnbl1	140	4.2237	0.234834	Yes
row_22	Prpf19	141	4.21028	0.243667	Yes
row_23	Rbmxl1	152	4.06619	0.249789	Yes
row_24	Prpf8	168	3.99936	0.254566	Yes
row_25	Cwc22	170	3.99051	0.262697	Yes
row_26	Thoc1	176	3.91573	0.269708	Yes
row_27	Ptbp2	177	3.90953	0.27791	Yes
row_28	Plrg1	182	3.89152	0.285111	Yes
row_29	Ddx39b	184	3.84164	0.292929	Yes
row_30	Pik3r1	185	3.83612	0.300978	Yes
row_31	Sf3b1	191	3.79984	0.307745	Yes
row_32	Hnrnpc	192	3.79969	0.315717	Yes
row_33	Bcas2	193	3.79441	0.323678	Yes
row_34	Ddx5	199	3.76854	0.330379	Yes
row_35	Hnrnpm	202	3.76369	0.337794	Yes
row_36	Khdrbs1	204	3.7387	0.345397	Yes
row_37	Fus	212	3.66249	0.351394	Yes
row_38	Snrnp200	228	3.56187	0.355253	Yes
row_39	Srrm2	236	3.50127	0.360913	Yes
row_40	U2af2	254	3.40415	0.363959	Yes
row_41	Snu13	263	3.3718	0.369106	Yes
row_42	Ppil1	268	3.34187	0.375154	Yes
row_43	Ddx46	269	3.33121	0.382142	Yes
row_44	Rbm39	278	3.29422	0.387127	Yes
row_45	Syncrip	284	3.27808	0.392799	Yes
row_46	Raly	288	3.27349	0.398944	Yes
row_47	Snrpa1	295	3.25339	0.404325	Yes
row_48	Celf3	303	3.22596	0.409406	Yes
row_49	Srsf1	306	3.21871	0.415677	Yes
row_50	Ncl	307	3.21282	0.422418	Yes
row_51	Magoh	309	3.20919	0.42891	Yes
row_52	Sf3a1	312	3.19676	0.435135	Yes
row_53	Prpf40b	313	3.19645	0.441841	Yes
row_54	Rbm25	316	3.19397	0.44806	Yes
row_55	Tra2a	324	3.14177	0.452965	Yes
row_56	Snrpd3	325	3.14164	0.459556	Yes
row_57	Mtrex	331	3.12258	0.464903	Yes
row_58	Hnrnpll	333	3.11871	0.471205	Yes
row_59	Alyref	356	3.03367	0.47227	Yes
row_60	Sf1	360	3.01785	0.477879	Yes
row_61	Snrnp40	370	2.98423	0.481971	Yes
row_62	Hnrnpa2b1	373	2.97394	0.487729	Yes
row_63	Snrnp70	375	2.96809	0.493715	Yes
row_64	Prmt5	377	2.95748	0.499679	Yes
row_65	Mfap1a	380	2.93131	0.505347	Yes
row_66	Snrpb	392	2.88092	0.508741	Yes
row_67	Nono	405	2.82164	0.51177	Yes
row_68	Celf2	417	2.75638	0.514903	Yes
row_69	Tcerg1	420	2.747	0.520184	Yes
row_70	Ilf3	430	2.7189	0.52372	Yes
row_71	Dazap1	449	2.66092	0.524967	Yes
row_72	Rbfox2	455	2.63983	0.529301	Yes
row_73	Hnrnpu	457	2.63414	0.534586	Yes
row_74	Eftud2	459	2.62824	0.539859	Yes
row_75	Rbm8a	464	2.61878	0.54439	Yes
row_76	Hnrnph1	469	2.6122	0.548907	Yes
row_77	Snrpd2	476	2.60156	0.552919	Yes
row_78	Rbm17	550	2.39614	0.54036	Yes
row_79	Srsf2	555	2.37319	0.544376	Yes
row_80	Sap18	556	2.36788	0.549343	Yes
row_81	Ccar2	570	2.31827	0.551075	Yes
row_82	Sf3a3	585	2.28328	0.552493	Yes
row_83	Tardbp	625	2.21321	0.547741	Yes
row_84	Puf60	632	2.19993	0.550911	Yes
row_85	Khsrp	634	2.19948	0.555284	Yes
row_86	Hnrnpk	635	2.1961	0.559892	Yes
row_87	Eif4a3	642	2.18598	0.563033	Yes
row_88	Htatsf1	648	2.17225	0.566385	Yes
row_89	Ik	662	2.12686	0.567716	Yes
row_90	Hnrnpa1	674	2.08857	0.569448	Yes
row_91	Rps26	677	2.0756	0.573321	Yes
row_92	Rbm4b	681	2.06717	0.576935	Yes
row_93	Cdc5l	687	2.05528	0.580042	Yes
row_94	Rbm15	692	2.04969	0.583379	Yes
row_95	Ppih	695	2.04495	0.587187	Yes
row_96	Lsm2	696	2.03896	0.591465	Yes
row_97	Arl6ip4	703	2.02693	0.594272	Yes
row_98	Srsf7	710	2.01655	0.597057	Yes
row_99	Prpf6	712	2.00764	0.601028	Yes
row_100	Ddx1	719	1.99733	0.603773	Yes
row_101	Bud31	747	1.92035	0.601298	Yes
row_102	Rbm4	756	1.89196	0.60334	Yes
row_103	Wtap	768	1.86631	0.604605	Yes
row_104	Cd2bp2	769	1.86525	0.608519	Yes
row_105	Rbm12	773	1.85835	0.611695	Yes
row_106	Sf3a2	776	1.84894	0.615092	Yes
row_107	Polr2a	779	1.84247	0.618476	Yes
row_108	Lsm4	813	1.78158	0.614264	No
row_109	Hnrnpa3	842	1.72722	0.611142	No
row_110	Celf6	844	1.72419	0.614518	No
row_111	Sart1	905	1.62571	0.603475	No
row_112	Srsf9	906	1.62407	0.606882	No
row_113	Sfpq	919	1.61101	0.607371	No
row_114	Rbm22	925	1.59963	0.609523	No
row_115	Ppp1r8	984	1.51127	0.598721	No
row_116	Rtcb	1036	1.44585	0.589468	No
row_117	Luc7l3	1046	1.41889	0.590277	No
row_118	Elavl4	1070	1.37531	0.587621	No
row_119	Pnn	1074	1.37068	0.589774	No
row_120	Srsf6	1110	1.31387	0.584099	No
row_121	Coil	1118	1.30237	0.585145	No
row_122	Pqbp1	1164	1.23471	0.576895	No
row_123	Hnrnph2	1178	1.22069	0.576324	No
row_124	Dcps	1186	1.20902	0.577174	No
row_125	Prpf38a	1235	1.1455	0.568014	No
row_126	Rps13	1254	1.11336	0.566013	No
row_127	Ddx39a	1255	1.11302	0.568348	No
row_128	Tssc4	1258	1.10767	0.570191	No
row_129	Ncbp2	1259	1.10716	0.572513	No
row_130	Slc38a2	1312	1.04684	0.562183	No
row_131	Usp39	1346	1.00741	0.556346	No
row_132	Tia1	1353	1.0023	0.557003	No
row_133	U2af1	1357	0.999152	0.558377	No
row_134	Snrpg	1382	0.972912	0.554636	No
row_135	Snrpa	1409	0.924685	0.550313	No
row_136	Smu1	1458	0.845509	0.540523	No
row_137	Strap	1459	0.844777	0.542296	No
row_138	Ppil2	1533	0.738863	0.52626	No
row_139	Srrm1	1564	0.703452	0.520508	No
row_140	Sart3	1597	0.6667	0.514198	No
row_141	Rnps1	1608	0.65078	0.513154	No
row_142	Arvcf	1664	0.571136	0.501103	No
row_143	Prpf31	1673	0.562763	0.500356	No
row_144	Snrpb2	1675	0.560803	0.501292	No
row_145	Lsm6	1719	0.501557	0.491985	No
row_146	Srsf10	1733	0.48807	0.489877	No
row_147	Nova1	1807	0.418848	0.47317	No
row_148	Larp7	1833	0.384118	0.467953	No
row_149	Rbfox1	1834	0.384101	0.468759	No
row_150	Npm1	1861	0.356102	0.463243	No
row_151	Tfip11	1870	0.34548	0.46204	No
row_152	Crnkl1	1872	0.342342	0.462517	No
row_153	Lsm8	1889	0.329464	0.459354	No
row_154	Fmr1	1917	0.313823	0.453508	No
row_155	Zc3h14	1945	0.289031	0.44761	No
row_156	Smndc1	1951	0.27987	0.446993	No
row_157	Ybx1	1984	0.239217	0.439786	No
row_158	Ddx17	1989	0.2309	0.439306	No
row_159	Rbm14	2086	0.111804	0.416414	No
row_160	Slirp	2146	0.0509585	0.402307	No
row_161	Rbfox3	2159	0.0299246	0.399479	No
row_162	Cdk11b	2190	0	0.392252	No
row_163	Taf5l	2194	0	0.391529	No
row_164	Wdr77	2224	-0.00181691	0.384547	No
row_165	Prpf3	2311	-0.0928639	0.364024	No
row_166	Snw1	2354	-0.157839	0.354237	No
row_167	Acin1	2361	-0.166204	0.35314	No
row_168	Pabpc1	2408	-0.221422	0.342523	No
row_169	Rbm10	2416	-0.22988	0.341319	No
row_170	Hnrnpul1	2430	-0.245218	0.338702	No
row_171	Sugp1	2436	-0.252179	0.338026	No
row_172	Ddx42	2438	-0.253312	0.338317	No
row_173	Sugp2	2439	-0.254196	0.33885	No
row_174	Sf3b5	2484	-0.297536	0.328875	No
row_175	Son	2504	-0.323412	0.324976	No
row_176	Ptbp1	2509	-0.328005	0.3247	No
row_177	Prpf4	2552	-0.383046	0.315386	No
row_178	Hnrnpf	2555	-0.384816	0.315712	No
row_179	Cwc15	2587	-0.412208	0.309108	No
row_180	Nup98	2596	-0.427874	0.308079	No
row_181	Luc7l	2623	-0.46442	0.302789	No
row_182	Clns1a	2680	-0.518729	0.290387	No
row_183	Wbp11	2731	-0.587432	0.279574	No
row_184	Celf4	2803	-0.691685	0.263921	No
row_185	Habp4	2866	-0.766431	0.250593	No
row_186	Srpk1	2878	-0.778927	0.249577	No
row_187	Khdrbs3	2892	-0.800403	0.248125	No
row_188	Celf1	3012	-0.959085	0.221469	No
row_189	Usp4	3016	-0.968751	0.222779	No
row_190	Upf1	3025	-0.97591	0.222899	No
row_191	C1qbp	3030	-0.984653	0.224001	No
row_192	Zranb2	3204	-1.21678	0.184877	No
row_193	Aqr	3315	-1.34425	0.161198	No
row_194	Ildr2	3350	-1.38713	0.155917	No
row_195	Eif1	3370	-1.40817	0.154294	No
row_196	Grsf1	3372	-1.40964	0.157011	No
row_197	Zpr1	3424	-1.4681	0.147805	No
row_198	Dyrk1a	3441	-1.49674	0.14709	No
row_199	Txnl4a	3631	-1.78748	0.105309	No
row_200	Thoc6	3800	-2.14202	0.069331	No
row_201	Arglu1	3850	-2.23494	0.0622155	No
row_202	Akt2	3896	-2.3573	0.0563204	No
row_203	Nol3	3907	-2.36677	0.0588768	No
row_204	Srsf4	3934	-2.43111	0.0577137	No
row_205	Prdx6	3997	-2.58264	0.0481959	No
row_206	Hspa8	4043	-2.77776	0.0431829	No
row_207	Srpk2	4122	-3.11895	0.0309358	No
row_208	Qki	4306	-5.25586	-0.00212316	No
row_209	Sf3b6	4342	-7.09767	0.00433603	No

## Sheet: GOBP_mRNA_PROCESSING
TABLE S5.
GOBP - mRNA processing							GOBP - mRNA processing							GOBP - mRNA processing
Cerebral cortex Pex2-/- vs. Pex2+/							Cerebellum Pex2-/- vs. Pex2+/							Spinal cord Pex2-/- vs. Pex2+/
NAME	SYMBOL	RANK IN GENE LIST	RANK METRIC SCORE	RUNNING ES	CORE ENRICHMENT		NAME	SYMBOL	RANK IN GENE LIST	RANK METRIC SCORE	RUNNING ES	CORE ENRICHMENT		NAME	SYMBOL	RANK IN GENE LIST	RANK METRIC SCORE	RUNNING ES	CORE ENRICHMENT
row_0	Snrpe	9	10.035	0.0172062	Yes		row_0	Cirbp	12	8.38342	0.0209513	Yes		row_0	Cirbp	27	6.74964	0.0155291	Yes
row_1	Cirbp	12	9.41332	0.0349089	Yes		row_1	Rpusd2	27	6.61325	0.0363359	Yes		row_1	Dus3l	29	6.63899	0.0371376	Yes
row_2	Tra2b	15	8.89792	0.0516159	Yes		row_2	Rbm3	59	4.7715	0.0421677	Yes		row_2	Plcb1	76	4.80004	0.0415396	Yes
row_3	Rbm3	18	8.62228	0.0677902	Yes		row_3	Prpf40a	67	4.49275	0.0532523	Yes		row_3	Hnrnpll	107	4.29228	0.0482354	Yes
row_4	Ncbp1	28	7.11985	0.0793638	Yes		row_4	Srsf9	126	3.45927	0.048525	Yes		row_4	Elavl4	117	4.16115	0.0597039	Yes
row_5	Snrpd1	34	6.85093	0.0913881	Yes		row_5	Dus3l	129	3.44791	0.0578818	Yes		row_5	Rbm3	122	4.0997	0.0722092	Yes
row_6	Hnrnpl	54	5.57973	0.0975606	Yes		row_6	Zcchc8	132	3.41771	0.0671521	Yes		row_6	Khsrp	137	4.01983	0.0819733	Yes
row_7	Nova2	61	5.34589	0.106434	Yes		row_7	Khdrbs3	147	3.28623	0.0730215	Yes		row_7	Wdr77	138	4.00961	0.0951734	Yes
row_8	Prpf40a	72	5.0868	0.113837	Yes		row_8	Sf3b6	171	3.07494	0.0760179	Yes		row_8	Larp7	140	3.98037	0.108029	Yes
row_9	Srsf3	75	5.03469	0.12308	Yes		row_9	Ahcyl1	186	3.00743	0.0810899	Yes		row_9	Srsf1	193	3.52987	0.106763	Yes
row_10	Rbmx	80	4.94635	0.131667	Yes		row_10	Ddx5	201	2.87715	0.0857894	Yes		row_10	Srrm1	199	3.478	0.116974	Yes
row_11	Hnrnpul2	103	4.69334	0.135399	Yes		row_11	Magoh	202	2.87713	0.0940179	Yes		row_11	Prmt5	227	3.32908	0.121242	Yes
row_12	Pabpn1	106	4.63234	0.143864	Yes		row_12	Ubl5	207	2.83963	0.101131	Yes		row_12	Safb	253	3.22014	0.125647	Yes
row_13	Thoc2	108	4.51747	0.15235	Yes		row_13	Sugp2	212	2.81915	0.108185	Yes		row_13	Tcerg1	254	3.21914	0.136245	Yes
row_14	Psip1	109	4.50679	0.161058	Yes		row_14	Myg1	216	2.79512	0.115423	Yes		row_14	Hnrnph1	327	2.9069	0.127971	Yes
row_15	Thrap3	112	4.50283	0.169273	Yes		row_15	Prpf8	227	2.74186	0.120744	Yes		row_15	Lsm2	329	2.89498	0.137254	Yes
row_16	Luc7l2	125	4.34517	0.174758	Yes		row_16	Snrpe	234	2.70196	0.126959	Yes		row_16	Thoc1	331	2.89246	0.146528	Yes
row_17	Sf3b3	128	4.29108	0.182564	Yes		row_17	Srsf5	238	2.69027	0.133897	Yes		row_17	Prdx6	342	2.86334	0.153476	Yes
row_18	Dhx15	134	4.24446	0.189552	Yes		row_18	Prmt5	249	2.6386	0.138922	Yes		row_18	Nova2	344	2.85579	0.16263	Yes
row_19	Srsf5	137	4.23975	0.197259	Yes		row_19	Sf3b3	254	2.61984	0.145406	Yes		row_19	C1qbp	353	2.79724	0.169856	Yes
row_20	Dhx9	138	4.23678	0.205445	Yes		row_20	Cd2bp2	257	2.59763	0.152331	Yes		row_20	Srsf5	361	2.75716	0.177198	Yes
row_21	Ctnnbl1	140	4.2237	0.213363	Yes		row_21	Arl6ip4	268	2.54764	0.157097	Yes		row_21	Aqr	369	2.73658	0.184473	Yes
row_22	Prpf19	141	4.21028	0.221498	Yes		row_22	Tssc4	281	2.50258	0.161229	Yes		row_22	Ppil1	390	2.66455	0.188288	Yes
row_23	Pde12	148	4.09642	0.227957	Yes		row_23	Ddx46	283	2.49616	0.168116	Yes		row_23	Snrnp40	411	2.5671	0.191782	Yes
row_24	Rbmxl1	152	4.06619	0.235086	Yes		row_24	Xrn2	284	2.49404	0.175249	Yes		row_24	Rbm10	414	2.56218	0.199722	Yes
row_25	Pcif1	158	4.04003	0.241679	Yes		row_25	Cpsf3	288	2.48043	0.181586	Yes		row_25	Eif4a3	419	2.54536	0.20711	Yes
row_26	Prpf8	168	3.99936	0.247224	Yes		row_26	Fmr1	305	2.43748	0.184524	Yes		row_26	Cdc5l	434	2.48251	0.211813	Yes
row_27	Cwc22	170	3.99051	0.254691	Yes		row_27	Rbm17	307	2.43561	0.191238	Yes		row_27	Prpf19	444	2.45028	0.217649	Yes
row_28	Thoc1	176	3.91573	0.261044	Yes		row_28	Smu1	311	2.41684	0.197394	Yes		row_28	Nova1	450	2.42246	0.224385	Yes
row_29	Ptbp2	177	3.90953	0.268598	Yes		row_29	Srsf1	332	2.34202	0.19905	Yes		row_29	Thrap3	462	2.39497	0.229543	Yes
row_30	Plrg1	182	3.89152	0.275147	Yes		row_30	Rbm25	353	2.26148	0.200476	Yes		row_30	Magoh	467	2.36423	0.236335	Yes
row_31	Ddx39b	184	3.84164	0.282327	Yes		row_31	Mtrex	362	2.23141	0.204842	Yes		row_31	Alyref	495	2.29276	0.237192	Yes
row_32	Sf3b1	191	3.79984	0.288214	Yes		row_32	Sf3b1	364	2.22735	0.21096	Yes		row_32	Hnrnpul2	546	2.17227	0.231952	Yes
row_33	Hnrnpc	192	3.79969	0.295555	Yes		row_33	Snrpd2	368	2.22015	0.216553	Yes		row_33	Ncbp2	554	2.15942	0.237326	Yes
row_34	Bcas2	193	3.79441	0.302886	Yes		row_34	Wtap	392	2.15202	0.21691	Yes		row_34	Khdrbs2	568	2.12287	0.241093	Yes
row_35	Ddx5	199	3.76854	0.308955	Yes		row_35	Pabpn1	396	2.14353	0.222284	Yes		row_35	Rbfox1	581	2.08745	0.244991	Yes
row_36	Hnrnpm	202	3.76369	0.315742	Yes		row_36	Pde12	398	2.14191	0.228158	Yes		row_36	Sart3	589	2.06746	0.250063	Yes
row_37	Khdrbs1	204	3.7387	0.322723	Yes		row_37	Dbr1	405	2.12733	0.232729	Yes		row_37	Adar	599	2.04894	0.254577	Yes
row_38	Cmtr1	227	3.56806	0.324281	Yes		row_38	Snrpf	413	2.10352	0.236981	Yes		row_38	Hnrnpul1	612	2.03287	0.258296	Yes
row_39	Snrnp200	228	3.56187	0.331163	Yes		row_39	U2af1	419	2.09491	0.241712	Yes		row_39	Rnmt	625	2.01044	0.261941	Yes
row_40	Srrm2	236	3.50127	0.33623	Yes		row_40	Dazap1	424	2.08721	0.246673	Yes		row_40	Snu13	630	2.00564	0.267552	Yes
row_41	U2af2	254	3.40415	0.338684	Yes		row_41	Syncrip	432	2.05008	0.250771	Yes		row_41	Sugp2	632	1.99814	0.273882	Yes
row_42	Snu13	263	3.3718	0.343259	Yes		row_42	Tia1	441	2.03166	0.254565	Yes		row_42	Celf2	633	1.99318	0.280444	Yes
row_43	Ppil1	268	3.34187	0.348746	Yes		row_43	Snu13	454	2.00059	0.257262	Yes		row_43	Pabpn1	647	1.96157	0.28368	Yes
row_44	Ddx46	269	3.33121	0.355182	Yes		row_44	Akap8l	471	1.97497	0.258877	Yes		row_44	Sf3b1	653	1.95268	0.288869	Yes
row_45	Rbm39	278	3.29422	0.359606	Yes		row_45	Snrnp40	487	1.93601	0.260633	Yes		row_45	Plrg1	665	1.93019	0.292497	Yes
row_46	Syncrip	284	3.27808	0.364727	Yes		row_46	Ddx39b	497	1.92009	0.263855	Yes		row_46	Sf3a3	692	1.87206	0.292217	Yes
row_47	Raly	288	3.27349	0.370325	Yes		row_47	Snw1	505	1.90811	0.267548	Yes		row_47	Ncbp1	701	1.84173	0.296297	Yes
row_48	Cstf1	289	3.27242	0.376647	Yes		row_48	Plrg1	507	1.90621	0.272747	Yes		row_48	Sf3a1	712	1.80908	0.299775	Yes
row_49	Snrpa1	295	3.25339	0.381721	Yes		row_49	Snrpg	525	1.87869	0.273835	Yes		row_49	Srsf3	726	1.78178	0.302419	Yes
row_50	Celf3	303	3.22596	0.386256	Yes		row_50	Scaf1	550	1.81549	0.272977	Yes		row_50	Prpf38a	737	1.75612	0.305722	Yes
row_51	Srsf1	306	3.21871	0.39199	Yes		row_51	Xab2	551	1.81131	0.278158	Yes		row_51	Ilf3	746	1.73989	0.309467	Yes
row_52	Ncl	307	3.21282	0.398197	Yes		row_52	Adar	574	1.77344	0.277684	Yes		row_52	Prpf4	759	1.71669	0.312145	Yes
row_53	Magoh	309	3.20919	0.404156	Yes		row_53	Snrpa	584	1.75674	0.280439	Yes		row_53	Lsm4	767	1.70299	0.316016	Yes
row_54	Sf3a1	312	3.19676	0.409847	Yes		row_54	Hnrnpul2	586	1.75539	0.285208	Yes		row_54	Snrnp200	776	1.68658	0.319586	Yes
row_55	Prpf40b	313	3.19645	0.416023	Yes		row_55	Lsm4	588	1.75198	0.289966	Yes		row_55	Pnn	798	1.64963	0.319812	Yes
row_56	Safb	315	3.19469	0.421953	Yes		row_56	Wbp11	596	1.73244	0.293156	Yes		row_56	Rbmx	801	1.64597	0.324735	Yes
row_57	Rbm25	316	3.19397	0.428124	Yes		row_57	Ptbp3	609	1.71105	0.295025	Yes		row_57	Rbfox3	811	1.61575	0.327824	Yes
row_58	Tra2a	324	3.14177	0.432497	Yes		row_58	Lsm3	610	1.70943	0.299914	Yes		row_58	Scaf4	817	1.61108	0.331889	Yes
row_59	Snrpd3	325	3.14164	0.438567	Yes		row_59	Ppil1	622	1.6861	0.301963	Yes		row_59	Srsf10	822	1.59864	0.33616	Yes
row_60	Mtrex	331	3.12258	0.443387	Yes		row_60	Ptbp1	632	1.66777	0.304464	Yes		row_60	Ddx42	851	1.57323	0.3344	Yes
row_61	Hnrnpll	333	3.11871	0.449171	Yes		row_61	Cdc5l	633	1.66681	0.309231	Yes		row_61	Hnrnpl	855	1.56831	0.33882	Yes
row_62	Alyref	356	3.03367	0.449696	Yes		row_62	Ppil2	634	1.66592	0.313996	Yes		row_62	Cpsf7	857	1.56698	0.343731	Yes
row_63	Sf1	360	3.01785	0.454799	Yes		row_63	Usp39	639	1.65623	0.317724	Yes		row_63	Cstf1	886	1.51197	0.341769	Yes
row_64	Snrnp40	370	2.98423	0.458383	Yes		row_64	Safb	649	1.63929	0.320144	Yes		row_64	Ncl	902	1.48449	0.342939	Yes
row_65	Hnrnpa2b1	373	2.97394	0.463643	Yes		row_65	Luc7l2	660	1.62776	0.322278	Yes		row_65	U2af2	904	1.48418	0.347577	Yes
row_66	Snrnp70	375	2.96809	0.469136	Yes		row_66	Sf3a1	665	1.62246	0.32591	Yes		row_66	Snrpd3	910	1.47965	0.351209	Yes
row_67	Prmt5	377	2.95748	0.474607	Yes		row_67	Prpf6	672	1.61308	0.329011	Yes		row_67	Cmtr1	927	1.45846	0.352045	Yes
row_68	Mfap1a	380	2.93131	0.479786	Yes		row_68	Srrt	701	1.57012	0.326443	Yes		row_68	Tra2b	936	1.45011	0.354836	Yes
row_69	Snrpb	392	2.88092	0.482684	Yes		row_69	Snrpa1	715	1.54306	0.327579	Yes		row_69	Psip1	943	1.43763	0.358082	Yes
row_70	Dus3l	393	2.87097	0.488231	Yes		row_70	Qki	725	1.52907	0.329684	Yes		row_70	Ddx39b	967	1.40235	0.356999	Yes
row_71	Nono	405	2.82164	0.491015	Yes		row_71	Nova2	726	1.52875	0.334056	Yes		row_71	Prkaca	987	1.37622	0.356821	Yes
row_72	Celf2	417	2.75638	0.493673	Yes		row_72	Dhx15	729	1.52177	0.337904	Yes		row_72	Txnl4a	1002	1.35004	0.357795	Yes
row_73	Tcerg1	420	2.747	0.498496	Yes		row_73	Eif4a3	737	1.51232	0.340464	Yes		row_73	Snrpd2	1009	1.33998	0.36072	Yes
row_74	Ilf3	430	2.7189	0.501566	Yes		row_74	Celf1	745	1.50377	0.343001	Yes		row_74	Syncrip	1010	1.338	0.365125	Yes
row_75	Adar	432	2.70498	0.50655	Yes		row_75	Khdrbs1	746	1.50254	0.347298	Yes		row_75	Srsf7	1028	1.29374	0.365171	Yes
row_76	Prkaca	439	2.68302	0.510278	Yes		row_76	Rbm7	754	1.49233	0.349801	Yes		row_76	Rbm8a	1048	1.26301	0.36462	Yes
row_77	Dazap1	449	2.66092	0.513237	Yes		row_77	Cpsf6	774	1.46708	0.349208	Yes		row_77	Ptbp3	1064	1.24593	0.365004	Yes
row_78	Rbfox2	455	2.63983	0.517125	Yes		row_78	Fip1l1	785	1.4506	0.350835	Yes		row_78	Tbrg4	1089	1.2126	0.363048	Yes
row_79	Hnrnpu	457	2.63414	0.521972	Yes		row_79	Thrap3	790	1.44292	0.353954	Yes		row_79	Tra2a	1092	1.20763	0.366528	Yes
row_80	Eftud2	459	2.62824	0.526807	Yes		row_80	Sympk	797	1.4315	0.356535	Yes		row_80	Sltm	1099	1.19799	0.368985	Yes
row_81	Rbm8a	464	2.61878	0.530897	Yes		row_81	Ik	798	1.43143	0.360629	Yes		row_81	Son	1108	1.18523	0.370904	Yes
row_82	Hnrnph1	469	2.6122	0.534974	Yes		row_82	Rprd1b	801	1.42666	0.364205	Yes		row_82	Prpf40a	1110	1.18467	0.374557	Yes
row_83	Snrpd2	476	2.60156	0.538545	Yes		row_83	Cpsf1	812	1.41509	0.365731	Yes		row_83	Dhx9	1132	1.16091	0.373174	Yes
row_84	Rbm17	550	2.39614	0.525469	Yes		row_84	Hnrnpk	815	1.41299	0.369268	Yes		row_84	Rnps1	1197	1.06746	0.360827	Yes
row_85	Rprd1a	551	2.39333	0.530094	Yes		row_85	Ptbp2	821	1.40492	0.372026	Yes		row_85	Srsf2	1198	1.06665	0.364339	Yes
row_86	Srsf2	555	2.37319	0.533951	Yes		row_86	Tra2b	843	1.36152	0.370626	Yes		row_86	Zpr1	1210	1.05463	0.365084	Yes
row_87	Sap18	556	2.36788	0.538526	Yes		row_87	Cstf1	845	1.35652	0.374254	Yes		row_87	Tardbp	1223	1.03713	0.365525	Yes
row_88	Ccar2	570	2.31827	0.539853	Yes		row_88	Ppp1r8	858	1.33974	0.37506	Yes		row_88	Rprd1b	1230	1.03174	0.367434	Yes
row_89	Sf3a3	585	2.28328	0.540869	Yes		row_89	Rbm8a	866	1.32777	0.377093	Yes		row_89	Rbm25	1233	1.02629	0.370317	Yes
row_90	Tardbp	625	2.21321	0.535686	Yes		row_90	Thoc1	876	1.31473	0.378585	Yes		row_90	Arvcf	1236	1.02376	0.373192	Yes
row_91	Cpsf7	630	2.20716	0.53898	Yes		row_91	Sf3a3	881	1.31017	0.381323	Yes		row_91	Ctnnbl1	1240	1.02004	0.375806	Yes
row_92	Puf60	632	2.19993	0.542988	Yes		row_92	Nsun2	897	1.28633	0.381221	Yes		row_92	Ddx5	1245	1.0115	0.378145	Yes
row_93	Khsrp	634	2.19948	0.546995	Yes		row_93	Smndc1	902	1.27698	0.383865	Yes		row_93	Hnrnpk	1306	0.930965	0.36634	No
row_94	Hnrnpk	635	2.1961	0.551238	Yes		row_94	Srsf3	909	1.27089	0.385987	Yes		row_94	Lsm6	1316	0.9169	0.367128	No
row_95	Rnmt	637	2.19471	0.555236	Yes		row_95	Tfip11	911	1.26893	0.389364	Yes		row_95	Wbp11	1324	0.908252	0.368383	No
row_96	Eif4a3	642	2.18598	0.55849	Yes		row_96	Slu7	978	1.19499	0.376144	No		row_96	Rbm4	1331	0.894647	0.369842	No
row_97	Htatsf1	648	2.17225	0.561474	Yes		row_97	Sap18	979	1.1934	0.379557	No		row_97	Ddx46	1334	0.890782	0.372279	No
row_98	Ik	662	2.12686	0.562431	Yes		row_98	Prmt7	980	1.19295	0.382969	No		row_98	Dhx15	1347	0.877725	0.372194	No
row_99	Ncbp3	667	2.11491	0.565547	Yes		row_99	C1qbp	1007	1.16211	0.379739	No		row_99	Ccar2	1378	0.82882	0.367488	No
row_100	Hnrnpa1	674	2.08857	0.568127	Yes		row_100	Prpf19	1008	1.16208	0.383062	No		row_100	Sap18	1396	0.800724	0.365911	No
row_101	Rbm4b	681	2.06717	0.570666	Yes		row_101	Rbm39	1045	1.1231	0.3772	No		row_101	Eftud2	1398	0.79876	0.368293	No
row_102	Cdc5l	687	2.05528	0.573424	Yes		row_102	Ilf3	1050	1.11932	0.379392	No		row_102	Celf4	1435	0.762566	0.361881	No
row_103	Rbm15	692	2.04969	0.576414	Yes		row_103	Cdc40	1072	1.10293	0.377253	No		row_103	Prmt7	1467	0.718082	0.356562	No
row_104	Ppih	695	2.04495	0.57988	Yes		row_104	Alkbh5	1073	1.10291	0.380407	No		row_104	Nudt21	1476	0.707793	0.35691	No
row_105	Lsm2	696	2.03896	0.58382	Yes		row_105	Rbm22	1105	1.06561	0.37564	No		row_105	Rbm15	1477	0.70445	0.359229	No
row_106	Arl6ip4	703	2.02693	0.586281	Yes		row_106	Eftud2	1112	1.06001	0.37716	No		row_106	Akap8l	1485	0.687003	0.359756	No
row_107	Srsf7	710	2.01655	0.588722	Yes		row_107	Phf5a	1133	1.02533	0.37505	No		row_107	Cpsf6	1486	0.686674	0.362016	No
row_108	Prpf6	712	2.00764	0.592358	Yes		row_108	Hnrnpa1	1138	1.01839	0.376955	No		row_108	Dcps	1514	0.652248	0.357472	No
row_109	Ddx1	719	1.99733	0.594762	Yes		row_109	Rbm42	1163	0.991968	0.373742	No		row_109	Sf3b4	1550	0.616137	0.350826	No
row_110	Nudt21	725	1.98085	0.597377	Yes		row_110	Rnps1	1165	0.987275	0.376313	No		row_110	Snrpb	1556	0.605916	0.351582	No
row_111	Bud31	747	1.92035	0.595994	Yes		row_111	Snrnp200	1188	0.961145	0.373516	No		row_111	Prpf8	1579	0.573727	0.348019	No
row_112	Rbm4	756	1.89196	0.597709	Yes		row_112	Ddx39a	1206	0.936247	0.371909	No		row_112	Adarb1	1602	0.548521	0.344372	No
row_113	Wtap	768	1.86631	0.598647	Yes		row_113	Tcerg1	1215	0.925514	0.372539	No		row_113	Smndc1	1611	0.541362	0.344172	No
row_114	Cd2bp2	769	1.86525	0.602251	Yes		row_114	Tra2a	1217	0.923295	0.374927	No		row_114	Ahcyl1	1612	0.537612	0.345941	No
row_115	Sf3a2	776	1.84894	0.604368	Yes		row_115	Dhx9	1223	0.912825	0.376278	No		row_115	Luc7l	1648	0.506111	0.338934	No
row_116	Cpsf6	787	1.82031	0.60546	Yes		row_116	Hnrnph1	1225	0.911436	0.378632	No		row_116	Snw1	1689	0.456711	0.330524	No
row_117	Lsm4	813	1.78158	0.602838	No		row_117	Srsf7	1231	0.903609	0.379956	No		row_117	Luc7l2	1735	0.398151	0.320682	No
row_118	Hnrnpa3	842	1.72722	0.599384	No		row_118	Sltm	1236	0.897137	0.381514	No		row_118	Ncbp3	1765	0.374306	0.314727	No
row_119	Celf6	844	1.72419	0.602473	No		row_119	Rnmt	1240	0.894974	0.383317	No		row_119	Dyrk1a	1767	0.372937	0.315707	No
row_120	Pnpt1	854	1.70611	0.603587	No		row_120	Srek1	1254	0.87871	0.382553	No		row_120	Dazap1	1775	0.366645	0.315179	No
row_121	Sart1	905	1.62571	0.594601	No		row_121	Thoc5	1277	0.852659	0.379446	No		row_121	Puf60	1800	0.347377	0.310375	No
row_122	Srsf9	906	1.62407	0.597739	No		row_122	Ppp4r2	1291	0.840524	0.378573	No		row_122	Zranb2	1811	0.335162	0.309	No
row_123	Sfpq	919	1.61101	0.597941	No		row_123	Exosc10	1335	0.793273	0.370002	No		row_123	Ik	1819	0.325729	0.308338	No
row_124	Rbm22	925	1.59963	0.599819	No		row_124	Ncbp1	1352	0.774627	0.368184	No		row_124	Pqbp1	1822	0.323683	0.308908	No
row_125	Ppp1r8	984	1.51127	0.588671	No		row_125	Prkaca	1362	0.765521	0.368105	No		row_125	Mfap1a	1831	0.311951	0.307952	No
row_126	Ahcyl1	1020	1.4668	0.583016	No		row_126	Prdx6	1376	0.751289	0.366976	No		row_126	Fmr1	1860	0.275886	0.301921	No
row_127	Cstf3	1038	1.43916	0.581674	No		row_127	Snrpb	1398	0.731639	0.363775	No		row_127	Lsm3	1913	0.219218	0.289755	No
row_128	Luc7l3	1046	1.41889	0.582718	No		row_128	Srrm1	1405	0.728871	0.364347	No		row_128	Ythdc1	1915	0.216244	0.290219	No
row_129	Adarb1	1060	1.3943	0.582259	No		row_129	Srsf2	1419	0.717548	0.363122	No		row_129	Mtrex	1918	0.21439	0.29043	No
row_130	Elavl4	1070	1.37531	0.582733	No		row_130	Sart3	1420	0.717275	0.365174	No		row_130	Raly	1953	0.182013	0.282602	No
row_131	Pnn	1074	1.37068	0.584654	No		row_131	Cpsf4	1429	0.712113	0.365194	No		row_131	Hnrnpa2b1	1966	0.163155	0.280166	No
row_132	Srsf6	1110	1.31387	0.578703	No		row_132	Snrnp70	1449	0.704031	0.362418	No		row_132	Rprd1a	1986	0.143065	0.275928	No
row_133	Coil	1118	1.30237	0.579522	No		row_133	Zc3h14	1460	0.695804	0.361887	No		row_133	Ptbp2	2008	0.116747	0.271108	No
row_134	Cpsf3	1126	1.295	0.580326	No		row_134	Iws1	1472	0.684411	0.361071	No		row_134	Slirp	2013	0.112421	0.270487	No
row_135	Pcbp1	1148	1.25589	0.577659	No		row_135	Thoc6	1513	0.645283	0.352834	No		row_135	Rbm17	2023	0.0991815	0.268583	No
row_136	Pqbp1	1164	1.23471	0.576407	No		row_136	Tbrg4	1529	0.630255	0.350855	No		row_136	Tia1	2036	0.0871135	0.265895	No
row_137	Dcps	1186	1.20902	0.573649	No		row_137	Papola	1541	0.622909	0.349864	No		row_137	Rbm22	2040	0.0802064	0.265416	No
row_138	Prpf38a	1235	1.1455	0.564221	No		row_138	Snrpd3	1572	0.596933	0.344008	No		row_138	Snrpa	2049	0.0683843	0.263658	No
row_139	Ddx39a	1255	1.11302	0.561763	No		row_139	Mettl3	1581	0.582989	0.343659	No		row_139	Hnrnpm	2077	0.0336477	0.257078	No
row_140	Tssc4	1258	1.10767	0.563418	No		row_140	Ddx42	1593	0.571877	0.342522	No		row_140	Lsm8	2081	0.0272812	0.256424	No
row_141	Ncbp2	1259	1.10716	0.565557	No		row_141	Ddx1	1597	0.565464	0.343383	No		row_141	Snrnp70	2085	0.0203592	0.255748	No
row_142	Rprd1b	1304	1.05898	0.556931	No		row_142	Hnrnpa3	1621	0.543498	0.339139	No		row_142	Fip1l1	2093	0.0122768	0.254053	No
row_143	Usp39	1346	1.00741	0.548934	No		row_143	Prpf4	1630	0.538283	0.338662	No		row_143	Xrn2	2099	0.00657218	0.252836	No
row_144	Tia1	1353	1.0023	0.549415	No		row_144	Puf60	1632	0.535821	0.339942	No		row_144	Srsf9	2101	0.00536096	0.252605	No
row_145	U2af1	1357	0.999152	0.550618	No		row_145	Cwf19l1	1635	0.533347	0.340964	No		row_145	Safb2	2119	0	0.248392	No
row_146	Snrpg	1382	0.972912	0.546677	No		row_146	Ppih	1649	0.522049	0.33918	No		row_146	Rbm4b	2137	0	0.244179	No
row_147	Akap8l	1389	0.955309	0.547067	No		row_147	Ctnnbl1	1656	0.515783	0.339142	No		row_147	Sympk	2154	0	0.240214	No
row_148	Snrpa	1409	0.924685	0.544246	No		row_148	Celf2	1663	0.511212	0.339092	No		row_148	Cpsf3	2166	0	0.237488	No
row_149	Smu1	1458	0.845509	0.534237	No		row_149	Son	1673	0.504158	0.338265	No		row_149	Cpsf1	2191	0	0.23154	No
row_150	Strap	1459	0.844777	0.535869	No		row_150	Rbmx	1687	0.486095	0.336378	No		row_150	Cdk9	2248	-0.0737124	0.217904	No
row_151	Myg1	1520	0.76488	0.522795	No		row_151	Nono	1688	0.485636	0.337767	No		row_151	Snrpa1	2251	-0.0780686	0.217665	No
row_152	Ppil2	1533	0.738863	0.521312	No		row_152	Alyref	1695	0.477126	0.337619	No		row_152	Grsf1	2302	-0.146243	0.205755	No
row_153	Srrm1	1564	0.703452	0.515395	No		row_153	Rbm4b	1707	0.466127	0.336179	No		row_153	Srrt	2306	-0.148677	0.205501	No
row_154	Sart3	1597	0.6667	0.508922	No		row_154	Zc3h13	1722	0.450998	0.33394	No		row_154	Hnrnpu	2308	-0.154073	0.20576	No
row_155	Rnps1	1608	0.65078	0.507754	No		row_155	Dcps	1728	0.445308	0.333953	No		row_155	Khdrbs3	2314	-0.159411	0.205046	No
row_156	Csdc2	1633	0.611706	0.503114	No		row_156	Hnrnpll	1740	0.435912	0.332427	No		row_156	Hnrnpa1	2315	-0.159541	0.205571	No
row_157	Arvcf	1664	0.571136	0.496942	No		row_157	Strap	1744	0.433012	0.332909	No		row_157	Usp4	2372	-0.231921	0.192456	No
row_158	Prpf31	1673	0.562763	0.496089	No		row_158	Fam50a	1755	0.420526	0.331591	No		row_158	U2af1	2375	-0.234359	0.192732	No
row_159	Snrpb2	1675	0.560803	0.49693	No		row_159	Srsf6	1764	0.41473	0.330761	No		row_159	Nup98	2421	-0.28716	0.182525	No
row_160	Lsm6	1719	0.501557	0.487469	No		row_160	U2af2	1766	0.411642	0.331686	No		row_160	Snrpd1	2448	-0.326177	0.177155	No
row_161	Dhx36	1722	0.497265	0.487945	No		row_161	Hnrnpl	1810	0.368875	0.321901	No		row_161	Ssu72	2459	-0.340034	0.175796	No
row_162	Ssu72	1726	0.494522	0.488173	No		row_162	Lsm6	1812	0.367319	0.3227	No		row_162	Rbm14	2464	-0.346653	0.175946	No
row_163	Srsf10	1733	0.48807	0.487661	No		row_163	Pabpc1	1826	0.357533	0.320445	No		row_163	Sf1	2472	-0.354003	0.175377	No
row_164	Rngtt	1761	0.457521	0.481996	No		row_164	Lsm2	1843	0.343881	0.317396	No		row_164	Srrm2	2515	-0.40981	0.166317	No
row_165	Scaf8	1767	0.454816	0.481662	No		row_165	Snrpb2	1868	0.314071	0.312244	No		row_165	Myg1	2538	-0.444595	0.162328	No
row_166	Srrt	1783	0.440282	0.478875	No		row_166	Hnrnpu	1886	0.30094	0.308819	No		row_166	Htatsf1	2548	-0.457215	0.161603	No
row_167	Nova1	1807	0.418848	0.474106	No		row_167	Larp7	1894	0.29372	0.307895	No		row_167	Pnpt1	2555	-0.463407	0.161642	No
row_168	Larp7	1833	0.384118	0.468784	No		row_168	Ppie	1899	0.287667	0.307709	No		row_168	Ddx17	2561	-0.471587	0.161955	No
row_169	Rbfox1	1834	0.384101	0.469526	No		row_169	Luc7l	1916	0.275367	0.304463	No		row_169	Acin1	2577	-0.489644	0.15985	No
row_170	Npm1	1861	0.356102	0.463908	No		row_170	Slirp	1933	0.261725	0.301179	No		row_170	Sf3b3	2592	-0.50045	0.158028	No
row_171	Tfip11	1870	0.34548	0.462635	No		row_171	Bud31	1950	0.253877	0.297871	No		row_171	Snrpe	2611	-0.525286	0.155296	No
row_172	Crnkl1	1872	0.342342	0.463054	No		row_172	Clp1	1967	0.243176	0.294534	No		row_172	Ybx1	2616	-0.533415	0.156061	No
row_173	Lsm8	1889	0.329464	0.45981	No		row_173	Pqbp1	2050	0.161595	0.274325	No		row_173	Rbmxl1	2652	-0.57217	0.14927	No
row_174	Fmr1	1917	0.313823	0.453868	No		row_174	Usp4	2067	0.144853	0.270706	No		row_174	Khdrbs1	2657	-0.578827	0.150184	No
row_175	Zc3h14	1945	0.289031	0.447878	No		row_175	Nudt21	2068	0.144396	0.271119	No		row_175	Hnrnpa3	2661	-0.580682	0.151353	No
row_176	Smndc1	1951	0.27987	0.447206	No		row_176	Wdr77	2073	0.143128	0.27052	No		row_176	Pcbp4	2708	-0.650228	0.142093	No
row_177	Ybx1	1984	0.239217	0.439907	No		row_177	Ncl	2087	0.13033	0.267616	No		row_177	Strap	2767	-0.730358	0.130123	No
row_178	Ddx17	1989	0.2309	0.439383	No		row_178	Zmat2	2102	0.117362	0.264422	No		row_178	Srpk2	2768	-0.733574	0.132538	No
row_179	Cpsf2	1990	0.230424	0.439828	No		row_179	Snrpd1	2128	0.0856639	0.258365	No		row_179	Eif1	2782	-0.765295	0.131836	No
row_180	Rbm14	2086	0.111804	0.417002	No		row_180	Isy1	2138	0.0798873	0.256325	No		row_180	Smu1	2786	-0.766416	0.133615	No
row_181	Slirp	2146	0.0509585	0.402791	No		row_181	Sugp1	2143	0.0782525	0.255541	No		row_181	Rbm39	2790	-0.772808	0.135416	No
row_182	Fip1l1	2149	0.0442851	0.402391	No		row_182	Clns1a	2147	0.0744899	0.254997	No		row_182	Sart1	2800	-0.785882	0.135773	No
row_183	Cdk9	2155	0.037211	0.401251	No		row_183	Tardbp	2162	0.0621762	0.251646	No		row_183	Ddx1	2821	-0.809692	0.133482	No
row_184	Rbfox3	2159	0.0299246	0.400581	No		row_184	Luc7l3	2164	0.0603856	0.251567	No		row_184	Celf1	2830	-0.826625	0.13422	No
row_185	Wdr77	2224	-0.00181691	0.385062	No		row_185	Cdc73	2169	0.056851	0.250721	No		row_185	Sfpq	2906	-0.913171	0.118639	No
row_186	Sympk	2304	-0.089836	0.366074	No		row_186	Sart1	2174	0.0507477	0.249858	No		row_186	Pabpc1	2919	-0.928806	0.118723	No
row_187	Prpf3	2311	-0.0928639	0.364799	No		row_187	Hnrnpf	2181	0.0453479	0.248475	No		row_187	Nsun2	2956	-0.985987	0.113047	No
row_188	Snw1	2354	-0.157839	0.354917	No		row_188	Npm1	2195	0.0342739	0.245296	No		row_188	Clns1a	2961	-0.993247	0.115326	No
row_189	Acin1	2361	-0.166204	0.353783	No		row_189	Bud13	2247	0	0.23244	No		row_189	Hnrnpc	2988	-1.03379	0.112285	No
row_190	Pabpc1	2408	-0.221422	0.343054	No		row_190	Mblac1	2251	0	0.231684	No		row_190	Cd2bp2	2990	-1.03465	0.115444	No
row_191	Rbm10	2416	-0.22988	0.3418	No		row_191	Nsrp1	2255	0	0.230928	No		row_191	Hnrnpf	3015	-1.06117	0.112989	No
row_192	Hnrnpul1	2430	-0.245218	0.339121	No		row_192	Arvcf	2260	0	0.229919	No		row_192	Snrpg	3065	-1.12182	0.104539	No
row_193	Sugp1	2436	-0.252179	0.338395	No		row_193	Trmt10c	2261	0	0.229919	No		row_193	Luc7l3	3095	-1.16012	0.101171	No
row_194	Ddx42	2438	-0.253312	0.338642	No		row_194	Hnrnpm	2291	-0.00390616	0.22262	No		row_194	Habp4	3123	-1.20459	0.0984451	No
row_195	Sugp2	2439	-0.254196	0.339133	No		row_195	Htatsf1	2293	-0.00601125	0.222385	No		row_195	Zc3h14	3125	-1.20562	0.102166	No
row_196	Sf3b5	2484	-0.297536	0.329036	No		row_196	Raly	2300	-0.0132944	0.220911	No		row_196	Pde12	3134	-1.22621	0.10422	No
row_197	Son	2504	-0.323412	0.325053	No		row_197	Prpf31	2306	-0.0205986	0.219709	No		row_197	Npm1	3140	-1.23501	0.107047	No
row_198	Ptbp1	2509	-0.328005	0.324716	No		row_198	Acin1	2318	-0.0304378	0.217023	No		row_198	Dhx36	3145	-1.24686	0.110161	No
row_199	Prpf4	2552	-0.383046	0.31527	No		row_199	Cdk9	2320	-0.0311113	0.21686	No		row_199	Ppp1r8	3154	-1.25869	0.112322	No
row_200	Hnrnpf	2555	-0.384816	0.315528	No		row_200	Prpf40b	2324	-0.032969	0.216198	No		row_200	Wdr33	3269	-1.45752	0.0888672	No
row_201	Safb2	2582	-0.406635	0.310008	No		row_201	Zcrb1	2344	-0.050559	0.211553	No		row_201	Usp39	3348	-1.60925	0.0748342	No
row_202	Cwc15	2587	-0.412208	0.309834	No		row_202	Rbm14	2365	-0.0729125	0.20672	No		row_202	Pus7	3364	-1.64672	0.0765379	No
row_203	Nup98	2596	-0.427874	0.30872	No		row_203	Thoc2	2374	-0.0768514	0.204924	No		row_203	Nono	3439	-1.80309	0.0641344	No
row_204	Luc7l	2623	-0.46442	0.303312	No		row_204	Pcbp4	2406	-0.104259	0.197407	No		row_204	Upf1	3474	-1.86736	0.0618556	No
row_205	Cdc73	2638	-0.479129	0.300842	No		row_205	Khsrp	2419	-0.121554	0.19473	No		row_205	Ppil2	3561	-2.08791	0.0474158	No
row_206	Clns1a	2680	-0.518729	0.2919	No		row_206	Rbmxl1	2420	-0.12198	0.195079	No		row_206	Ptbp1	3665	-2.34027	0.0295936	No
row_207	Xrn2	2709	-0.559517	0.28619	No		row_207	Dyrk1a	2422	-0.12563	0.195186	No		row_207	Pcbp1	3704	-2.45829	0.0282689	No
row_208	Wbp11	2731	-0.587432	0.282231	No		row_208	Cpsf2	2452	-0.153598	0.188315	No		row_208	Hspa8	3733	-2.5499	0.0297242	No
row_209	Celf4	2803	-0.691685	0.266347	No		row_209	Scaf4	2489	-0.190125	0.179784	No		row_209	Srsf4	3739	-2.57029	0.0369467	No
row_210	Habp4	2866	-0.766431	0.252791	No		row_210	Cstf3	2491	-0.190556	0.180077	No		row_210	Qki	3923	-3.29749	0.00244923	No
row_211	Srpk1	2878	-0.778927	0.251628	No		row_211	Psip1	2496	-0.196677	0.179631	No		row_211	Bud13	4175	-5.94428	-0.0401872	No
row_212	Khdrbs3	2892	-0.800403	0.250021	No		row_212	Ssu72	2498	-0.200773	0.179953	No		row_212	Cwc15	4188	-6.603	-0.0214234	No
row_213	Tbrg4	2963	-0.890477	0.234764	No		row_213	Sf1	2530	-0.236704	0.172816	No		row_213	Prpf6	4234	-10.949	0.00346956	No
row_214	Celf1	3012	-0.959085	0.224975	No		row_214	Sf3a2	2541	-0.248424	0.171005	No
row_215	Usp4	3016	-0.968751	0.226119	No		row_215	Pcif1	2574	-0.273749	0.163722	No
row_216	Upf1	3025	-0.97591	0.226064	No		row_216	Hnrnpa2b1	2583	-0.283526	0.162516	No
row_217	C1qbp	3030	-0.984653	0.226996	No		row_217	Ncbp3	2588	-0.286978	0.162328	No
row_218	Plcb1	3184	-1.18465	0.192176	No		row_218	Wdr33	2601	-0.297334	0.160154	No
row_219	Zranb2	3204	-1.21678	0.189919	No		row_219	Srsf10	2605	-0.300662	0.160257	No
row_220	Cstf2	3248	-1.26541	0.181935	No		row_220	Pnn	2606	-0.300726	0.161117	No
row_221	Aqr	3315	-1.34425	0.168524	No		row_221	Rbm4	2620	-0.313108	0.158736	No
row_222	Eif1	3370	-1.40817	0.158148	No		row_222	Mfap1a	2623	-0.314839	0.159132	No
row_223	Grsf1	3372	-1.40964	0.160629	No		row_223	Lsm8	2643	-0.334147	0.155298	No
row_224	Zpr1	3424	-1.4681	0.151096	No		row_224	Ythdc1	2700	-0.380314	0.142269	No
row_225	Dyrk1a	3441	-1.49674	0.150107	No		row_225	Pus7	2710	-0.393123	0.141125	No
row_226	Txnl4a	3631	-1.78748	0.10772	No		row_226	Pcbp1	2716	-0.398362	0.141004	No
row_227	Thoc6	3800	-2.14202	0.071112	No		row_227	Ccar2	2717	-0.398534	0.142144	No
row_228	Lsm11	3816	-2.16462	0.0716562	No		row_228	Rbm15b	2729	-0.407391	0.140536	No
row_229	Nsun2	3839	-2.20645	0.0705835	No		row_229	Adarb1	2737	-0.414239	0.139956	No
row_230	Arglu1	3850	-2.23494	0.0724763	No		row_230	Paf1	2772	-0.456796	0.132692	No
row_231	Nol3	3907	-2.36677	0.0634669	No		row_231	Srrm2	2820	-0.511773	0.122308	No
row_232	Srsf4	3934	-2.43111	0.061858	No		row_232	Plcb1	2821	-0.512504	0.123774	No
row_233	Prdx6	3997	-2.58264	0.0518104	No		row_233	Cwc22	2828	-0.516561	0.123738	No
row_234	Hspa8	4043	-2.77776	0.0462631	No		row_234	Prpf3	2852	-0.545436	0.1195	No
row_235	Srpk2	4122	-3.11895	0.0333711	No		row_235	Rprd2	2878	-0.571414	0.114833	No
row_236	Qki	4306	-5.25586	-0.000859059	No		row_236	Rbfox2	2909	-0.604958	0.109001	No
row_237	Sf3b6	4342	-7.09767	0.00436565	No		row_237	Nova1	2946	-0.647174	0.101777	No
							row_238	Virma	2952	-0.655281	0.10239	No
							row_239	Aqr	2960	-0.668405	0.102537	No
							row_240	Hnrnpc	2965	-0.670645	0.103447	No
							row_241	Elavl4	2987	-0.692155	0.100133	No
							row_242	Paxbp1	3002	-0.709904	0.098634	No
							row_243	Hnrnpul1	3025	-0.737612	0.0951978	No
							row_244	Ess2	3050	-0.764259	0.0913337	No
							row_245	Nup98	3052	-0.76583	0.0932718	No
							row_246	Crnkl1	3088	-0.807728	0.0867591	No
							row_247	Zranb2	3101	-0.821529	0.0860837	No
							row_248	Dhx36	3132	-0.859353	0.080979	No
							row_249	Coil	3139	-0.866775	0.0819455	No
							row_250	Prpf38a	3144	-0.876422	0.0834437	No
							row_251	Safb2	3158	-0.886521	0.0827021	No
							row_252	Upf1	3162	-0.89317	0.0845003	No
							row_253	Sfpq	3191	-0.919459	0.0800717	No
							row_254	Ybx1	3245	-0.998871	0.0695682	No
							row_255	Srsf4	3246	-1.00061	0.0724299	No
							row_256	Ncbp2	3322	-1.10604	0.0566871	No
							row_257	Rbfox3	3375	-1.17107	0.0469282	No
							row_258	Cmtr1	3378	-1.17503	0.0497846	No
							row_259	Khdrbs2	3403	-1.22062	0.0472256	No
							row_260	Prpf38b	3460	-1.30004	0.0368272	No
							row_261	Ddx17	3463	-1.30145	0.0400452	No
							row_262	Frg1	3467	-1.30801	0.0430298	No
							row_263	Rbm15	3516	-1.38332	0.0348862	No
							row_264	Cstf2	3537	-1.42441	0.0339184	No
							row_265	Grsf1	3554	-1.44578	0.03402	No
							row_266	Zbtb7a	3555	-1.44967	0.038166	No
							row_267	Srpk2	3605	-1.5262	0.030179	No
							row_268	Hspa8	3610	-1.53502	0.0335608	No
							row_269	Prpf39	3672	-1.65095	0.0229056	No
							row_270	Leo1	3676	-1.66409	0.0269086	No
							row_271	Zpr1	3699	-1.71098	0.0262562	No
							row_272	Cpsf7	3703	-1.72235	0.0304258	No
							row_273	Rbbp6	3753	-1.82355	0.0232892	No
							row_274	Scaf8	3828	-1.99257	0.010334	No
							row_275	Celf4	3910	-2.22975	-0.00370747	No
							row_276	Rbm10	3982	-2.53781	-0.0143471	No
							row_277	Rbfox1	4059	-2.88021	-0.0252678	No
							row_278	Rbm5	4098	-3.15118	-0.0258346	No
							row_279	Cwc15	4103	-3.1545	-0.0178212	No
							row_280	Cdk13	4182	-4.18951	-0.0255016	No
							row_281	Ppwd1	4191	-4.34984	-0.0150778	No
							row_282	Eif1	4203	-4.61568	-0.00465	No
							row_283	Thoc3	4218	-5.68046	0.0080668	No

[truncated: 10 more sheets: GOBP_RNA_SPLICING_VIA_TRANSESTE, GOBP_RNA_PROCESSING, GOBP_mRNA_METABOLIC_PROCESS, GOBP_REGULATION_OF_RNA_SPLICING, GOBP_REGULATION_OF_mRNA_PROCESS, GOBP_STEROL_BIOSYNTHETIC_PROCES, GOBP_STEROID_METABOLIC_PROCESS, GOBP_STEROID_BIOSYNTHETIC_PROCE, GOBP_STEROL_HOMEOSTASIS, GOBP_ISOPRENOID_BIOSYNTHETIC_PR]
