# Supplementary material for: Dysregulated lipid metabolism and hypomyelination in postnatal peroxisome-deficient Pex2 knockout Zellweger mice
Source: Front Mol Neurosci. 2026 Feb 24;19:1636268. doi: 10.3389/fnmol.2026.1636268 (PMC12971716; doi:10.3389/fnmol.2026.1636268)
Supplement: Supplementary file 4 [file Table_6.xlsx]

## Sheet: Cadherin GO-MF SC
TABLE S6.
protein_Id	IDcolumn	description	gene	log2 fold change	p.value	FDR
sp|P39038|CADH4_MOUSE	P39038	Cadherin-4	Cdh4	3.78666	0.00096072	0.0225042
sp|Q8K221|ARFP2_MOUSE	Q8K221	Arfaptin-2	Arfip2	2.45256	0.0132024	0.0886541
sp|Q8K2Q9|SHOT1_MOUSE	Q8K2Q9	Shootin-1	Shtn1	1.27061	0.00277786	0.038593
sp|Q8K012|FBP1L_MOUSE	Q8K012	Formin-binding protein 1-like	Fnbp1l	0.879666	0.0148124	0.0942801
sp|P23506|PIMT_MOUSE	P23506	Protein-L-isoaspartate(D-aspartate) O-methyltransferase	Pcmt1	0.566506	0.00528476	0.0562697
sp|Q6PH08|ERC2_MOUSE	Q6PH08	ERC protein 2	Erc2	0.539488	0.00668669	0.0626403
sp|Q99MI1|RB6I2_MOUSE	Q99MI1	ELKS/Rab6-interacting/CAST family member 1	Erc1	0.532449	0.00738301	0.065956
sp|Q9WTR5|CAD13_MOUSE	Q9WTR5	Cadherin-13	Cdh13	0.390174	0.00425961	0.0490342
sp|P57776|EF1D_MOUSE	P57776	Elongation factor 1-delta	Eef1d	-0.25091	0.00970401	0.0761516
sp|Q61768|KINH_MOUSE	Q61768	Kinesin-1 heavy chain	Kif5b	-0.263486	0.00229372	0.0351384
sp|P47911|RL6_MOUSE	P47911	60S ribosomal protein L6	Rpl6	-0.270307	0.0131014	0.0884356
sp|Q80UG5|SEPT9_MOUSE	Q80UG5	Septin-9	Septin9	-0.30561	0.0140517	0.0914608
sp|Q8BJW6|EIF2A_MOUSE	Q8BJW6	Eukaryotic translation initiation factor 2A	Eif2a	-0.307019	0.00243533	0.0362064
sp|Q9WUM3|COR1B_MOUSE	Q9WUM3	Coronin-1B	Coro1b	-0.336865	0.00567622	0.0579734
sp|P20029|BIP_MOUSE	P20029	Endoplasmic reticulum chaperone BiP	Hspa5	-0.369936	0.000954583	0.0238883
sp|Q9CWJ9|PUR9_MOUSE	Q9CWJ9	Bifunctional purine biosynthesis protein ATIC	Atic	-0.371734	0.00183956	0.0315387
sp|Q9CZM2|RL15_MOUSE	Q9CZM2	60S ribosomal protein L15	Rpl15	-0.375441	0.0150312	0.0951596
sp|Q61595|KTN1_MOUSE	Q61595	Kinectin	Ktn1	-0.405264	0.00204452	0.0334852
sp|Q9WV80|SNX1_MOUSE	Q9WV80	Sorting nexin-1	Snx1	-0.414503	0.00253287	0.0365768
sp|P11499|HS90B_MOUSE	P11499	Heat shock protein HSP 90-beta	Hsp90ab1	-0.426529	0.000201051	0.0108812
sp|Q8CHU3|EPN2_MOUSE	Q8CHU3	Epsin-2	Epn2	-0.456	0.012673	0.087099
sp|P58252|EF2_MOUSE	P58252	Elongation factor 2	Eef2	-0.476265	0.00074256	0.0218229
sp|Q9Z0G0|GIPC1_MOUSE	Q9Z0G0	PDZ domain-containing protein GIPC1	Gipc1	-0.511317	0.00080739	0.0225901
sp|P09055|ITB1_MOUSE	P09055	Integrin beta-1	Itgb1	-0.584654	0.000719089	0.021303
sp|Q7M6Y3|PICAL_MOUSE	Q7M6Y3	Phosphatidylinositol-binding clathrin assembly protein	Picalm	-0.616479	0.000280139	0.0132786
sp|P61027|RAB10_MOUSE	P61027	Ras-related protein Rab-10	Rab10	-0.636836	0.00838313	0.0702625
sp|Q8R3T5|STXB6_MOUSE	Q8R3T5	Syntaxin-binding protein 6	Stxbp6	-0.6516	0.00129052	0.0268016
sp|P42208|SEPT2_MOUSE	P42208	Septin-2	Septin2	-0.661106	0.000139523	0.0087834
sp|Q8VDD5|MYH9_MOUSE	Q8VDD5	Myosin-9	Myh9	-0.666474	3.60199e-05	0.0041464
sp|P26039|TLN1_MOUSE	P26039	Talin-1	Tln1	-0.687664	0.00107137	0.024456
sp|Q9DAW9|CNN3_MOUSE	Q9DAW9	Calponin-3	Cnn3	-0.68969	0.0112634	0.0820825
sp|Q3TIV5|ZC3HF_MOUSE	Q3TIV5	Zinc finger CCCH domain-containing protein 15	Zc3h15	-0.717106	0.00452802	0.0509592
sp|Q91W92|BORG5_MOUSE	Q91W92	Cdc42 effector protein 1	Cdc42ep1	-0.729796	0.00527776	0.0562697
sp|P19096|FAS_MOUSE	P19096	Fatty acid synthase	Fasn	-0.762163	1.84115e-05	0.00290036
sp|Q61191|HCFC1_MOUSE	Q61191	Host cell factor 1	Hcfc1	-0.76675	0.0017104	0.0302245
sp|P39447|ZO1_MOUSE	P39447	Tight junction protein ZO-1	Tjp1	-0.899137	0.00182969	0.0315035
sp|P47915|RL29_MOUSE	P47915	60S ribosomal protein L29	Rpl29	-1.02938	0.000712286	0.0212921
sp|Q61739|ITA6_MOUSE	Q61739	Integrin alpha-6	Itga6	-1.03273	0.0010822	0.024456
sp|Q91VX2|UBAP2_MOUSE	Q91VX2	Ubiquitin-associated protein 2	Ubap2	-1.07409	0.0137202	0.0901776
sp|P26043|RADI_MOUSE	P26043	Radixin	Rdx	-1.0768	0.00145954	0.0283873
sp|Q8BGT6|MILK1_MOUSE	Q8BGT6	MICAL-like protein 1	Micall1	-1.11234	0.00081634	0.0226462
sp|Q9JKF1|IQGA1_MOUSE	Q9JKF1	Ras GTPase-activating-like protein IQGAP1	Iqgap1	-1.23676	0.00106429	0.024456
sp|Q9EQP2|EHD4_MOUSE	Q9EQP2	EH domain-containing protein 4	Ehd4	-1.28662	0.00217223	0.0348682
sp|P10107|ANXA1_MOUSE	P10107	Annexin A1	Anxa1	-1.36442	0.000222588	0.0116469
sp|Q8BTM8|FLNA_MOUSE	Q8BTM8	Filamin-A	Flna	-1.43405	0.000127462	0.0085754
sp|Q9DBG5|PLIN3_MOUSE	Q9DBG5	Perilipin-3	Plin3	-1.77866	0.00987135	0.0767793
sp|P59242|CING_MOUSE	P59242	Cingulin	Cgn	-4.82362	0.000228332	0.011014

## Sheet: Cadherin GO-MF BS
TABLE S6.
protein_Id	IDcolumn	description	gene	log2 fold change	p.value	FDR
sp|Q99MI1|RB6I2_MOUSE	Q99MI1	ELKS/Rab6-interacting/CAST family member 1	Erc1	0.476657	0.000961246	0.0377778
sp|Q9DCL9|PUR6_MOUSE	Q9DCL9	Multifunctional protein ADE2	Paics	0.389018	0.00297773	0.0717458
sp|O88844|IDHC_MOUSE	O88844	Isocitrate dehydrogenase [NADP] cytoplasmic	Idh1	0.319031	0.00431434	0.0866269
sp|P58252|EF2_MOUSE	P58252	Elongation factor 2	Eef2	-0.297071	0.00418318	0.0856815
sp|P20029|BIP_MOUSE	P20029	Endoplasmic reticulum chaperone BiP	Hspa5	-0.31217	0.00314695	0.0728804
sp|Q9CR57|RL14_MOUSE	Q9CR57	60S ribosomal protein L14	Rpl14	-0.320194	0.00263096	0.0657902
sp|P19096|FAS_MOUSE	P19096	Fatty acid synthase	Fasn	-0.328994	0.00561543	0.0972557
sp|P11499|HS90B_MOUSE	P11499	Heat shock protein HSP 90-beta	Hsp90ab1	-0.370348	0.00047195	0.0280119
sp|P39447|ZO1_MOUSE	P39447	Tight junction protein ZO-1	Tjp1	-0.373112	0.00172445	0.0540682
sp|Q61768|KINH_MOUSE	Q61768	Kinesin-1 heavy chain	Kif5b	-0.377202	0.000936914	0.0377778
sp|P26039|TLN1_MOUSE	P26039	Talin-1	Tln1	-0.380479	0.000585109	0.0306628
sp|Q8VDD5|MYH9_MOUSE	Q8VDD5	Myosin-9	Myh9	-0.40294	0.00193165	0.0570537
sp|Q922Q8|LRC59_MOUSE	Q922Q8	Leucine-rich repeat-containing protein 59	Lrrc59	-0.461425	0.00348756	0.0789738
sp|Q8CI51|PDLI5_MOUSE	Q8CI51	PDZ and LIM domain protein 5	Pdlim5	-0.495523	0.00453529	0.0880422
sp|P42208|SEPT2_MOUSE	P42208	Septin-2	Septin2	-0.495605	0.000651977	0.0322932
sp|Q9DAW9|CNN3_MOUSE	Q9DAW9	Calponin-3	Cnn3	-0.633119	0.000474196	0.0280119
sp|Q9WVE8|PACN2_MOUSE	Q9WVE8	Protein kinase C and casein kinase substrate in neurons protein 2	Pacsin2	-0.673232	9.62118e-05	0.0108933
sp|Q8BGT6|MILK1_MOUSE	Q8BGT6	MICAL-like protein 1	Micall1	-0.725971	0.00208077	0.0587733
sp|P05784|K1C18_MOUSE	P05784	Keratin, type I cytoskeletal 18	Krt18	-1.50623	0.00500428	0.0817749

## Sheet: Cadherin GO-MF CBL
TABLE S6.
protein_Id	IDcolumn	description	gene	log2 fold change	p.value	FDR
sp|P05784|K1C18_MOUSE	P05784	Keratin, type I cytoskeletal 18	Krt18	2.16291	0.0017389	0.0645302
sp|O88844|IDHC_MOUSE	O88844	Isocitrate dehydrogenase [NADP] cytoplasmic	Idh1	0.411834	0.000222194	0.0255312
sp|P20029|BIP_MOUSE	P20029	Endoplasmic reticulum chaperone BiP	Hspa5	-0.343624	0.00182974	0.0740149
sp|Q99M51|NCK1_MOUSE	Q99M51	Cytoplasmic protein NCK1	Nck1	-1.43852	0.00200494	0.0780413

## Sheet: Cadherin GO-MF CBR
TABLE S6.
protein_Id	IDcolumn	description	gene	log2 fold change	p.value	FDR
sp|Q62433|NDRG1_MOUSE	Q62433	Protein NDRG1	Ndrg1	0.502449	0.00234926	0.0444527
sp|O88844|IDHC_MOUSE	O88844	Isocitrate dehydrogenase [NADP] cytoplasmic	Idh1	0.410803	0.000266331	0.0167515
sp|Q9WTR5|CAD13_MOUSE	Q9WTR5	Cadherin-13	Cdh13	0.315581	0.01266	0.0975619
sp|Q99MI1|RB6I2_MOUSE	Q99MI1	ELKS/Rab6-interacting/CAST family member 1	Erc1	0.30309	0.000679799	0.0235672
sp|Q9CR57|RL14_MOUSE	Q9CR57	60S ribosomal protein L14	Rpl14	0.29063	0.00258878	0.0459828
sp|P47941|CRKL_MOUSE	P47941	Crk-like protein	Crkl	0.290537	0.00377491	0.0539976
sp|P60122|RUVB1_MOUSE	P60122	RuvB-like 1	Ruvbl1	0.286904	0.00177057	0.0383192
sp|Q61553|FSCN1_MOUSE	Q61553	Fascin	Fscn1	0.26815	0.00260179	0.0459828
sp|Q9QXS6|DREB_MOUSE	Q9QXS6	Drebrin	Dbn1	0.220177	0.0112733	0.0908628
sp|Q8VDJ3|VIGLN_MOUSE	Q8VDJ3	Vigilin	Hdlbp	-0.208919	0.00850291	0.081784
sp|P20029|BIP_MOUSE	P20029	Endoplasmic reticulum chaperone BiP	Hspa5	-0.264941	0.0022112	0.0438047
sp|Q8VDD5|MYH9_MOUSE	Q8VDD5	Myosin-9	Myh9	-0.295388	0.0117216	0.093358
sp|P18572|BASI_MOUSE	P18572	Basigin	Bsg	-0.350065	0.0111518	0.0907746
sp|P11499|HS90B_MOUSE	P11499	Heat shock protein HSP 90-beta	Hsp90ab1	-0.394664	0.00252283	0.0455905
sp|Q9EPC1|PARVA_MOUSE	Q9EPC1	Alpha-parvin	Parva	-0.411268	0.00973014	0.0844489
sp|Q9WUM3|COR1B_MOUSE	Q9WUM3	Coronin-1B	Coro1b	-0.432692	0.00635717	0.0723179
sp|Q6PH08|ERC2_MOUSE	Q6PH08	ERC protein 2	Erc2	-0.439993	0.00633763	0.0723179
sp|Q9QXS1|PLEC_MOUSE	Q9QXS1	Plectin	Plec	-0.475424	0.00110031	0.0305587
sp|P70408|CAD10_MOUSE	P70408	Cadherin-10	Cdh10	-0.500424	0.0102129	0.0868398
sp|Q8BKX1|BAIP2_MOUSE	Q8BKX1	Brain-specific angiogenesis inhibitor 1-associated protein 2	Baiap2	-0.529224	0.000543737	0.0219118
sp|Q8BTM8|FLNA_MOUSE	Q8BTM8	Filamin-A	Flna	-0.534952	0.00014691	0.0115722
sp|Q8R3T5|STXB6_MOUSE	Q8R3T5	Syntaxin-binding protein 6	Stxbp6	-0.551411	0.000283204	0.0173007
sp|Q8R3V5|SHLB2_MOUSE	Q8R3V5	Endophilin-B2	Sh3glb2	-0.613937	0.00226346	0.0438047
sp|P39447|ZO1_MOUSE	P39447	Tight junction protein ZO-1	Tjp1	-0.724316	0.000530822	0.0219118
sp|Q9D8Y0|EFHD2_MOUSE	Q9D8Y0	EF-hand domain-containing protein D2	Efhd2	-0.726867	0.000780423	0.0249095
sp|O54988|SLK_MOUSE	O54988	STE20-like serine/threonine-protein kinase	Slk	-0.927198	0.0036231	0.0535068
sp|Q9JHL1|NHRF2_MOUSE	Q9JHL1	Na(+)/H(+) exchange regulatory cofactor NHE-RF2	Nherf2	-0.933363	0.00744022	0.0772374
sp|P42567|EPS15_MOUSE	P42567	Epidermal growth factor receptor substrate 15	Eps15	-1.31486	0.00309027	0.0497001
sp|P97434|MPRIP_MOUSE	P97434	Myosin phosphatase Rho-interacting protein	Mprip	-1.63848	0.00429982	0.058755
