# Supplementary material for: Dysregulated lipid metabolism and hypomyelination in postnatal peroxisome-deficient Pex2 knockout Zellweger mice
Source: Front Mol Neurosci. 2026 Feb 24;19:1636268. doi: 10.3389/fnmol.2026.1636268 (PMC12971716; doi:10.3389/fnmol.2026.1636268)
Supplement: Supplementary file 5 [file Table_7.xlsx]

## Sheet: Overlap_Pex2_CNS_with_myelin_pr
TABLE S7. Overlap of proteins identified in SC, BS, CBL, and CBR of P10 control and Pex2-/- mice
with the mouse myelin proteome reported by Jahn et al. (2020)
P10 SC	P10 BS	P10 CBL	P10 CBR
Hspe1	Hspe1	Hspe1	Hspe1
Ywhab	Ywhab	Ywhab	Ywhab
Ywhae	Ywhae	Ywhae	Ywhae
Ywhah	Ywhah	Ywhah	Ywhah
Ywhag	Ywhag	Ywhag	Ywhag
Ywhaq	Ywhaq	Ywhaq	Ywhaq
Ywhaz	Ywhaz	Ywhaz	Ywhaz
Agpat4	Agpat4	Agpat4	Agpat4
Agpat3	Agpat3	Agpat3	Agpat3
Plcb1	Plcb1	Plcb1	Plcb1
Cnp	Plcb3	Plcb3	Plcb3
Decr1	Cnp	Cnp	Cnp
Psmd1	Decr1	Decr1	Decr1
Ugt8	Psmd1	Psmd1	Psmd1
Ogdh	Ugt8	Ugt8	Ugt8
Bpnt1	Ogdh	Ogdh	Ogdh
Hsd17b10	Bpnt1	Bpnt1	Bpnt1
Hibadh	Hsd17b10	Hsd17b10	Hsd17b10
Hibch	Hibadh	Hibadh	Hibadh
Rps3	Hibch	Hibch	Hibch
Abat	Rps3	Rps3	Rps3
Slc3a2	Abat	Abat	Abat
Aldh9a1	Slc3a2	Slc3a2	Slc3a2
Mpp1	Aldh9a1	Aldh9a1	Aldh9a1
Prkag1	Mpp1	Mpp1	Prkag1
Nt5dc3	Prkag1	Nt5dc3	Nt5dc3
Hspd1	Nt5dc3	Hspd1	Nt5e
Rplp0	Hspd1	Rplp0	Hspd1
Rpl14	Rplp0	Rpl14	Rplp0
Pgd	Rpl14	Pgd	Rpl14
Hspa5	Pgd	Hspa5	Pgd
Ilvbl	Hspa5	Ilvbl	Hspa5
Acat2	Ilvbl	Acat2	Acat2
Acat1	Acat2	Acat1	Acat1
Acaca	Acat1	Acaca	Acaca
Asah1	Acaca	Asah1	Asah1
Anp32a	Asah1	Anp32a	Anp32a
Aco2	Anp32a	Aco2	Aco2
Actb	Aco2	Actb	Actb
Anln	Actb	Actr2	Actr2
Actr2	Actr2	Arpc1a	Arpc1a
Arpc1a	Arpc1a	Arpc2	Arpc2
Arpc2	Arpc2	Arpc3	Arpc3
Arpc3	Arpc3	Arpc4	Arpc4
Arpc4	Arpc4	Actr3	Actr3
Actr3	Actr3	Abr	Abr
Abr	Abr	Acot13	Acot13
Acot13	Acot13	Agk	Agk
Agk	Agk	Fahd1	Lypla2
Fahd1	Lypla2	Crk	Fahd1
Crk	Fahd1	Necap1	Crk
Necap1	Crk	Ak1	Necap1
Ak1	Necap1	Cap1	Ak1
Cap1	Ak1	Cap2	Cap1
Cap2	Cap1	Slc25a4	Cap2
Slc25a4	Cap2	Slc25a5	Slc25a4
Slc25a5	Slc25a4	Arf3	Slc25a5
Arf3	Slc25a5	Arf4	Arf2
Arf4	Arf3	Arf5	Arf3
Arf5	Arf4	Arf6	Arf4
Arf6	Arf5	Arl8a	Arf5
Arl8a	Arf6	Arl8b	Arf6
Arl8b	Arl8a	Afg3l2	Arl8a
Afg3l2	Arl8b	Akr7a2	Arl8b
Akr7a2	Afg3l2	Akr1a1	Afg3l2
Akr1a1	Akr7a2	Adh5	Akr7a2
Adh5	Akr1a1	Aldh3a2	Akr1a1
Aldh3a2	Adh5	Aldh2	Adh5
Aldh1b1	Aldh3a2	Akr1b1	Aldh3a2
Aldh2	Aldh1b1	Add1	Aldh1b1
Akr1b1	Aldh2	Aldh7a1	Aldh2
Abhd17b	Akr1b1	Actr1a	Akr1b1
Add1	Abhd17b	Eno1	Add1
Aldh7a1	Add1	Ina	Aldh7a1
Actr1a	Aldh7a1	Napa	Actr1a
Eno1	Actr1a	Maoa	Eno1
Ina	Eno1	Amph	Ina
Napa	Ina	App	Napa
Maoa	Napa	Ank2	Maoa
Maob	Maoa	Ank3	Maob
Amph	Maob	Anxa2	Amph
App	Amph	Anxa5	App
Ank2	App	Anxa6	Ank2
Ank3	Ank2	Ap1b1	Ank3
Anxa1	Ank3	Ap2a1	Anxa1
Anxa2	Anxa1	Ap2a2	Anxa2
Anxa5	Anxa11	Ap2b1	Anxa5
Anxa6	Anxa2	Ap2m1	Anxa6
Ap1b1	Anxa5	Ap2s1	Ano10
Ap2a1	Anxa6	Aak1	Ap1b1
Ap2a2	Ap1b1	Apoe	Ap2a1
Ap2b1	Ap2a1	Apoo	Ap2a2
Ap2m1	Ap2a2	Aifm1	Ap2b1
Ap2s1	Ap2b1	Git1	Ap2m1
Aak1	Ap2m1	Agfg1	Ap2s1
Apod	Ap2s1	Armc1	Aak1
Apoe	Aak1	Armc10	Apoe
Apoo	Apoe	NARS1	Apoo
Aifm1	Apoo	Got1	Aifm1
Git1	Aifm1	Got2	Git1
Agfg1	Git1	Atl1	Agfg1
Acap2	Agfg1	Atl3	Acap2
Armc1	Ass1	Atad1	Ass1
Armc10	Armc1	Atad3	Armc1
NARS1	Armc10	Abcb7	Armc10
Got1	NARS1	Abce1	NARS1
Got2	Got1	Acly	Got1
Aspa	Got2	Pfkl	Got2
Atl1	Aspa	Pfkm	Atl1
Atl3	Atl1	Pfkp	Atl3
Atad1	Atl3	Ddx1	Mtatp8
Atad3	Atad1	Aida	Atad1
Abcb7	Atad3	Epb41l2	Atad3
Abcb9	Abcb7	Epb41l3	Abcb9
Abce1	Abce1	Bsg	Abce1
Acly	Acly	Bcap31	Acly
Pfkl	Pfkl	Bcl2l13	Pfkl
Pfkm	Pfkm	Actbl2	Pfkm
Pfkp	Pfkp	Actr1b	Pfkp
Ddx1	Ddx1	Napb	Ddx1
Kcnj10	Kcnj10	Blvra	Aida
Aida	Aida	Blmh	Epb41l2
Epb41l2	Epb41l2	Basp1	Epb41l3
Epb41l3	Epb41l3	Baiap2	Bsg
Bsg	Bsg	Bcas1	Bcap31
Bcap31	Bcap31	Brox	Bcl2l13
Bcl2l13	Bcl2l13	Cdh2	Actr1b
Actbl2	Actbl2	Mcu	Napb
Actr1b	Actr1b	Camk2a	Blvra
Eno3	Napb	Camk2b	Blmh
Napb	Blvra	Camk2d	Basp1
Blvra	Blmh	Camk2g	Baiap2
Blmh	Basp1	Slc25a12	Bcas1
Basp1	Baiap2	Cab39	Brox
Baiap2	Bcas1	Cadps	Cdh2
Bcas1	Brox	Cacybp	Chp1
Brox	Cdh2	Clmn	Mcu
Cdh2	Chp1	Calm1	Camk2a
Chp1	Mcu	Canx	Camk2b
Mcu	Camk2a	Capn2	Camk2d
Camk2a	Camk2b	Cnn3	Camk2g
Camk2b	Camk2d	Calr	Slc25a12
Camk2d	Camk2g	Calb2	Cab39
Camk2g	Slc25a12	Prkaca	Cab39l
Slc25a12	Slc25a13	Prkacb	Cadps
Cab39	Cab39	Clip2	Cacybp
Cadps	Cab39l	Ca2	Clmn
Cacybp	Cadps	Cbr1	Calm1
Calm1	Cacybp	Cpd	Canx
Canx	Calm1	Crat	Capn2
Capn2	Canx	Csnk2a1	Capn5
Capn5	Capn2	Cat	Cnn3
Cnn3	Capn5	Comtd1	Calr
Calr	Cnn3	Ctnnb1	Calb2
Calb2	Calr	Ctsd	Pde10a
Pde10a	Calb2	Cnrip1	Prkaca
Prkaca	Pde10a	Alcam	Prkacb
Prkacb	Prkaca	Cd81	Clip2
Clip2	Prkacb	Cd9	Ca2
Ca2	Clip2	Cdc42ep1	Cbr1
Cbr1	Ca2	Cisd1	Cpd
Cpd	Cbr1	Cadm2	Crat
Crat	Cpd	Cadm3	Csnk2a1
Csnk2a1	Crat	Cadm4	Cat
Cat	Csnk2a1	Cend1	Comtd1
Comtd1	Cat	Cdc42	Ctnnb1
Ctnnb1	Comtd1	Chmp2a	Ctsd
Ctsd	Ctnnb1	Chmp6	Cnrip1
Cnrip1	Ctsd	Clic4	Alcam
Alcam	Cnrip1	Slc44a1	Cd9
Cd81	Alcam	Slc44a2	Cisd1
Cd82	Cd81	Cntfr	Cadm2
Cd9	Cd9	Clybl	Cadm3
Cdc42ep1	Cdc42ep1	Cs	Cadm4
Cisd1	Cisd1	Mapk8ip3	Cend1
Cadm2	Cadm2	Snap91	Cdc42
Cadm3	Cadm3	Cltc	Chmp2a
Cadm4	Cadm4	Cltb	Chmp6
Cend1	Cend1	Cldn11	Clic4
Cdc42	Cdc42	Cstf3	Cntfr
Chmp6	Cerk	Clasp2	Clybl
Clic4	Chmp6	Cfl1	Cs
Slc44a1	Clic4	Cfl2	Mapk8ip3
Slc44a2	Slc44a1	C3	Snap91
Cntfr	Slc44a2	C1qbp	Cltc
Clybl	Cntfr	Acad9	Cltb
Cs	Clybl	Cntn1	Cstf3
Mapk8ip3	Cs	Cntn2	Clasp2
Cmtm5	Mapk8ip3	Cntnap1	Cfl1
Snap91	Snap91	Cntnap2	Cfl2
Cltc	Cltc	Coro1b	C3
Cltb	Cltb	Coro1c	C1qbp
Cldn11	Cldn11	Coro2b	Acad9
Clasp2	Clasp2	Ckb	Cntn1
Cfl1	Cfl1	Ckmt1	Cntn2
Cfl2	Cfl2	Crkl	Cntnap1
C3	C3	Ctbp1	Cntnap2
C1qbp	C1qbp	Cul3	Cpne4
Acad9	Acad9	Cul5	Coro1b
Cntn1	Cntn1	Cand1	Coro1c
Cntn2	Cntn2	Cdk5	Coro2b
Cntnap1	Cntnap1	Cst3	Ckb
Cntnap2	Cntnap2	Csrp1	Ckmt1
Cpne4	Cpne4	Crip2	Crkl
Coro1b	Coro1b	Cyb5a	Ctbp1
Coro1c	Coro1c	Cyb5b	Clec2l
Coro2b	Coro2b	Uqcrc1	Cul3
Ckb	Ckb	Uqcrc2	Cul5
Ckmt2	Ckmt1	Uqcrh	Cand1
Ckmt1	Crkl	Uqcrb	Cdk5
Crkl	Ctbp1	Uqcrq	Cst3
Ctbp1	Cul3	Uqcr10	Csrp1
Cul3	Cul5	Uqcrfs1	Crip2
Cul5	Cand1	Mtco1	Cyb5a
Cand1	Cdk5	Mtco2	Cyb5b
Cdk5	Cst3	Cox4i1	Uqcrc1
Cst3	Csrp1	Cox5a	Uqcrc2
Csrp1	Crip2	Cox5b	Uqcrh
Crip2	Cyb5a	Cox6b1	Uqcrb
Cyb5a	Cyb5b	Cox6c	Uqcrq
Cyb5b	Uqcrc1	Cox7a2	Uqcr10
Uqcrc1	Uqcrc2	Ndufa4	Uqcrfs1
Uqcrc2	Uqcrb	Cycs	Coa3
Uqcrh	Uqcrq	Cyc1	Mtco2
Uqcrb	Uqcr10	Dync1h1	Cox4i1
Uqcrq	Uqcrfs1	Dync1i2	Cox5a
Uqcr10	Mtco1	Dync1li1	Cox5b
Uqcrfs1	Mtco2	Dync1li2	Cox6a1
Mtco1	Cox4i1	Cyfip1	Cox6b1
Mtco2	Cox5a	Cyfip2	Cox6c
Cox4i1	Cox5b	Ckap5	Cox7a2
Cox5a	Cox6a1	Lap3	Ndufa4
Cox5b	Cox6b1	Acot7	Cycs
Cox6a1	Cox6c	Cndp2	Cyc1
Cox6b1	Cox7a2	Phgdh	Dync1h1
Cox6c	Ndufa4	Bdh1	Dync1i2
Cox7a2	Cycs	Appl1	Dync1li1
Ndufa4	Cyc1	Dock1	Dync1li2
Cycs	Dync1h1	Dock9	Cyfip1
Cyc1	Dync1i2	Dhrs1	Cyfip2
Dync1h1	Dync1li1	Aldh4a1	Ckap5
Dync1i2	Dync1li2	Aldh18a1	Lap3
Dync1li1	Cyfip1	Denr	Acot7
Dync1li2	Cyfip2	Dstn	Cndp2
Cyfip1	Ckap5	Dld	Phgdh
Cyfip2	Lap3	Dlat	Bdh1
Ckap5	Acot7	Dlst	Appl1
Lap3	Cndp2	Qdpr	Dock9
Acot7	Phgdh	Crmp1	Dhrs1
Cndp2	Bdh1	Dpysl2	Dhrs7
Phgdh	Appl1	Dpysl3	Aldh4a1
Bdh1	Dock1	Dpysl4	Aldh18a1
Appl1	Dock10	Dpysl5	Denr
Dock1	Dock9	Dpp6	Dstn
Dock9	Dhrs1	Dip2a	Dld
Dhrs1	Dhrs7	Dip2b	Dlat
Dhrs7	Aldh4a1	Daam1	Dlst
Aldh4a1	Aldh18a1	Adam10	Qdpr
Aldh18a1	Denr	Adam22	Crmp1
Denr	Dstn	Adam23	Dpysl2
Des	Dld	Dlg1	Dpysl3
Dstn	Dlat	Dlg2	Dpysl4
Dld	Dlst	Dlg4	Dpysl5
Dlat	Qdpr	Dnaja1	Dpp6
Dlst	Crmp1	Dnaja2	Dip2a
Qdpr	Dpysl2	Dnajb2	Dip2b
Crmp1	Dpysl3	Dnajc11	Daam1
Dpysl2	Dpysl4	Dnajc5	Adam10
Dpysl3	Dpysl5	Rpn1	Adam11
Dpysl4	Dpp6	Map2k1	Adam22
Dpysl5	Dip2a	Map2k4	Adam23
Dpp6	Dip2b	Dctn1	Dlg1
Dip2a	Daam1	Dctn2	Dlg2
Dip2b	Adam10	Dctn4	Dlg4
Daam1	Adam11	Dnm1	Dnaja1
Adam10	Adam22	Dnm1l	Dnaja2
Adam11	Adam23	Dnm2	Dnajc11
Adam22	Dlg1	Dnm3	Dnajc5
Adam23	Dlg2	Opa1	Rpn1
Dlg1	Dlg4	Dynll1	Map2k1
Dlg2	Dnaja1	Dynll2	Map2k4
Dlg4	Dnaja2	Eml1	Dctn1
Dnaja1	Dnajb2	Enpp6	Dctn2
Dnaja2	Dnajc11	Efhd2	Dctn4
Dnajb2	Dnajc5	Ehd1	Dnm1
Dnajc11	Rpn1	Ehd3	Dnm1l
Dnajc5	Map2k1	Ehd4	Dnm2
Rpn1	Map2k4	Slc4a4	Dnm3
Map2k1	Dctn1	Etfa	Opa1
Map2k4	Dctn2	Etfb	Dynll1
Dusp15	Dctn4	Etfdh	Dynll2
Dctn1	Dnm1	Eef1a1	Eml1
Dctn2	Dnm1l	Eef1a2	Efhd2
Dctn4	Dnm2	Eef2	Ehd1
Dnm1	Dnm3	Gfm1	Ehd3
Dnm1l	Opa1	Tufm	Ehd4
Dnm2	Dynll1	Endod1	Slc4a4
Dnm3	Dynll2	Sh3gl2	Etfa
Opa1	Eml1	Ermp1	Etfb
Dynll1	Enpp6	Erp29	Etfdh
Dynll2	Efhd2	Hsp90b1	Eef1a1
Eml1	Ehd1	Elmo1	Eef1a2
Enpp6	Ehd3	Mecr	Eef2
Efhd2	Ehd4	Eci1	Gfm1
Edil3	Slc4a4	Echs1	Tufm
Ehd1	Etfa	Eps15	Endod1
Ehd3	Etfb	Eps15l1	Sh3gl2
Ehd4	Etfdh	Epn2	Ermp1
Slc4a4	Eef1a1	Erlin2	Erp29
Etfa	Eef1a2	Ermn	Hsp90b1
Etfb	Eef2	Hsd17b11	Elmo1
Etfdh	Gfm1	Hsd17b8	Mecr
Eef1a1	Tufm	Eif4a1	Eci1
Eef1a2	Endod1	Slc1a3	Echs1
Eef2	Sh3gl2	Slc1a2	Efnb3
Gfm1	Ermp1	Exoc3	Eps15
Tufm	Erp29	Exoc7	Eps15l1
Endod1	Hsp90b1	Exoc8	Epn2
Sh3gl2	Elmo1	Esyt1	Erlin2
Ermp1	Mecr	Ezr	Hsd17b11
Erp29	Eci1	Capza1	Hsd17b8
Hsp90b1	Echs1	Capza2	Eif4a1
Elmo1	Efnb3	Capzb	Slc1a3
Mecr	Eps15	Fscn1	Slc1a2
Eci1	Eps15l1	Fasn	Exoc3
Echs1	Epn2	Fabp5	Exoc7
Efnb3	Erbin	Fbxo2	Exoc8
Eps15	Erlin2	Fermt2	Esyt1
Eps15l1	Ermn	Fth1	Ezr
Epn2	Hsd17b11	Ftl1	Capza1
Erlin2	Hsd17b8	Fsd1	Capza2
Ermn	Eif4a1	Flot1	Capzb
Hsd17b11	Slc1a3	Flot2	Fscn1
Hsd17b8	Slc1a2	Fnbp1	Fasn
Eif4a1	Exoc3	Fmnl2	Fabp5
Slc1a3	Exoc7	Fhl1	Fbxo2
Slc1a2	Exoc8	Fn3k	Fermt2
Exoc3	Esyt1	Aldoa	Fth1
Exoc7	Ezr	Aldoc	Ftl1
Exoc8	Capza1	Fh	Fsd1
Esyt1	Capza2	Fah	Flot1
Ezr	Capzb	Fahd2	Flot2
Capza1	Fscn1	Add3	Fnbp1
Capza2	Fasn	Eno2	Fmnl1
Capzb	Fabp5	Napg	Fmnl2
Fscn1	Fbxo2	Gdap1	Fhl1
Fasn	Frmd8	Gja1	Aldoa
Fabp5	Fermt2	Gsn	Aldoc
Fbxo2	Fth1	Gfap	Fh
Frmd8	Ftl1	G6pdx	Fah
Fermt2	Fsd1	Gpi	Fahd2
Fth1	Flot1	Prkcsh	Add3
Ftl1	Flot2	Glud1	Eno2
Fsd1	Fnbp1	Gls	Napg
Flot1	Fmnl1	Glul	Gdap1
Flot2	Fmnl2	Gstm1	Gja1
Fnbp1	Fhl1	Gstm5	Gsn
Fmnl2	Fn3k	Gstp1	Gfap
Fhl1	Aldoa	Gapdh	G6pdx
Fn3k	Aldoc	Gk	Gpi
Aldoa	Fh	Gpd1	Prkcsh
Aldoc	Fah	Gpd1l	Glud1
Fh	Fahd2	Gpd2	Gls
Fah	Add3	Pgp	Glul
Fahd2	Eno2	Gars1	Gstm1
Add3	Napg	Pygb	Gstm5
Eno2	Gdap1	Gsk3b	Gstp1
Napg	Gja1	Glod4	Gapdh
Gdap1	Gjc3	Grhpr	Gk
Gja1	Gsn	Gmps	Gpd1l
Gjc3	Gfap	Ak3	Gpd2
Gsn	G6pdx	Hras	Pgp
Gfap	Gpi	Kras	Gars1
G6pdx	Prkcsh	Nras	Pygb
Gpi	Folh1	Ran	Gsk3b
Prkcsh	Glud1	Gamt	Gltp
Folh1	Gls	Gnai1	Glod4
Glud1	Glul	Gnai2	Grhpr
Gls	Gstm1	Gng12	Gmps
Glul	Gstm2	Gng3	Ak3
Gstm1	Gstm5	Gnb1	Hras
Gstm5	Gstp1	Gnb2	Kras
Gstp1	Gapdh	Gnai3	Nras
Gapdh	Gk	Gnao1	Ran
Gk	Gpd1	Gnaq	Gamt
Gpd1	Gpd1l	Gnas	Gnai1
Gpd1l	Gpd2	Gnaz	Gnai2
Gpd2	Pgp	Gna11	Gng12
Pgp	Gars1	Gna13	Gng2
Gars1	Pygb	Gnb4	Gng3
Pygb	Gsk3b	Gnb5	Gng4
Gsk3b	Gltp	Hdhd2	Gng7
Gltp	Glod4	Hspa12a	Gnb1
Glod4	Grhpr	Hspa4	Gnb2
Grhpr	Gmps	Hspa8	Gnai3
Gmps	Golga7	Hsph1	Gnao1
Golga7	Ak3	Trap1	Gnal
Ak3	Hras	Hsp90aa1	Gnaq
Hras	Kras	Hsp90ab1	Gnas
Kras	Nras	Hspa2	Gnaz
Ran	Ran	Hmox2	Gna11
Gamt	Gamt	Hebp1	Gna13
Gnai1	Gnai1	Hepacam	Gnb4
Gnai2	Gnai2	Hnrnpa1	Gnb5
Gng12	Gng12	Hk1	Hdhd2
Gng3	Gng3	Hk2	Hspa12a
Gnb1	Gng4	Hpcal1	Hspa4
Gnb2	Gnb1	Hint1	Hspa8
Gnai3	Gnb2	Hip1	Hsph1
Gnao1	Gnai3	Hagh	Trap1
Gnaq	Gnao1	Hprt1	Hsp90aa1
Gnas	Gnaq	Hyou1	Hsp90ab1
Gnaz	Gnas	Igsf8	Hspa2
Gna11	Gnaz	Kpnb1	Hmox2
Gna13	Gna11	Ipo5	Hebp1
Gnb4	Gna13	Hsdl1	Hepacam
Gnb5	Gnb4	Plcl1	Hnrnpa1
Hdhd2	Gnb5	Plcl2	Hk1
Hspa12a	Hdhd2	Ppa2	Hpcal1
Hspa4	Hspa12a	Itpr1	Hint1
Hspa8	Hspa4	Impa1	Hint3
Hsph1	Hspa8	Asrgl1	Hdac11
Trap1	Hsph1	Idh3a	Hip1
Hsp90aa1	Trap1	Idh3g	Hagh
Hsp90ab1	Hsp90aa1	Idh1	Hprt1
Hspa2	Hsp90ab1	Idh2	Hyou1
Hmox2	Hspa2	Jup	Igsf8
Hebp1	Hmox2	Fn3krp	Kpnb1
Hepacam	Hebp1	Kif5c	Ipo5
Hnrnpa1	Hepacam	Klc1	Hsdl1
Hk1	Hnrnpa1	Kif5b	Plcl1
Hpcal1	Hk1	Glo1	Plcl2
Hint1	Hpcal1	Lancl1	Ppa2
Hint3	Hint1	Lancl2	Itpr1
Hdac11	Hdac11	Llgl1	Impa1
Hip1	Hip1	Letm1	Asrgl1
Hagh	Hagh	Lgi1	Idh3a
Hprt1	Hprt1	Lrpprc	Idh3g
Hyou1	Hyou1	Lrrc57	Idh1
Igsf8	Igsf8	Cd47	Idh2
Kpnb1	Kpnb1	Limch1	Jup
Ipo5	Ipo5	Lasp1	Crym
Hsdl1	Hsdl1	Nebl	Fn3krp
Plcl1	Plcl1	Lsamp	Kif5c
Plcl2	Plcl2	Ldha	Klc1
Ppa2	Ppa2	Ldhb	Kif5b
Itpr1	Itpr1	Slc27a4	Glo1
Impa1	Impa1	Acadl	Lancl1
Inf2	Inf2	Acsl1	Lancl2
Asrgl1	Asrgl1	Acsl6	Llgl1
Idh3a	Idh3a	Ly6h	Letm1
Idh3g	Idh3g	Gdpd1	Lgi1
Idh1	Idh1	Scarb2	Lrpprc
Idh2	Idh2	Lamp1	Lrrc57
Jup	Crym	Lamp2	Cd47
Jam3	Fn3krp	Mpp2	Limch1
Crym	Kif5c	Mpp3	Lasp1
Fn3krp	Klc1	Mdh1	Nebl
Kif5c	Kif5b	Mdh2	Lsamp
Klc1	Glo1	Mcts1	Ldha
Kif5b	Lancl1	Pgrmc1	Ldhb
Glo1	Lancl2	Mblac2	Slc27a4
Lancl1	Llgl1	Mtx1	Acadl
Lancl2	Letm1	Mccc1	Acsl1
Llgl1	Lgi1	Auh	Acsl6
Letm1	Lrpprc	Aldh6a1	Ly6h
Lgi1	Lgi2	Chchd3	Gdpd1
Lrpprc	Lgi3	Chchd6	Scarb2
Lgi2	Lrrc57	Immt	Lamp1
Lgi3	Serpinb1a	Mgst3	Lamp2
Lrrc57	Cd47	Map1a	Mif
Serpinb1a	Limch1	Map1b	Mpp2
Cd47	Lasp1	Map2	Mpp3
Limch1	Nebl	Map4	Prnp
Lasp1	Lsamp	Map6	Mdh1
Nebl	Ldha	Mapre1	Mdh2
Lsamp	Ldhb	Mapre2	Map6d1
Ldha	Slc27a4	Mapre3	Pgrmc1
Ldhb	Acadl	Mapt	Mblac2
Slc27a4	Acsl1	Map1lc3a	Mtx1
Acadl	Acsl6	Map1lc3b	Mtx2
Acsl1	Ly6h	Slc25a11	Mccc1
Acsl6	Gdpd1	Mtch1	Auh
Lynx1	Scarb2	Mtch2	Aldh6a1
Ly6h	Lamp1	Fis1	Micos13
Gdpd1	Lamp2	Slc25a22	Chchd3
Scarb2	Mpp2	Pam16	Chchd6
Lamp1	Mpp3	Timm29	Immt
Lamp2	Mdh1	Timm50	Mgst3
Mpp2	Mdh2	Tomm34	Map1a
Mpp3	Mcts1	Tomm40	Map1b
Prnp	Pgrmc1	Abcb8	Map2
Mdh1	Mblac2	Mpc2	Map4
Mdh2	Mtx1	Rhot1	Map6
Map6d1	Mtx2	Mfn2	Mapre1
Pgrmc1	Mccc1	Mapk1	Mapre2
Mblac2	Auh	Mapk3	Mapre3
Mtx1	Aldh6a1	Msn	Mapt
Mtx2	Micall1	Abhd12	Map1lc3a
Mccc1	Micos13	Slc16a1	Map1lc3b
Auh	Chchd3	Mgll	Slc25a11
Aldh6a1	Chchd6	Paics	Mtch1
Micall1	Immt	Bin1	Mtch2
Micos13	Mgst3	Mbp	Fis1
Chchd3	Map1a	Plp1	Slc25a22
Chchd6	Map1b	Mag	Dnajc19
Immt	Map2	Mog	Pam16
Mgst3	Map4	Myl6	Timm29
Map1a	Map6	Myl12b	Timm50
Map1b	Mapre1	Myh10	Tomm34
Map2	Mapre2	Myh14	Tomm40
Map4	Mapre3	Myh9	Abcb8
Map6	Mapt	Sbf1	Mpc1
Mapre1	Map1lc3a	Marcks	Mpc2
Mapre2	Map1lc3b	Ddah2	Rhot1
Mapre3	Slc25a11	Ddah1	Rhot2
Mapt	Mtch1	Nnt	Mfn2
Map1lc3a	Mtch2	Naxe	Mapk1
Map1lc3b	Fis1	Me2	Mapk3
Slc25a11	Slc25a22	Sirt2	Msn
Mtch1	Dnajc19	Ndufa10	Abhd12
Mtch2	Pam16	Ndufa11	Slc16a1
Fis1	Timm29	Ndufa12	Mgll
Slc25a22	Timm50	Ndufa13	Paics
Pam16	Tomm34	Ndufa2	Bin1
Timm29	Tomm40	Ndufa5	Mbp
Timm50	Abcb8	Ndufa6	Plp1
Tomm34	Mpc1	Ndufa7	Mag
Tomm40	Mpc2	Ndufa8	Myl6
Abcb8	Rhot1	Ndufa9	Myl12b
Mpc1	Rhot2	Ndufb10	Myh10
Mpc2	Mfn2	Ndufb11	Myh14
Rhot1	Mapk1	Ndufb3	Myh9
Mfn2	Mapk3	Ndufb4	Mtmr2
Mapk1	Msn	Ndufb5	Sbf1
Mapk3	Abhd12	Ndufb6	Marcks
Msn	Slc16a1	Ndufb7	Ddah2
Abhd12	Mgll	Ndufb8	Ddah1
Slc16a1	Paics	Ndufb9	Nnt
Mgll	Bin1	Ndufc2	Naxe
Paics	Mbp	Ndufv1	Me2
Bin1	Mpz	Ndufv2	Sirt2
Mbp	Plp1	Ndufs2	Ndufa10
Mpz	Mag	Ndufs3	Ndufa12
Plp1	Mog	Ndufs4	Ndufa13
Mag	Myadm	Ndufs5	Ndufa2
Mobp	Myl6	Ndufs7	Ndufa3
Mog	Myl12b	Cyb5r3	Ndufa5
Myadm	Myh10	Ndufs1	Ndufa6
Myl6	Myh14	Mtnd1	Ndufa7
Myl12b	Myh9	Me1	Ndufa8
Myh10	Mtmr2	Me3	Ndufa9
Myh14	Sbf1	Por	Ndufb10
Myh9	Marcks	Nckap1	Ndufb11
Mtmr2	Ddah2	Ube2m	Ndufb3
Sbf1	Ddah1	Ncam1	Ndufb4
Marcks	Nnt	Ncam2	Ndufb5
Ddah2	Naxe	Wasl	Ndufb6
Ddah1	Me2	Ncald	Ndufb7
Nnt	Sirt2	Ncdn	Ndufb8
Naxe	Ndufa10	Nfasc	Ndufb9
Me2	Ndufa11	Nf1	Ndufc2
Sirt2	Ndufa12	Nefh	Ndufv1
Ndufa10	Ndufa13	Nefl	Ndufv2
Ndufa11	Ndufa2	Nefm	Ndufs2
Ndufa12	Ndufa3	Gap43	Ndufs3
Ndufa13	Ndufa5	Ncs1	Ndufs4
Ndufa2	Ndufa6	Negr1	Ndufs7
Ndufa3	Ndufa7	Gpm6a	Ndufs8
Ndufa5	Ndufa8	Gpm6b	Cyb5r1
Ndufa6	Ndufa9	Src	Cyb5r3
Ndufa7	Ndufb10	Hpca	Ndufs1
Ndufa8	Ndufb11	Nptn	Mtnd1
Ndufa9	Ndufb3	Ntm	Me1
Ndufb10	Ndufb4	Ganab	Me3
Ndufb11	Ndufb5	Nampt	Por
Ndufb3	Ndufb6	Nmral1	Nckap1
Ndufb4	Ndufb7	Exog	Ube2m
Ndufb5	Ndufb8	Nme3	Ncam1
Ndufb6	Ndufb9	Nme1	Ncam2
Ndufb7	Ndufc2	Nme2	Wasl
Ndufb8	Ndufv1	Nap1l4	Ncald
Ndufb9	Ndufv2	Omg	Ncdn
Ndufc2	Ndufs2	Nit2	Nfasc
Ndufv1	Ndufs3	Cd200	Nf1
Ndufv2	Ndufs4	Oxr1	Nefh
Ndufs2	Ndufs5	Osbpl1a	Nefl
Ndufs3	Ndufs7	Ppt1	Nefm
Ndufs4	Ndufs8	Palm	Gap43
Ndufs5	Cyb5r1	Ppia	Ncs1
Ndufs7	Cyb5r3	Ppib	Negr1
Ndufs8	Ndufs1	Fkbp1a	Gpm6a
Cyb5r1	Mtnd1	Fkbp3	Gpm6b
Cyb5r3	Mtnd4	Plin3	Src
Ndufs1	Me1	Prdx1	Hpca
Mtnd1	Me3	Prdx2	Nptn
Me1	Por	Prdx5	Ntm
Me3	Nckap1	Prdx6	Ganab
Por	Ube2m	Slc25a3	Nampt
Nckap1	Ncam1	Pebp1	Nmral1
Ube2m	Ncam2	Sacm1l	Exog
Ncam1	Wasl	Pi4ka	Nme3
Ncam2	Ncald	Pip4k2a	Nme1
Wasl	Ncdn	Pitpna	Nme2
Ncald	Nfasc	Picalm	Nap1l4
Ncdn	Nf1	Pacs2	Macrod1
Nfasc	Nefh	Pgm1	Omg
Nf1	Nefl	Pgk1	Nit2
Nefh	Nefm	Pgam1	Cd200
Nefl	Gap43	Gpx4	Oxr1
Nefm	Ncs1	Atp8a1	Osbpl1a
Gap43	Negr1	Prpsap1	Ppt1
Ncs1	Gpm6a	Prpsap2	Palm
Negr1	Gpm6b	Psat1	Palm2
Gpm6a	Src	Phyhip	Ppia
Gpm6b	Hpca	Phyhipl	Ppib
Src	Nptn	Atp2b1	Ppif
Hpca	Ntm	Atp2b2	Fkbp1a
Nptn	Ganab	Atp2b4	Fkbp3
Ntm	Nampt	Pls1	Plin3
Ganab	Nmral1	Pls3	Prdx1
Nampt	Exog	Pafah1b1	Prdx2
Nmral1	Nme3	Pafah1b2	Prdx5
Exog	Nme1	Phldb1	Prdx6
Nme3	Nme2	Plec	Pex5l
Nme1	Nap1l4	Pcbp1	Slc25a3
Nme2	Omg	Kcnc3	Pebp1
Nap1l4	Nit2	Hcn1	Sacm1l
Omg	Cd200	Pcyox1	Pi4ka
Nit2	Oxr1	Pcyox1l	Pip4k2a
Cd200	Osbpl1a	Pitrm1	Pitpna
Oxr1	Ppt1	Pfn1	Picalm
Osbpl1a	Palm	Pfn2	Pacs2
Ppt1	Palm2	Pdcd6ip	Pgm1
Palm	Ppia	Pdcd10	Pgk1
Palm2	Ppib	Phb2	Pgam1
Ppia	Ppif	Prrt2	Gpx4
Ppib	Fkbp1a	Pcca	Atp8a1
Ppif	Fkbp3	Pccb	Prpsap1
Fkbp1a	Plin3	Psap	Prpsap2
Fkbp3	Prph	Ptges2	Psat1
Plin3	Prdx1	Ptges3	Phyhip
Prph	Prdx2	Psma3	Phyhipl
Prdx1	Prdx5	Psma4	Atp2b1
Prdx2	Prdx6	Psma5	Atp2b2
Prdx5	Pex5l	Psma7	Atp2b4
Prdx6	Slc25a3	Psmb1	Pls1
Pex5l	Pebp1	Park7	Pls3
Slc25a3	Sacm1l	Pdia3	Pafah1b1
Pebp1	Pi4ka	P4hb	Pafah1b2
Sacm1l	Pip4k2a	Efr3b	Phldb1
Pi4ka	Pitpna	Fam162a	Plec
Pip4k2a	Picalm	Prkca	Pcbp1
Pitpna	Pacs2	Pacsin1	Kcna6
Picalm	Pgm1	Pacsin2	Hcn1
Pacs2	Pgk1	Prkcb	Pcyox1
Pgm1	Pgam1	Prkcd	Pcyox1l
Pgk1	Gpx4	Prkce	Pitrm1
Pgam1	Atp8a1	Prkcg	Pfn1
Gpx4	Prpsap1	Lin7a	Pfn2
Atp8a1	Prpsap2	Ndrg1	Pdcd6ip
Prpsap1	Psat1	Ndrg2	Pdcd10
Prpsap2	Phyhip	Ndrg3	Phb2
Psat1	Phyhipl	Nipsnap1	Prrt2
Phyhip	Atp2b1	Rufy3	Pcca
Phyhipl	Atp2b2	S100b	Pccb
Atp2b1	Atp2b4	Sec23a	Psap
Atp2b2	Pls1	Sec23b	Ptges2
Atp2b4	Pls3	Rp2	Ptges3
Pllp	Pafah1b1	Padi2	Psma3
Pls3	Pafah1b2	Pcmt1	Psma4
Pafah1b1	Plekhb1	Npepps	Psma5
Pafah1b2	Phldb1	Ahcyl1	Psma7
Plekhb1	Plec	Dnajc6	Psmb1
Phldb1	Pcbp1	Pdxk	Park7
Plec	Kcna1	Pycr3	Pdia3
Pcbp1	Kcna2	Pc	P4hb
Kcna1	Hcn1	Pdha1	Efr3b
Kcna2	Hcn2	Pdhb	Fam162a
Kcnc3	Pcyox1	Pdhx	Fam177a1
Hcn2	Pcyox1l	Pkm	Fam234a
Pcyox1	Pitrm1	Gdi1	Prkca
Pcyox1l	Pfn1	Gdi2	Pacsin1
Pitrm1	Pfn2	Rdx	Pacsin2
Pfn1	Pdcd6ip	Rftn1	Prkcb
Pfn2	Pdcd10	Rftn2	Prkcd
Pdcd6ip	Phb2	Rasa3	Prkce
Pdcd10	Prrt2	Rsu1	Prkcg
Phb2	Pcca	Rac1	Lin7a
Prrt2	Pccb	Rab10	Ndrg1
Pcca	Psap	Rab11b	Ndrg2
Pccb	Ptges2	Rab12	Ndrg3
Psap	Ptges3	Rab14	Nipsnap1
Ptges2	Psma3	Rab18	Rufy3
Ptges3	Psma4	Rab1A	S100b
Psma3	Psma5	Rab1b	Sec23a
Psma4	Psma7	Rab21	Sec23b
Psma5	Psmb1	Rab23	Padi2
Psma7	Park7	Rab2a	Pcmt1
Psmb1	Pdia3	Rab2b	Npepps
Park7	P4hb	Rab31	Ahcyl1
Pdia3	Efr3b	Rab33b	Dnajc6
P4hb	Fam162a	Rab35	Pdxk
Efr3b	Prkca	Rab3a	Pycr3
Fam162a	Pacsin1	Rab3b	Pc
Fam177a1	Pacsin2	Rab3c	Pdha1
Prkca	Prkcb	Rab3d	Pdhb
Pacsin1	Prkcd	Rab4b	Pdhx
Pacsin2	Prkce	Rab5a	Pkm
Prkcb	Prkcg	Rab5b	Gdi1
Prkcd	Lin7a	Rab5c	Gdi2
Prkce	Ndrg1	Rab6a	Rdx
Prkcg	Ndrg2	Rab6b	Rftn1
Faim2	Ndrg3	Rab7a	Rftn2
Lin7a	Nipsnap1	Rab8a	Rasa3
Ndrg1	Rufy3	Rab8b	Rsu1
Ndrg2	S100b	Rala	Rasal1
Ndrg3	Sec23a	Ralb	Rac1
Nipsnap1	Sec23b	Rap1a	Rac3
Ppp1r14a	Padi2	Rap1b	Rab10
Rufy3	Pcmt1	Rap2a	Rab11b
S100b	Npepps	Rap2b	Rab12
Sec23a	Ahcyl1	Rras2	Rab14
Sec23b	Dnajc6	Ptpra	Rab15
Padi2	Pdxk	Ptprd	Rab18
Pcmt1	Pycr3	Rgs7	Rab1A
Npepps	Pc	Rmdn3	Rab1b
Ahcyl1	Pdha1	Rtn1	Rab21
Dnajc6	Pdhb	Rtn4	Rab22a
Pdxk	Pdhx	Aldh1a1	Rab23
Pycr3	Pkm	Rdh14	Rab2a
Pc	Gdi1	Arhgdia	Rab2b
Pdha1	Gdi2	Arhgef2	Rab31
Pdhb	Rdx	Rock2	Rab33b
Pdhx	Rftn1	Rhob	Rab35
Pklr	Rftn2	Rhog	Rab3a
Pkm	Rsu1	Prps1	Rab3b
Gdi1	Rac1	Prps2	Rab3c
Gdi2	Rac3	Sbds	Rab3d
Rdx	Rab10	RTRAF	Rab4b
Rftn1	Rab11b	Sccpdh	Rab5a
Rftn2	Rab12	Atp2a2	Rab5b
Rsu1	Rab14	Scamp5	Rab5c
Rac1	Rab15	Sez6l2	Rab6a
Rac3	Rab18	Sema7a	Rab6b
Rab10	Rab1A	Spr	Rab7a
Rab11b	Rab1b	Htra2	Rab8a
Rab12	Rab21	Stk24	Rab8b
Rab14	Rab22a	Dclk1	Rala
Rab15	Rab23	Mark1	Ralb
Rab18	Rab2a	Mark2	Rap1a
Rab1A	Rab2b	Cdc42bpa	Rap1b
Rab1b	Rab31	Cdc42bpb	Rap2a
Rab21	Rab33b	Wnk1	Rap2b
Rab22a	Rab35	Ppp2r2a	Rras2
Rab23	Rab3a	Ppp2r1a	Ptpra
Rab2a	Rab3b	Ptpa	Ptprd
Rab2b	Rab3c	Ppp3ca	Rgs6
Rab31	Rab3d	Ppp1ca	Rgs7
Rab33b	Rab4b	Ppp1cb	Rmdn3
Rab35	Rab5a	Ppp1cc	Rtn1
Rab3a	Rab5b	Tf	Rtn4
Rab3b	Rab5c	Sfxn1	Aldh1a1
Rab3c	Rab6a	Sfxn3	Rdh14
Rab3d	Rab6b	Sfxn5	Arhgdia
Rab4b	Rab7a	Srgap3	Arhgap23
Rab5a	Rab8a	Sgta	Arhgef2
Rab5b	Rab8b	Slc6a1	Rock2
Rab5c	Rala	Slc6a11	Rhob
Rab6a	Ralb	Slc6a9	Rhog
Rab6b	Rap1a	Slc8a1	Prps1
Rab7a	Rap1b	Slc8a2	Prps2
Rab8a	Rap2a	Slc9a1	Sbds
Rab8b	Rap2b	Atp1a1	RTRAF
Rala	Rras	Atp1a2	Atp2a2
Ralb	Rras2	Atp1a3	Scamp5
Rap1a	Reep5	Atp1b1	Sez6l2
Rap1b	Ptpra	Atp1b2	Sema7a
Rap2a	Ptprd	Atp1b3	Spr
Rap2b	Rgs6	Slc38a2	Htra2
Rras	Rgs7	Slc20a2	Stk24
Rras2	Rmdn3	Slc12a2	Dclk1
Reep5	Rtn1	Slc12a5	Mark1
Ptpra	Rtn4	Slc2a1	Mark2
Ptprd	Aldh1a1	Slc2a3	Cdc42bpa
Rgs6	Rdh14	Sord	Cdc42bpb
Rgs7	Arhgdia	Sort1	Ppp2r2a
Rmdn3	Arhgap23	Samm50	Ppp2r1a
Rtn1	Arhgef10	Snx1	Ptpa
Rtn4	Arhgef2	Sptan1	Ppp3ca
Aldh1a1	Rock2	Sptbn1	Ppp1ca
Rdh14	Rhob	Srcin1	Ppp1cb
Arhgdia	Rhog	Cttn	Ppp1cc
Arhgap23	Prps1	Stk39	Tf
Arhgef10	Prps2	Slk	Sfxn1
Arhgef2	Sbds	Stoml2	Sfxn3
Rock1	RTRAF	Hspa9	Sfxn5
Rock2	Sccpdh	Stip1	Srgap3
Rhob	Atp2a2	Stim1	Sgta
Rhog	Scamp5	Sdha	Slc6a1
Prps1	Sez6l2	Sdhb	Slc6a11
Prps2	Sema7a	Sdhc	Slc6a9
Sbds	Spr	Aldh5a1	Scn2b
RTRAF	Serinc5	Suclg1	Slc8a1
Sccpdh	Htra2	Sucla2	Slc8a2
Atp2a2	Stk24	Oxct1	Slc9a1
Scamp5	Dclk1	Ube2i	Atp1a1
Sez6l2	Mark1	Sod2	Atp1a2
Sema7a	Mark2	Syn1	Atp1a3
Spr	Cdc42bpa	Syn2	Atp1b1
Htra2	Cdc42bpb	Sv2b	Atp1b2
Stk24	Wnk1	Vat1	Atp1b3
Dclk1	Ppp2r2a	Syngr1	Slc38a2
Mark1	Ppp2r1a	Synj1	Slc20a2
Mark2	Ptpa	Syp	Slc12a2
Cdc42bpa	Ppp2ca	Sypl1	Slc12a5
Cdc42bpb	Ppp3ca	Snap23	Slc2a1
Wnk1	Ppp1ca	Snap25	Slc2a3
Ppp2r2a	Ppp1cb	Syt1	Sord
Ppp2r1a	Ppp1cc	Syt2	Sort1
Ptpa	Tf	Stx12	Samm50
Ppp2ca	Sfxn1	Stx1a	Snx1
Ppp3ca	Sfxn3	Stx1b	Sptan1
Ppp1ca	Sfxn5	Stx4	Sptbn1
Ppp1cb	Srgap3	Stx6	Srcin1
Ppp1cc	Sgta	Stx7	Cttn
Tf	Slc6a1	Stxbp1	Stk39
Sfxn1	Slc6a11	Stxbp3	Slk
Sfxn3	Slc6a9	Tln1	Stoml2
Sfxn5	Slc6a5	Tln2	Hspa9
Srgap3	Scn2b	Tom1	Stip1
Sgta	Slc8a1	Tcp1	Stim1
Slc6a1	Slc8a2	Cct2	Sdha
Slc6a11	Slc9a1	Cct4	Sdhb
Slc6a9	Atp1a1	Cct5	Aldh5a1
Slc6a5	Atp1a2	Cct7	Suclg1
Scn2b	Atp1a3	Cct3	Sucla2
Slc8a1	Atp1b1	Cct8	Oxct1
Slc8a2	Atp1b2	Cct6a	Ube2i
Slc9a1	Atp1b3	Tnr	Sod2
Atp1a1	Slc38a2	Txnrd2	Syn1
Atp1a2	Slc12a2	Prdx3	Syn2
Atp1a3	Slc12a5	Tst	Sv2b
Atp1b1	Slc2a1	Thy1	Vat1
Atp1b2	Slc2a3	Tjp1	Syngr1
Atp1b3	Sord	Tjp2	Synj1
Slc38a2	Sort1	Tollip	Syp
Slc20a2	Samm50	Tom1l2	Snap23
Slc12a2	Snx1	Taldo1	Snap25
Slc12a5	Sptan1	Pura	Syt1
Slc2a1	Sptbn1	Rhoa	Syt2
Slc2a3	Srcin1	Tagln2	Snph
Sord	Cttn	Tagln3	Stx12
Sort1	Stk39	Vcp	Stx1a
Samm50	Slk	Tkt	Stx1b
Snx1	Stoml2	Tpt1	Stx6
Sptan1	Hspa9	Tmem65	Stx7
Sptbn1	Stip1	Slc25a1	Stxbp1
Srcin1	Stim1	Hadha	Stxbp6
Cttn	Sdha	Hadhb	Sdcbp
Stk39	Sdhb	Tpi1	Tln1
Slk	Sdhc	Trim2	Tln2
Stoml2	Aldh5a1	Trim3	Tom1
Hspa9	Suclg1	Tpp2	Itfg1
Stip1	Sucla2	Rtcb	Tcp1
Stim1	Oxct1	Tpm1	Cct2
Sdha	Ube2i	Tpm3	Cct4
Sdhb	Sod2	Tuba1a	Cct5
Sdhc	Syn1	Tuba1b	Cct7
Aldh5a1	Syn2	Tuba1c	Cct3
Suclg1	Sv2b	Tuba4a	Cct8
Sucla2	Vat1	Tuba8	Cct6a
Oxct1	Syngr1	Tubb1	Tnr
Ube2i	Synj1	Tubb2a	Tspan2
Sod2	Syp	Tubb2b	Txnrd2
Syn1	Sypl1	Tubb3	Prdx3
Syn2	Snap25	Tubb4a	Tst
Sv2b	Syt1	Tubb4b	Thy1
Vat1	Syt2	Tubb5	Tjp1
Syngr1	Syt5	Tubb6	Tjp2
Synj1	Snph	Tppp3	Tollip
Syp	Stx12	Tppp	Tom1l2
Sypl1	Stx1a	Tdrkh	Taldo1
Snap23	Stx1b	Twf1	Pura
Snap25	Stx4	Fyn	Rhoa
Syt1	Stx6	Yes1	Tagln
Syt2	Stx7	Ptpn11	Tagln2
Snph	Stxbp1	Sirpa	Tagln3
Stx12	Stxbp3	Usp5	Vcp
Stx1a	Stxbp6	Uchl1	Tkt
Stx1b	Tln1	Mindy1	Tpt1
Stx4	Tln2	Otub1	Tmem65
Stx6	Tom1	Ube2l3	Slc25a1
Stx7	Itfg1	Ube2n	Hadha
Stxbp1	Tcp1	Ube2v1	Hadhb
Stxbp3	Cct2	Ube2v2	Tpi1
Stxbp6	Cct4	Uba1	Trim2
Tln1	Cct5	Ubxn6	Trim3
Tln2	Cct7	Myo5a	Tpp2
Tom1	Cct3	Myo6	Rtcb
Itfg1	Cct8	Myo18a	Tpm1
Tcp1	Cct6a	Ugp2	Tpm3
Cct2	Tnr	Vps35	Tuba1a
Cct4	Tspan2	Bphl	Tuba1b
Cct5	Txnrd2	Hacd3	Tuba1c
Cct7	Prdx3	Hsd17b12	Tuba4a
Cct3	Tst	Tecr	Tuba8
Cct8	Thy1	Vamp1	Tubb2a
Cct6a	Tjp1	Vamp2	Tubb2b
Tnr	Tjp2	Vamp3	Tubb3
Tspan2	Tollip	Vapa	Tubb4a
Txnrd2	Tom1l2	Vapb	Tubb4b
Prdx3	Taldo1	Nsf	Tubb5
Tst	Pura	Vim	Tubb6
Thy1	Rhoa	Vsnl1	Tppp3
Tjp1	Tagln	Vdac1	Tppp
Tjp2	Tagln2	Vdac2	Tdrkh
Tollip	Tagln3	Vdac3	Twf1
Tom1l2	Vcp	Cacna2d1	Fyn
Taldo1	Tkt	Kcnab2	Ptpn11
Pura	Tpt1	Vwa5a	Sirpa
Rhoa	Tmem65	Atp6v0a1	Coq9
Tagln2	Slc25a1	Atp6v1a	Usp5
Tagln3	Hadha	Atp6v1b2	Uchl1
Vcp	Hadhb	Atp6v1c1	Mindy1
Tkt	Tpi1	Atp6v0d1	Otub1
Tpt1	Trim2	Atp6v1d	Ube2d1
Tmem65	Trim3	Atp6v1e1	Ube2l3
Slc25a1	Tpp2	Atp6v1g1	Ube2n
Hadha	Rtcb	Atp6v1g2	Ube2v1
Hadhb	Tpm1	Atp6v1h	Ube2v2
Tpi1	Tpm3	Wdr1	Uba1
Trim2	Tuba1a	Wdr37	Ubxn6
Trim3	Tuba1b	Wdr48	Myo5a
Tpp2	Tuba4a	Wdr7	Myo6
Rtcb	Tubb1	Wasf1	Myo18a
Tpm1	Tubb2a		Ugp2
Tpm3	Tubb2b		Vps35
Tuba1a	Tubb3		Bphl
Tuba4a	Tubb4a		Hacd3
Tubb2a	Tubb4b		Hsd17b12
Tubb2b	Tubb5		Tecr
Tubb3	Tubb6		Vamp1
Tubb4a	Tppp3		Vamp2
Tubb4b	Tppp		Vamp3
Tubb5	Tdrkh		Vapa
Tubb6	Twf1		Vapb
Tppp3	Fyn		Nsf
Tppp	Yes1		Vim
Tdrkh	Ptpn11		Vsnl1
Twf1	Sirpa		Vdac1
Fyn	Usp5		Vdac2
Yes1	Uchl1		Vdac3
Ptpn11	Mindy1		Cacna2d1
Sirpa	Otub1		Kcnab2
Usp5	Ube2d1		Vwa5a
Uchl1	Ube2l3		Atp6v0a1
Mindy1	Ube2n		Atp6v1a
Otub1	Ube2v1		Atp6v1b2
Ube2d1	Ube2v2		Atp6v1c1
Ube2l3	Uba1		Atp6v0d1
Ube2n	Ubxn6		Atp6v1d
Ube2v1	Myo1d		Atp6v1e1
Ube2v2	Myo1e		Atp6v1g1
Uba1	Myo5a		Atp6v1g2
Ubxn6	Myo6		Atp6v1h
Myo1d	Myo18a		Wdr1
Myo1e	Ugp2		Wdr37
Myo5a	Vps35		Wdr48
Myo6	Bphl		Wdr7
Myo18a	Hacd3		Wasf1
Ugp2	Hsd17b12
Vps35	Tecr
Bphl	Vamp1
Hacd3	Vamp2
Hsd17b12	Vamp3
Tecr	Vapa
Vamp1	Vapb
Vamp2	Nsf
Vamp3	Vim
Vapa	Vsnl1
Vapb	Vdac1
Nsf	Vdac2
Vim	Vdac3
Vsnl1	Cacna2d1
Vdac1	Kcnab2
Vdac2	Vwa5a
Vdac3	Atp6v0a1
Cacna2d1	Atp6v1a
Kcnab2	Atp6v1b2
Vwa5a	Atp6v1c1
Atp6v0a1	Atp6v0d1
Atp6v1a	Atp6v1d
Atp6v1b2	Atp6v1e1
Atp6v1c1	Atp6v1g1
Atp6v0d1	Atp6v1g2
Atp6v1d	Atp6v1h
Atp6v1e1	Wdr1
Atp6v1g1	Wdr37
Atp6v1g2	Wdr48
Atp6v1h	Wdr7
Wdr1	Wasf1
Wdr37
Wdr48
Wdr7
Wasf1
